# Supplementary material for: Characterization of a Collection of Natural Oleogenic Yeasts to Identify Promising Producers of Food Oil Analogues
Source: Int J Mol Sci. 2026 Jan 6;27(2):578. doi: 10.3390/ijms27020578 (PMC12840915; doi:10.3390/ijms27020578)
Supplement: Supplementary file 1 [file ijms-27-00578-s001.zip › Table S1.xlsx]

## Sheet: Лист1
Debaryomyces_hansenii_Qsub	ATTCCGGGCTAGGGTGGAACCTGCGGAAGGATCATTACAGTATTCTTTTTGCCAGCGCTTAATTGCGCGGCGAAAAAACCTTACACACAGTGTTTTTTGTTATTACAAGAACTTTTGCTTTGGTCTGGACTAGAAATAGTTTGGGCCAGAGGTTTACTGAACTAAACTTCAATATTTATATTGAATTGGAATTTATTTAATTGGCTCTTTGCTGATTAAATTCTCAAAATCTTCAAAACTTTCACCAACGGATCTCTTGGTTCTCGCATCGATGAAGAACGCAGCGAAATGCGATAAGTAATATGAATTGCATATTTTCGTGAATCATCAAATCTTTGAACCCCCATTGCGCCCTCTGGTATTCCACAGGGCATGCCTGTTTGAGCGTCATTTCTCTCT…
[Candida]_pseudoglaebosa_Pom6	TTAAAGAGGGGTGAACCTGCCGGAAGGATCATTACAGTATTCTATTGCCTGCGCTTAATTGCGCGGCGATAAACCTTACACAACGTGTTTTTTTAATATAAACTATTACTTTGGTTTGGCTAAGAAATTAGTTGAGCCAGAGGTGATTTAAACTTCAATTTTATTGAATTGTTATTTTAATTTTATGTCAATTTGTTGATTAAATTCAAAACAATCTTCAAAACTTTCAACAACGGATCTCTTGGTTCTCGCATCGATGAAGAACGCAGCGAAATGCGATAAGTAATATGAATTGCAGATTTTCGTGAATCATCGAATCTTTGAACGCACATTGCACCCTCTGGTATTCCAGAGGGTATGCCTGTTTGAGCGTCATTTCTCTCTCAAACCTTTGGGTTT…
ban4	GCGGGGTTAAAGGGGTGAAACCTTGGCGGAAAGGATTCATTACAGTATTCTATTGCCTGCGCTTAATTGCGCGGCGATAAACCTTACCAACGTGTTTTTTTATTCTGAACTATTACTTTGGTCTGGCTAAGAAATTAGTTGGGCCAGAGGTGATTTAAACTTCAATTTTATTGAATTGTTATTTTAATTTTTGTGCTTTGTTGATAAAATTCAAAACAATCTTCTAAACTTTCAACAACGGATCTCTTGGTTCTCGCATCGATGAAGAACGCAACGAAATGCGATAAGTAATATGAATTGCAAATTTTCGTGAATCATCGAATCTTTGAACGCACATTGCACCCTCTGGTATTCCAGAGGGTATGCCTGTTTGAGCGTCATTTCTCTCTCAAACCCCCG…
OB1W	CTAAGGGGGGGGGACCCTGCGGAAGGATCATTAGTGATTGGGCCTTAGTGCCTAAAAACTATATCCCAAACACCTGTGAACTGTTGAACCGAAAGGTTCTTTTACAAACATTGTGTAATGAACGTCATAACATTATAAACAAAACAACTTTCAACAACGGATCTCTTGGCTCTCGCATCGATGAAGAACGCAGCGAAATGCGATAAGTAATGTGAATTGCAGAATTCAGTGAATCATCGAATCTTTGAACGCAACTTGCGCTCTCTGGTATTCCGGAGAGCATGCCTGTTTGAGTGTCATGATCTCTCAACCAATAGGGTTTCTTATTGGCTTGGATCTGGGTGCTGCCAGCTTGTCTGGCTCGCCTTAAAGGAGTTAGCGAGTATAGCAATGTCGTCT…
Papiliotrema_flavescen_Ap7	AAGGACAAATATTCCTCAACCCACCTCCTAGTAGAACCGTTGACCTCCGGGTTAATAATCAAACATCAGTGTAACGAACGTAAGAGTATCTTAATTAAACAAAACTTTTAACAACGGATCTCTTGGCTCTCGCATCGATGAAGAACGCAGCGAAATGCGATAAGTAATGTGAATTGCAGAATTCAGTGAATCATCGAATCTTTGAACGCACCTTGCGCCTTTTGGTATTCCGAAAGGCATGCCTGTTTCAGTGTCATGAAATCTCAATCTAATATGTTTTCTGAACATGTTAGGCTTGGACTTGGGTGTCTGCCAGTGATGGCTCACCTCAAATGACTTAGTGGAACATCCCACATCAGTGTTAGACGTAATAAGTTTCGTCTCTCCTTGTGGTGATGA…
Rhodotorula_kratochvilovae_AV1	TTAGCTACTGCGGAGGACATTAGTGAATCTAGGGTGTCCAATTTAACTTGGAGCCCGAACTCTCACTTTCTAACCCTGTGCATCTGTTATTGGTTAGTAGCTCTTCGGAGTGAACTCCATTCACTTACAAACACAAAGTCTATGAATGTATACAAAATTATAACAAAACAAAACTTTCAACAACGGATCTCTTGGCTCTCGCATCGATGAAGAACGCAGCGAAATGCGATACGTAATGTGAATTGCAGAATTCAGTGAATCATCGAATCTTTGAACGCACCTTGCGCTCCTTGGTATTCCGAGGAGCATGCCTGTTTGAGTGTCATGAAATCTTCAACCCACCTCTTTCTTAGTGAATCTGGTGGTGCTTGGTTTCTGAGCGCTGCTCTGCTTCGGCTT…
Vanrija_humicola_AV-2	TTAGGGTACTGCGGAGGACATTAGTGATTGCCCTTAGTGGCTAAAAACTATATCCCAAACACCTGTGAACTGTTGAATCGCGTCTTCGGATGTGATTCTTTTACAAACATTGTGTAATGAACGTCATAACATTATAAACAATACAACTTTCAACAACGGATCTCTTGGCTCTCGCATCGATGAAGAACGCAGCGAAATGCGATAAGTAATGTGAATTGCAGAATTCAGTGAATCATCGAATCTTTGAACGCAACTTGCGCTCTCTGGTATTCCGGAGAGCATGCCTGTTTGAGTGTCATGATCTCTCAACCAATAGGGTTTCTTATTGGCTTGGATCTGGGTGTTGCCAGCTTTGTCTGGCTCGCCTTAAAGGAGTTAGCGAGTAAAGCTCTGTCGTCT…
Candida_pseudoglaebosa_Ap8	CTCTGTAAAGAGAAGGGTGACCTGCGGCAGGTCATTACAGTATTCTATTGCCTGCGCTTAATTGCGCGGCGATAAACCTTACACAACGTGTTTTTTTAATATAAACTATTACTTTGGTTTGGCTAAGAAATTAGTTGAGCCAGAGGTGATTTAAACTTCAATTTTATTGAATTGTTATTTTAATTTTATGTCAATTTGTTGATTAAATTCAAAACAATCTTCAAAACTTTCAACAACGGATCTCTTGGTTCTCGCATCGATGAAGAACGCAGCGAAATGCGATAAGTAATATGAATTGCAGATTTTCGTGAATCATCGAATCTTTGAACGCACATTGCACCCTCTGGTATTCCAGAGGGTATGCCTGTTTGAGCGTCATTTCTCTCTCAAACCTTTGGG…
Debaryomyces_hansenii_BCh	GTTTAATGAGCGGTTGGGGGTGACTGCGGCAGGATCATTACAGTATTCTTTTTGCCAGCGCTTAATTGCGCGGCGAAAAAACCTTACACACAGTGTTTTTTGTTATTACAAGAACTTTTGCTTTGGTCTGGACTAGAAATAGTTTGGGCCAGAGGTTTACTGAACTAAACTTCAATATTTATATTGAATTGTTATTTATTTAATTGTCAATTTGTTGATTAAATTCAAAAAATCTTCAAAACTTTCAACAACGGATCTCTTGGTTCTCGCATCGATGAAGAACGCAGCGAAATGCGATAAGTAATATGAATTGCAGATTTTCGTGAATCATCGAATCTTTGAACGCACATTGCGCCCTCTGGTATTCCAGAGGGCATGCCTGTTTGAGCGTCATTTCTC…
Candida_pseudoglaebosa_Pom5	TGCCATTAGGTCATAGCAGGGTGACTGCGGAGGATCATTACAGTATTCTATTGCCTGCGCTTAATTGCGCGGCGATAAACCTTACACAACGTGTTTTTTTAATATAAACTATTACTTTGGTTTGGCTAAGAAATTAGTTGAGCCAGAGGTGATTTAAACTTCAATTTTATTGAATTGTTATTTTAATTTTATGTCAATTTGTTGATTAAATTCAAAACAATCTTCAAAACTTTCAACAACGGATCTCTTGGTTCTCGCATCGATGAAGAACGCAGCGAAATGCGATAAGTAATATGAATTGCAGATTTTCGTGAATCATCGAATCTTTGAACGCACATTGCACCCTCTGGTATTCCAGAGGGTATGCCTGTTTGAGCGTCATTTCTCTCTCAAACCTTT…
Debaryomyces_hansenii_Pin5	GTCGTTAAGGTCTTCGGTGGTGACTGCGGAGGATCATTACAGTATTCTTTTTGCCAGCGCTTAATTGCGCGGCGAAAAAACCTTACACACAGTGTTTTTTGTTATTACAAGAACTTTTGCTTTGGTCTGGACTAGAAATAGTTTGGGCCAGAGGTTTACTGAACTAAACTTCAATATTTATATTGAATTGTTATTTATTTAATTGTCAATTTGTTGATTAAATTCAAAAAATCTTCAAAACTTTCAACAACGGATCTCTTGGTTCTCGCATCGATGAAGAACGCAGCGAAATGCGATAAGTAATATGAATTGCAGATTTTCGTGAATCATCGAATCTTTGAACGCACATTGCGCCCTCTGGTATTCCAGAGGGCATGCCTGTTTGAGCGTCATTTCTCT…
Debaryomyces_hansenii_VCh	TTTCGCTTAAGTTCTTTCCGTAAGGAGACCTGCGGCAGGATCATTACAGTATTCTTTTTGCCAGCGCTTAATTGCGCGGCGAAAAAACCTTACACACAGTGTTTTTTGTTATTACAAGAACTTTTGCTTTGGTCTGGACTAGAAATAGTTTGGGCCAGAGGTTTACTGAACTAAACTTCAATATTTATATTGAATTGTTATTTATTTAATTGTCAATTTGTTGATTAAATTCAAAAAATCTTCAAAACTTTCAACAACGGATCTCTTGGTTCTCGCATCGATGAAGAACGCAGCGAAATGCGATAAGTAATATGAATTGCAGATTTTCGTGAATCATCGAATCTTTGAACGCACATTGCGCCCTCTGGTATTCCAGAGGGCATGCCTGTTTGAGCGTCA…
Vanrija_albida__CAD1	TTGGCGGACTGCGGAGGACATTAGTGATTGGCCTTAGTGCCTAAAAACTATATCCCAAACACCTGTGAACTGTTGAACCGAAAGGTTCTTTTACAAACATTGTGTAATGAACGTCATAACATTATAAACAAAACAACTTTCAACAACGGATCTCTTGGCTCTCGCATCGATGAAGAACGCAGCGAAATGCGATAAGTAATGTGAATTGCAGAATTCAGTGAATCATCGAATCTTTGAACGCAACTTGCGCTCTCTGGTATTCCGGAGAGCATGCCTGTTTGAGTGTCATGATCTCTCAACCAATAGGGTTTCTTATTGGCTTGGATCTGGGTGCTGCCAGCTTGTCTGGCTCGCCTTAAAGGAGTTAGCGAGTATAGCAATGTCGTCTGGCGTAATAAG…
CC-2_Rhodotorula_mucilaginosa_28_ITS5_B12	TTAGCTACTGCGGAGGACATTAGTGAATATAGGACGTCCAACTTAACTTGGAGTCCGAACTCTCACTTTCTAACCCTGTGCACTTGTTTGGGATAGTAACTCTCGCAAGAGAGCGAACTCCTATTCACTTATAAACACAAAGTCTATGAATGTATTAAATTTTATAACAAAATAAAACTTTCAACAACGGATCTCTTGGCTCTCGCATCGATGAAGAACGCAGCGAAATGCGATAAGTAATGTGAATTGCAGAATTCAGTGAATCATCGAATCTTTGAACGCACCTTGCGCTCCATGGTATTCCGTGGAGCATGCCTGTTTGAGTGTCATGAATACTTCAACCCTCCTCTTTCTTAATGATTGAAGAGGTGTTTGGTTTCTGAGCGCTGCTGGCCTTTA…
Metschnikowia_pulcherrima__CHG1	TAGCGACTGCGGAGGACATTAAAATATTATTACACACTTTTAGGAAAACAACTGAACCTTTTTTTTCAAAAACACAATTAAAAAACTTTCAACAACGGATCTCTTGGTTCTCGCATCGATGAAAAACGCAGCGAATTGCGATACGTAATATGACTTGCAGACGTGAATCATTGAATCTTTGAACGCACATTGCGCCCCGGGGTATTCCCCAGGGCATGCGTGGGTGAGCGATATTTACTCTCAAACCTCTGGTTTGGTCCTGCTTCGGCCTAATATCAACGGCGCTAGAATAAGTTTTAGCCCCATTCTTTTTCCTCACCCTCGTAAGACTACCCGCTGAACTTAAGCATATCAATAAGCGGAGGAAAAGAAACCAACAGGGATTGCCTCAGTAACGGC…
Vishniacozyma_sp._CHG3	TAAGCGACTGCGGAGGACATTAATGATGCCCTCGACGCCTTTACCGGCTGGTAGGGTTTGTGCCGGTCTCTTTTGGGAGCCGGCCCTAATCTCACACACCGTGAACTGTGGCCTCGGCCATTTACACAAACTGTTAGTAATGAATGTAACATCATAACAAAACATAAAACTTTTAACAACGGATCTCTTGGCTCTCGCATCGATGAAGAACGCAGCGAAATGCGATAAGTAATGTGAATTGCAGAATTCAGTGAATCATCGAATCTTTGAACGCACCTTGCGCCCTTTGGTATTCCGAAGGGCATGCCTGTTTGAGTGTCATGAAACCTCACCCCTCCCGGGTTTTTTGCCCGGTCGGTCTGGTGGATTGGGCGCCTGCCGATGTTATACTGGCTCGCC…
Teunomyces_kruisii_NK1	GAGCTACTGCGGAGGACATTAAAGAATTATTACCACACATGTTTTTATATCATAAACACCAAACCATTAATTACCTCAACTTTTGAAAAATCAAAACTTTCAACAACGGATCTCTTGGTTCTCGCATCGATGAAGAACGCAGCGAAATGCGATACGTAATATGAATTGCAGATTTTCGTGAATCATCGAATCTTTGAACGCACATTGCGCCCTGTGGTATTCCGCAGGGCATGCCTGTTTGAGCGTCATTTCTCTCTCAAGCCGCTGGCTTGGTGTTGAGTTTGCTCGGCTTACTTGAAATACATGTATGCATTTGTCTAGGATCTCCATCTCAAACGCATTACTCCAAGTTTGACCTCAAATCAGGTAGGACTACCCGCTGAACTTAAGCATATCAAT…
Candida_santamariae_NK2	TTAGCGACTGCGGAGGACATTACTGTATTCTTTTGCCAGCGCTTAATTGCGCGGCGAAAAACCTTACACACTTGTTTTTCTTATTTGAAACTATTGCTTTGGTCTGTCTTAGAAATAAGTTGGGCCAAAGGTTTACACCAAACTTCAATATTTATATTGAATTGTTATTTTAATTATTGTCAATTTGTTGATTAAATTCAAAAATCTTCAAAACTTTCAACAACGGATCTCTTGGTTCTCGCATCGATGAAGAACGCAGCGAAATGCGATAAGTAATATGAATTGCAGATTTTCGTGAATCATCGAATCTTTGAACGCACATTGCGCCCTTTGGTATTCCAAAGGGCATGCCTGTTTGAGCGTCATTTCTCTCTCAAATCTTCGGATTTGGTTTTGAGT…
[Candida]_pseudoglaebosa_Pe9	AGTTTGAGGAAACGGGGTTCCCGGTAGGGTGGACCTGCGGAAGGATCATTACAGTATTCTATTGCCTGCGCTTAATTGCGCGGCGATAAACCTTACACAACGTGTTTTTTTAATATAAACTATTACTTTGGTTTGGCTAAGAAATTAGTTGAGCCAGAGGTGATTTAAACTTCAATTTTATTGAATTGTTATTTTAATTTTATGTCAATTTGTTGATTAAATTCAAAACAATCTTCAAAACTTTCAACAACGGATCTCTTGGTTCTCGCATCGATGAAGAACGCAGCGAAATGCGATAAGTAATATGAATTGCAGATTTTCGTGAATCATCGAATCTTTGAACGCACATTGCACCCTCTGGTATTCCAGAGGGTATGCCTGTTTGAGCGTCATTTCTCT…
Teunomyces_kruisii_Ap3	TTTTGCGGACCAGGTTTTCCGTAGGTGACCTGCGGCAGGAGCATTAAAGAATAATTACCACACATGTTTTTATATCATAAACACCAAACCATTAATTACCTCCTGTTTTGAAAAATCAAAACTTTCAACAACGAATCTCTTGGTTCTCGCATCTATGAACAAAGTCGCGAACTGCCAAACATAATATGAATTGCAGATTTTCGTGAATCCTCGAATCTTTGAACGCACATTGCGCCCTGTGGTATTCCGCAGGCCATGCCTGTTTGAGCGACATTTCTCTCTCAAGCCGCTGGCTTGGGGTTGAGTTTGCTCGGCTTACTTGAAATACATGTATGCATTTGTCTAGGATCTCCATCTCAAACGCATTACTCCGAGTTTGACCTCAAATCAGGTAGGACT…
Teunomyces_kruisii_IP15B	TTAATGAATTTGAATCTGTTTCCGTAGGTGACCTGCGGAAGGTCATTAAAGAATAATTACCACACATGTTTTTATATCATAAACACCAAACCATTAATTACCTCAACTTTTGAAAAATCAAAACTTTCAACAACGGATCTCTTGGTTCTCGCATCGATGAAGAACGCAGCGAAATGCGATACGTAATATGAATTGCAGATTTTCGTGAATCATCGAATCTTTGAACGCACATTGCGCCCTGTGGTATTCCGCAGGGCATGCCTGTTTGAGCGTCATTTCTCTCTCAAGCCGCTGGCTTGGTGTTGAGTTTGCTCGGCTTACTTGAAATACATGTATGCATTTGTCTAGGATCTCCATCTCAAACGCATTACTCCAAGTTTGACCTCAAATCAGGTAGGA…
Debaryomyces_prosopidis_Pin4	CGTCTGCGCAGGGATCGTAGGTGACCTGCGGAAGGATCATTACAGTATTCTTTTTGCCAGCGCTTAATTGCGCGGCGAAAAAACCTTACACACAGTGTTTTTTGTTATTACAGAACTTTTGCTTTGGTCTGGACTAGAAATAGTTTGGGCCAGAGGTTTACTGAACTAAACTTCAATATTTATATTGAATTGTTATTTATTTAATTGTCTCTTTGTTGATTAAATTTTCAAAATCTTCAAAACTTTCAACAACGGATCTCTTGGATCTCGCATCGACCAAGAACGCAGCGAAATGCGATAAGTAATATGAATTGCATATTTTCGTGAATCATCGAATCTTTGAACGCACATTGCGCCCTCTGGTATTCCAGAGGGCATGCCTGTTTGAGCGTCATTTCT…
Rhodotorula_glutinis_Sil	GCCCCATGGTCCCCAGGCTCGTAGGTGACCTGCGGAGGATCATTAGTGAATCTAGGACGTCCAACTTAACTTGGAGTCCGAACTCTCACTTTCTAACCCTGTGCATCTGTTAATTGGAATAGTAGCTCTTCGGAGTGAACCACCATTCACTTATAAAACACAAAGTCTATGAATGTATACAAATTTATAACAAAACAAAACTTTCAACAACGGATCTCTTGGCTCTCGCATCGATGAAGAACGCAGCGAAATGCGATACGTAATGTGAATTGCAGAATTCAGTGAATCATCGAATCTTTGAACGCACCTTGCGCTCCTTGGTATTCCGAGGAGCATGCCTGTTTGAGTGTCATGAAATCTTCAACCCACCTCTTTCTTAGTGAATCTGGTGGTGCTTGG…
Rhodotorula_kratochvilovae_K1	TTGGCTACTGCGGAGGACATTAGTGAATCTAGGGTGTCCAATTTAACTTGGAGCCCGAACTCTCACTTTCTAACCCTGTGCATCTGTTATTGGTTAGTAGCTCTTCGGAGTGAACTCCATTCACTTACAAACACAAAGTCTATGAATGTATACAAAATTATAACAAAACAAAACTTTCAACAACGGATCTCTTGGCTCTCGCATCGATGAAGAACGCAGCGAAATGCGATACGTAATGTGAATTGCAGAATTCAGTGAATCATCGAATCTTTGAACGCACCTTGCGCTCCTTGGTATTCCGAGGAGCATGCCTGTTTGAGTGTCATGAAATCTTCAACCCACCTCTTTCTTAGTGAATCTGGTGGTGCTTGGTTTCTGAGCGCTGCTCTGCTTCGGCTT…
Cryptococcus_tephrensis_SawWG	TTTTCCAAAAGGGTTTGCCGTAAATTGACCTGCGCCAGGATCATTAATAATGCCCTCTGGCTTCGGTCAGCTGGGTTCAATGTGCGTCATCTCTTCGGAGATGGCCATCCACACACACCGGGAACTGTGACTTCGGTCATCACCAACTTTTATAAATGAATGTAAAAATCATAACAAAATAAAACTTTTAACAACGGATCTCTTGGCTCTCGCATCGATGAAGAACGCAGCGAAATGCGATAAGTAATGTGAATTGCAGAATTCAGTGAATCATCGAATCTTTGAACGCACCTTGCGCCCTTTGGTATTCCGAAGGGCATGCCTGTTTGAGTGTCATGAAACCTCACTCCACTTGGGTTTTTGCCTGAGTGGTAGTGTATTGGGTGTTGCCTTGCCAAA…
Vishniacozyma_tephrensis_SawWM2	GTGACTCCGCCATTTGGTCGCTTCGTAGGTGACCTGCGGAGGATCATTAATAATGCCCTCTGGCTTCGGTCAGCTGGGTTCAATGTGTGTCATCTCTTCGGAGATGGCCATCCACACACACCGTGAACTGTGACTTCGGTCATCACAAACTTTTAGTAATGAATGTAAAAATCATAACAAAATAAAACTTTTAACAACGGATCTCTTGGCTCTCGCATCGATGAAGAACGCAGCGAAATGCGATAAGTAATGTGAATTGCAGAATTCAGTGAATCATCGAATCTTTGAACGCACCTTGCGCCCTTTGGTATTCCGAAGGGCATGCCTGTTTGAGTGTCATGAAACCTCACTCCACTTGGGTTTTTGCCTGAGTGGTAGTGTATTGGGTGTTGCCTTGCC…
Holtermanniella_festucosa_SilWG2	AATGTTTACGGCGACAATTTTTCCGAAGGTGACCTGCGCGCAGGATCATTAGTGAATTGAGCTGGCTTCGGCCGCTCTGATCTATACACACCTGTGAACTGTTGGCCTTCGGGTCTTTAATTACAACTGTGACGAACGTAAATTATTATAACAAATAAAACTTTTAACAACGGATCTCTTGGCTCTCGCATCGATGAAGAACGCAGCGAAATGCGATAAGTAATGTGAATTGCAGAATTCAGTGAATCATCGAATCTTTGAACGCACCTTGCGCCCGTTGGTATTCCGACGGGCATGCCTGTTTGAGTGTCGTGAACAACCTCAACCTTGATTGGTTTTACTAATCAAGGCTTGGATTTGGGTGTTGCTGCTGCAAAGTGGCTCGCCTTAAAACTATTA…
Teunomyces_kruisii_Con4	TAGAGTAAATCATTTTAAAAAGAAATAAATTTACCACACATGTTTTTATATCATAAACACCAAACCATTAATTACCTCAACTTTTGAAAAATCAAAACTTTCAACAACGAATCTCTAGGTTCTCGCATCGATGAAGAACGCAGCGAAATGCGATACATAATATGAATTGCAGATTTTCGTGAATCATCGAATCTTTGAACGCACATTGCGCCCTGTGGTATTCCGCAGGGCATGCCTGTTTGAGCGTCATTTCTCTCTCAAGCCGCTGGCTTGGAGTTGAGTTTGCTCGGCTTACTTGAAATACATGTATGCATTTGTCTAGGATCTCCATCTCAAACGCATTACTCCAAGTTTGACCTCAAATCAGGAAAGGACTACCCGCTGAACATAAGCATATCA…
Debaryomyces_hansenii__Ban3	GGGACGGCTCTCGTTCCTTCGTAGGTGACCTGCGGAGGATCATTACAGTATTCTTTTTGCCAGCGCTTAATTGCGCGGCGAAAAAACCTTACACACAGTGTTTTTTGTTATTACAAGAACTTTTGCTTTGGTCTGGACTAGAAATAGTTTGGGCCAGAGGTTTACTGAACTAAACTTCAATATTTATATTGAATTGTTATTTATTTAATTGTCAATTTGTTGATTAAATTCAAAAAATCTTCAAAACTTTCAACAACGGATCTCTTGGTTCTCGCATCGATGAAGAACGCAGCGAAATGCGATAAGTAATATGAATTGCAGATTTTCGTGAATCATCGAATCTTTGAACGCACATTGCGCCCTCTGGTATTCCAGAGGGCATGCCTGTTTGAGCGTCAT…
Candida_santamariae_K2	TTGGTACTGCGGAGGACATTACTGTATTCTTTTGCCAGCGCTTAATTGCGCGGCGAAAAACCTTACACACTTGTTTTTCTTATTTGAAACTATTGCTTTGGTCTGTCTTAGAAATAAGTTGGGCCAAAGGTTTACACCAAACTTCAATATTTATATTGAATTGTTATTTTAATTATTGTCAATTTGTTGATTAAATTCAAAAATCTTCAAAACTTTCAACAACGGATCTCTTGGTTCTCGCATCGATGAAGAACGCAGCGAAATGCGATAAGTAATATGAATTGCAGATTTTCGTGAATCATCGAATCTTTGAACGCACATTGCGCCCTTTGGTATTCCAAAGGGCATGCCTGTTTGAGCGTCATTTCTCTCTCAAATCTTCGGATTTGGTTTTGAGTG…
Rhodotorula_dairenensis_SawC	GAAGGTCTGCAAGGGTCGGCCTCGTAGGTGACCTGCGGAAGGATCATTAGTGAACATAGGACGTCCAACTTAACTTGGAGTCCGAACTCTCACTTTCTAACCCTGTGCATTTGTTTGGGATAGGAACTCTCGCAAGAGAGCGAACTCCTATTCACTTATAACCACAAAGTCTATGAATGTATTTAATTTTATAGCACGATGGAACTTTCTGCAACGGATCTCTTGGTTCTCGCATCGATGAAGAACGCAGCGAAATGCGATAAGTAATGTGAATTGCAGAATTCCGTGAATCATGGAATCTTTGAACGCACCTTGCGCTCCATGGTATTCCGTGGAGCATGCCTGTTTGAGTGTCATGAATACTTCAACCCTCCTCTTTCTTAATGATTGAAGAGGTGT…
Aureobasidium_pullulans_Gr1	ATTTGTTTTTTCAAAAGGGTTCGTAGGTGACCTGCGGAAGGTCATTAAAGAGTAAGGGTGCTCAGCGCCCGACCTCCAACCCTTTGTTGTTAAAACTACCTTGTTGCTTTGGCGGGACCGCTCGGTCTCGAGCCGCTGGGGATTCGTCCCAGGCGAGCGCCCGCCAGAGTTAAACCAAACTCTTGTTATTTAACCGGTCGTCTGAGTTAAAATTTTGAATAAATCAAAACTTTCAACAACGGATCTCTTGGTTCTCGCATCGATGAAGAACGCAGCGAAATGCGATAAGTAATGTGAATTGCAGAATTCAGTGAATCATCGAATCTTTGAACGCACATTGCGCCCCTTGGTATTCCGAGGGGCATGCCTGTTCGAGCGTCATTACACCACTCAAGCTAT…
Aureobasidium_pullulans_Gr2	TTTTTGTTTGGGGCAGGGTTTTCGGTAGGTGGACCTGCGGAAGGATCATTAAAGAGTAAGGGTGCTCAGCGCCCGACCTCCAACCCTTTGTTGTTAAAACTACCTTGTTGCTTTGGCGGGACCGCTCGGTCTCGAGCCGCTGGGGATTCGTCCCAGGCGAGCGCCCGCCAGAGTTAAACCAAACTCTTGTTATTTAACCGGTCGTCTGAGTTAAAATTTTGAATAAATCAAAACTTTCAACAACGGATCTCTTGGTTCTCGCATCGATGAAGAACGCAGCGAAATGCGATAAGTAATGTGAATTGCAGAATTCAGTGAATCATCGAATCTTTGAACGCACATTGCGCCCCTTGGTATTCCGAGGGGCATGCCTGTTCGAGCGTCATTACACCACTCAAG…
Teunomyces_kruisii_Con4	TTTGTTTGTGCTGGTTGCCCTCTTCTGAGCTCGTGGGACCTGCGGAGGATCATTAAGAATAATTACCACACATGTTTTTATATCATAAACACCAAACCATTAATTACCTCAACTTTTGAAAAATCAAAACTTTCAACAACGGATCTCTTGGTTCTCGCATCGATGAAGAACGCAGCGAAATGCGATACGTAATATGAATTGCAGATTTTCGTGAATCATCGAATCTTTGAACGCACATTGCGCCCTGTGGTATTCCGCAGGGCATGCCTGTTTGAGCGTCATTTCTCTCTCAAGCCGCTGGCTTGGTGTTGAGTTTGCTCGGCTTACTTGAAATACATGTATGCATTTGTCTAGGATCTCCATCTCAAACGCATTACTCCAAGTTTGACCTCAAATCAG…
Debaryomyces_hansenii_ban5	GAACATGGCAAACAGATTTCGTAGGGTGACCTGCGGAAGGATCATTACAGTATTCTTTTTGCCAGCGCTTAATTGCGCGGCGAAAAAACCTTACACACAGTGTTTTTTGTTATTACAAGAACTTTTGCTTTGGTCTGGACTAGAAATAGTTTGGGCCAGAGGTTTACTGAACTAAACTTCAATATTTATATTGAATTGTTATTTATTTAATTGTCAATTTGTTGATTAAATTCAAAAAATCTTCAAAACTTTCAACAACGGATCTCTTGGTTCTCGCATCGATGAAGAACGCAGCGAAATGCGATAAGTAATATGAATTGCAGATTTTCGTGAATCATCGAATCTTTGAACGCACATTGCGCCCTCTGGTATTCCAGAGGGCATGCCTGTTTGAGCGTC…
Debaryomyces_nepalensis_IP16	CTGGTTAACTCTCTTACCCGAATTAAGCTCGAGGACTGCGGAGGACATTACAGTATTCTTTTTGCCAGCGCTTAATTGCGCGGCGAAAAAACCTTACACACAGTGTTTTTTGTTATTACAAGAACTCTTGCTTTGGTCTGGACTAGAAATAGTTTGGGCCAGAGGTTTACTAAACTAAACTTCAATATTTATATTGAATTGTTATTTATTTTAATTGTCAATTTGTTGATTAAATTCAAAAAATCTTCAAAACTTTCAACAACGGATCTCTTGGTTCTCGCATCGATGAAGAACGCAGCGAAATGCGATAAGTAATATGAATTGCAGATTTTCGTGAATCATCGAATCTTTGAACGCACATTGCGCCCTTTGGTATTCCAAAGGGCATGCCTGTTTGAG…
Rhodotorula_dairenensis_ki2	ATGCGCCTGGGGAAGGTTTCGTAGGTGACCTGCGGAGGATCATTAGTGAACATAGGACGTCCAACTTAACTTGGAGTCCGAACTCTCACTTTCTAACCCTGTGCATTTGTTTGGGATAGTAACTCTCGCAAGAGAGCGAACTCCTATTCACTTATAAACACAAAGTCTATGAATGTATTTAATTTTATAACAAAATAAAACTTTCAACAACGGATCTCTTGGCTCTCGCATCGATGAAGAACGCAGCGAAATGCGATAAGTAATGTGAATTGCAGAATTCAGTGAATCATCGAATCTTTGAACGCACCTTGCGCTCCATGGTATTCCGTGGAGCATGCCTGTTTGAGTGTCATGAATACTTCAACCCTCCTCTTTCTTAATGATTGAAGAGGTGTTTGG…
Debaryomyces_hansenii_NN117	GAGTTGATCGCTGGATTCGTAGGTGACTGCGGAGGATCATTACAGTATTCTTTTTGCCAGCGCTTAATTGCGCGGCGAAAAAACCTTACACACAGTGTTTTTTGTTATTACAAGAACTTTTGCTTTGGTCTGGACTAGAAATAGTTTGGGCCAGAGGTTTACTGAACTAAACTTCAATATTTATATTGAATTGTTATTTATTTAATTGTCAATTTGTTGATTAAATTCAAAAAATCTTCAAAACTTTCAACAACGGATCTCTTGGTTCTCGCATCGATGAAGAACGCAGCGAAATGCGATAAGTAATATGAATTGCAGATTTTCGTGAATCATCGAATCTTTGAACGCACATTGCGCCCTCTGGTATTCCAGAGGGCATGCCTGTTTGAGCGTCATTTC…
Candida_pseudoglaebosa_Ap7	TTTTTTGTCGGCAAAGGTGCCGCAGGGGGACTTGCGCCGAAAATCACGCAATCCATTGCCTGCGCTTAATGCCCGAGAAAACCAAACACAGCGTGCTTTGGCAAATACAATATTACTTTGCCCCCTTTTCTAGGAACTTAGCCGAGCCAGATGGATTAAACTTCAATTTTATTGAATTGATATTTTAATTTTATGTCAATTTGTTGATTAAATTCAAAACAATCTTCAAAACTTTCAACAACGGATCTCTTGGTTCTCGCATCGTTGAAGAACGAATCGAAGTGCCATAAGTAATATGAATTGCAGATTTTCGTGAATCATCGAATCTTTGAACGCACATTGCACCCTCTGGTATTCCAGAGGGTATGCCTGTTTGAGCGTCATTTCTCTCTCAAACCT…
Teunomyces_kruisii_LG1	TAGGGACTGCGGAGGACATTAAGAATAATTACCACACATGTTTTTATATCATAAACACCAAACCATTAATTACCTCAACTTTTGAAAAATCAAAACTTTCAACAACGGATCTCTTGGTTCTCGCATCGATGAAGAACGCAGCGAAATGCGATACGTAATATGAATTGCAGATTTTCGTGAATCATCGAATCTTTGAACGCACATTGCGCCCTGTGGTATTCCGCAGGGCATGCCTGTTTGAGCGTCATTTCTCTCTCAAGCCGCTGGCTTGGTGTTGAGTTTGCTCGGCTTACTTGAAATACATGTATGCATTTGTCTAGGATCTCCATCTCAAACGCATTACTCCAAGTTTGACCTCAAATCAGGTAGGACTACCCGCTGAACTTAAGCATATCAATA…
Vanrija_albida_LG2	TTAGGTACTGCGGAGGACATTAGTGATTGGCCTTAGTGCCTAAAAACTATATCCCAAACACCTGTGAACTGTTGAACCGAAAGGTTCTTTTACAAACATTGTGTAATGAACGTCATAACATTATAAACAAAACAACTTTCAACAACGGATCTCTTGGCTCTCGCATCGATGAAGAACGCAGCGAAATGCGATAAGTAATGTGAATTGCAGAATTCAGTGAATCATCGAATCTTTGAACGCAACTTGCGCTCTCTGGTATTCCGGAGAGCATGCCTGTTTGAGTGTCATGATCTCTCAACCAATAGGGTTTCTTATTGGCTTGGATCTGGGTGCTGCCAGCTTGTCTGGCTCGCCTTAAAGGAGTTAGCGAGTATAGCAATGTCGTCTGGCGTAATAAGT…
Rhodotorula_babjevae_OB1	TAGGGGACTGCGGAGGACATTAGTGAATCTAGGACGTCCAACTTAACTTGGAGTCCGAACTCCCACTTTCTAACCCTGTGCATCTGTTAATTGGAATAGTAGCTCTTCGGAGTGAACCACCATTCACTTATAAAACACAAAGTCTATGAATGTATACAAATTTATAACAAAACAAAACTTTCAACAACGGATCTCTTGGCTCTCGCATCGATGAAGAACGCAGCGAAATGCGATACGTAATGTGAATTGCAGAATTCAGTGAATCATCGAATCTTTGAACGCACCTTGCGCTCCCTGGTATTCCGGGGAGCATGCCTGTTTGAGTGTCATGAAATCTTCAACCCACCTCTTTCTTAGTGAATCTGGTGGTGCTTGGTTTCTGAGCGCTGCTCTGCTTCG…
Teunomyces_kruisii_OB2	TTAGCTACTGCGGAGGACATTAAGAATTATTACCACACATGTTTTTATATCATAAACACCAAACCATTAATTACCTCAACTTTTGAAAAATCAAAACTTTCAACAACGGATCTCTTGGTTCTCGCATCGATGAAGAACGCAGCGAAATGCGATACGTAATATGAATTGCAGATTTTCGTGAATCATCGAATCTTTGAACGCACATTGCGCCCTGTGGTATTCCGCAGGGCATGCCTGTTTGAGCGTCATTTCTCTCTCAAGCCGCTGGCTTGGTGTTGAGTTTGCTCGGCTTACTTGAAATACATGTATGCATTTGTCTAGGATCTCCATCTCAAACGCATTACTCCAAGTTTGACCTCAAATCAGGTAGGACTACCCGCTGAACTTAAGCATATCAAT…
Filobasidium_wieringae_OH2	TAAGGGTTACTGCGGAGGACATTATGAAATGTGTTGCCGGGGCCCATAATCCCGGCACTAACCTTCTTATCCATAACACCTGTGCACTGTTGGATGCTTGCATCCACTTTTATACTAAACAATTTGTAACAAATGTAGTCTTATTATAATTAATAAAACTTTTAACAACGGATCTCTTGGCTCTCGCATCGATGAAGAACGCAGCGAAATGCGATAAGTAATGTGAATTGCAGAATTCAGTGAATCATCGAATCTTTGAACGCACCTTGCGCTCCTTGGTATTCCGAGGAGCATGCCTGTTTGAGTGTCATAAACCTCTCAAACCCAAGTTTTGGATTTATCCTTGCTTGAGTTTGGATTTGGGTGTTTGCCAGTGATGAACTGACTCACCTTAAAAGT…
