# Supplementary material for: Characterization of a Collection of Natural Oleogenic Yeasts to Identify Promising Producers of Food Oil Analogues
Source: Int J Mol Sci. 2026 Jan 6;27(2):578. doi: 10.3390/ijms27020578 (PMC12840915; doi:10.3390/ijms27020578)
Supplement: Supplementary file 1 [file ijms-27-00578-s001.zip › Table S2.xlsx]

## Sheet: Only oleogen. 
			Strain	Glycerin 20% by weight (fat test)	Starch production	No carbon source	Glucose	Glucose, 50%	Growth at 24 ⁰C (glucose)	Growth at 30 ⁰C (glucose)	Growth at 37 ⁰C (glucose)	Galactose	Sucrose	Raffinose	Starch	D-Xylose	L-Arabinose	L-Rhamnose 1-hydrate	Ethanol	Glycerin	Mannitol	Glucitol	Propanediol	Succinic acid	Malic acid	10% NaCl	16% NaCl	Sodium pyruvate	Tween80	Without a nitrogen source	NaNO2	NaNO3	Lysine	(NH4)2SO4	Imidazole	Carbamide
			Pin4
			Pin8
			Or4
			Ban3
			Ban5
			Pom5
			Oe4
			Pe6B
			Pe9																																			Cultural growth
			Ki2																																				High
			Ap1																																				Medium
			Ap3																																				Low
			Ap4																																				No growth
			Ap6
			Ap7
			Ap8
			Con4
			Con5
			WCh
			BCh
			IP15B
			К2
			LG2
			OB1W
			ОВ1
			НК2
			CG3
			Sil											N\D			N\D	N\D			N\D		N\D	N/D	N\D			N\D	N\D				N\D		N\D
			SawC											N\D			N\D	N\D			N\D		N\D	N/D	N\D			N\D	N\D				N\D		N\D
			SawW											N\D			N\D	N\D			N\D		N\D	N/D	N\D			N\D	N\D				N\D		N\D
			CAD1																		N\D		N\D	N\D	N\D			N\D	N\D				N\D		N\D
			NN117											N\D			N\D	N\D			N\D		N\D	N/D	N\D			N\D	N\D				N\D		N\D

## Sheet: Oleogen. growth
Strain	Starch production	No carbon source	Glucose	Glucose, 50%	Growth at 24 ⁰C (glucose)	Growth at 30 ⁰C (glucose)	Growth at 37 ⁰C (glucose)
Pin4
Pin8									Cultural growth
Or4										High
Ban3										Medium
Ban5										Low
Pom5										No growth
Oe4
Pe6B
Pe9
Ki2
Ap1
Ap3
Ap4
Ap6
Ap7
Ap8
Con4
Con5
WCh
BCh
IP15B
К2
LG2
OB1W
ОВ1
НК2
CG3
Sil
SawC
SawW
CAD1
NN117

## Sheet: Oleogen. C
Strain	Galactose	Sucrose	Raffinose	Starch	D-Xylose	L-Arabinose	L-Rhamnose 1-hydrate	Ethanol	Glycerin	Mannitol	Glucitol	Propanediol	Succinic acid	Malic acid	10% NaCl	16% NaCl	Sodium pyruvate	Tween80
Pin4																				Cultural growth
Pin8																					High
Or4																					Medium
Ban3																					Low
Ban5																					No growth
Pom5
Oe4
Pe6B
Pe9
Ki2
Ap1
Ap3
Ap4
Ap6
Ap7
Ap8
Con4
Con5
WCh
BCh
IP15B
К2
LG2
OB1W
ОВ1
НК2
CG3
Sil			N\D			N\D	N\D			N\D		N\D	N/D	N\D			N\D	N\D
SawC			N\D			N\D	N\D			N\D		N\D	N/D	N\D			N\D	N\D
SawW			N\D			N\D	N\D			N\D		N\D	N/D	N\D			N\D	N\D
CAD1										N\D		N\D	N\D	N\D			N\D	N\D
NN117			N\D			N\D	N\D			N\D		N\D	N/D	N\D			N\D	N\D

## Sheet: Oleogen. N
Strain	Without a nitrogen source	NaNO2	NaNO3	Lysine	(NH4)2SO4	Imidazole	Carbamide
Pin4									Cultural growth
Pin8										High
Or4										Medium
Ban3										Low
Ban5										No growth
Pom5
Oe4
Pe6B
Pe9
Ki2
Ap1
Ap3
Ap4
Ap6
Ap7
Ap8
Con4
Con5
WCh
BCh
IP15B
К2
LG2
OB1W
ОВ1
НК2
CG3
Sil				N\D		N\D
SawC				N\D		N\D
SawW				N\D		N\D
CAD1				N\D		N\D
NN117				N\D		N\D

## Sheet: All
Strain	Glycerin 20% by weight (fat test)	Starch production	No carbon source	Glucose	Glucose, 50%	Growth at 24 ⁰C (glucose)	Growth at 30 ⁰C (glucose)	Growth at 37 ⁰C (glucose)	Galactose	Sucrose	Raffinose	Starch	D-Xylose	L-Arabinose	L-Rhamnose 1-hydrate	Ethanol	Glycerin	Mannitol	Glucitol	Propanediol	Succinic acid	Malic acid	10% NaCl	16% NaCl	Sodium pyruvate	Tween80	Without a nitrogen source	NaNO2	NaNO3	Lysine	(NH4)2SO4	Imidazole	Carbamide
Pin3
Pin4																																				Cultural growth
Pin5																																					High
Pin6																																					Medium
Pin7																																					Low
Pin8																																					No growth
Pin9
Pin10
Or1																																					Oleogen. Strain
Or2
Or3
Or4
Or5
Ban1
Ban3
Ban4
Ban5
Ban6
BanSk
Gr1
Gr2
Gr3
GrSk
Pom1
Pom2
Pom5
Pom6
Pe1
Pe2
Pe3
Oe4
Pe5
Pe6W
Pe6B
Pe7
Pe8
Pe9
Cab
Ki1
Ki2
Le1
Le2
Le3
Le4
Pom1
Pom2
Per4
Per5
Ap1
Ap3
Ap4
Ap6
Ap7
Ap8
Con1
Con2
Con3
Con4
Con5
FC
VC
Scr1																							0
YogB
But
YogL
SC
Scr
Aci
WCh
BCh
Qsab
IP11W
IP11R
IP12
IP13W
IP13R
IP14
IP15B
IP15
IP16B
IP16S
IP17
Per2
Lis1
Lis2
Cab1
Cab4
Le5
Sk5
АВ1
АВ2
К1
К2																																	0
LG1
LG2
OB1W
ОВ2
ОВ1
НК1
НК2
CGW
CG3
OH2
Sil											N\D			N\D	N\D			N\D		N\D	N/D	N\D			N\D	N\D				N\D		N\D
SawC											N\D			N\D	N\D			N\D		N\D	N/D	N\D			N\D	N\D				N\D		N\D
CAD1																		N\D		N\D		N\D			N\D	N\D				N\D		N\D
NN117											N\D			N\D	N\D			N\D		N\D	N/D	N\D			N\D	N\D				N\D		N\D

## Sheet: Only glucose
Strain	Glycerin 20% by weight (fat test)	Starch production	No carbon source	Glucose	Glucose, 50%	Growth at 24 ⁰C (glucose)	Growth at 30 ⁰C (glucose)	Growth at 37 ⁰C (glucose)
Pin3
Pin4
Pin5										Cultural growth
Pin6											High
Pin7											Medium
Pin8											Low
Pin9											No growth
Pin10
Or1
Or2											Oleogen. Strain
Or3
Or4
Or5
Ban1
Ban3
Ban4
Ban5
Ban6
BanSk
Gr1
Gr2
Gr3
GrSk
Pom1
Pom2
Pom5
Pom6
Pe1
Pe2
Pe3
Oe4
Pe5
Pe6W
Pe6B
Pe7
Pe8
Pe9
Cab
Ki1
Ki2
Le1
Le2
Le3
Le4
Pom1
Pom2
Per4
Per5
Ap1
Ap3
Ap4
Ap6
Ap7
Ap8
Con1
Con2
Con3
Con4
Con5
FC
VC
Scr1
YogB
But
YogL
SC
Scr
Aci
WCh
BCh
Qsab
IP11W
IP11R
IP12
IP13W
IP13R
IP14
IP15B
IP15
IP16B
IP16S
IP17
Per2
Lis1
Lis2
Cab1
Cab4
Le5
Sk5
АВ1
АВ2
К1
К2
LG1
LG2
OB1W
ОВ2
ОВ1
НК1
НК2
CGW
CG3
OH2
Sil
SawC
CAD1
NN117

## Sheet: Other source
Strain	Galactose	Sucrose	Raffinose	Starch	D-Xylose	L-Arabinose	L-Rhamnose 1-hydrate	Ethanol	Glycerin	Mannitol	Glucitol	Propanediol	Succinic acid	Malic acid	10% NaCl	16% NaCl	Sodium pyruvate	Tween80
Pin3
Pin4																				Cultural growth
Pin5																					High
Pin6																					Medium
Pin7																					Low
Pin8																					No growth
Pin9
Pin10
Or1																					Oleogen. Strain
Or2
Or3
Or4
Or5
Ban1
Ban3
Ban4
Ban5
Ban6
BanSk
Gr1
Gr2
Gr3
GrSk
Pom1
Pom2
Pom5
Pom6
Pe1
Pe2
Pe3
Oe4
Pe5
Pe6W
Pe6B
Pe7
Pe8
Pe9
Cab
Ki1
Ki2
Le1
Le2
Le3
Le4
Pom1
Pom2
Per4
Per5
Ap1
Ap3
Ap4
Ap6
Ap7
Ap8
Con1
Con2
Con3
Con4
Con5
FC
VC
Scr1															0
YogB
But
YogL
SC
Scr
Aci
WCh
BCh
Qsab
IP11W
IP11R
IP12
IP13W
IP13R
IP14
IP15B
IP15
IP16B
IP16S
IP17
Per2
Lis1
Lis2
Cab1
Cab4
Le5
Sk5
АВ1
АВ2
К1
К2
LG1
LG2
OB1W
ОВ2
ОВ1
НК1
НК2
CGW
CG3
OH2
Sil			N\D			N\D	N\D			N\D		N\D	N/D	N\D			N\D	N\D
SawC			N\D			N\D	N\D			N\D		N\D	N/D	N\D			N\D	N\D
CAD1										N\D		N\D		N\D			N\D	N\D
NN117			N\D			N\D	N\D			N\D		N\D	N/D	N\D			N\D	N\D

## Sheet: Only N
Strain	Without a nitrogen source	NaNO2	NaNO3	Lysine	(NH4)2SO4	Imidazole	Carbamide
Pin3
Pin4									Cultural growth
Pin5										High
Pin6										Medium
Pin7										Low
Pin8										No growth
Pin9
Pin10
Or1										Oleogen. Strain
Or2
Or3
Or4
Or5
Ban1
Ban3
Ban4
Ban5
Ban6
BanSk
Gr1
Gr2
Gr3
GrSk
Pom1
Pom2
Pom5
Pom6
Pe1
Pe2
Pe3
Oe4
Pe5
Pe6W
Pe6B
Pe7
Pe8
Pe9
Cab
Ki1
Ki2
Le1
Le2
Le3
Le4
Pom1
Pom2
Per4
Per5
Ap1
Ap3
Ap4
Ap6
Ap7
Ap8
Con1
Con2
Con3
Con4
Con5
FC
VC
Scr1
YogB
But
YogL
SC
Scr
Aci
WCh
BCh
Qsab
IP11W
IP11R
IP12
IP13W
IP13R
IP14
IP15B
IP15
IP16B
IP16S
IP17
Per2
Lis1
Lis2
Cab1
Cab4
Le5
Sk5
АВ1
АВ2
К1
К2							0
LG1
LG2
OB1W
ОВ2
ОВ1
НК1
НК2
CGW
CG3
OH2
Sil				N\D		N\D
SawC				N\D		N\D
CAD1				N\D		N\D
NN117				N\D		N\D
