# Supplementary material for: Characterization of a Collection of Natural Oleogenic Yeasts to Identify Promising Producers of Food Oil Analogues
Source: Int J Mol Sci. 2026 Jan 6;27(2):578. doi: 10.3390/ijms27020578 (PMC12840915; doi:10.3390/ijms27020578)
Supplement: Supplementary file 1 [file ijms-27-00578-s001.zip › Table S3.xlsx]

## Sheet: Table S4
Acyd	BCh	SD	Ap7	SD	SGH4	SD	Ban3	SD	Pin8	SD	Pin4	SD	NN117	SD	Pom5	SD	Ap7	SD	SawW	SD	Pe9	SD	LG2	SD	AV2	SD	Sil	SD	OB1	SD	SawC	SD	WCh	SD	IP15	SD
Nonanedioic acid	0.3248	0.0437	0	0	0	0	0	0	0.1608	0.0197	0.1115	0.0161	0	0	0	0	0	0	0.3596	0.0475	0.3691	0.0502	0.0627	0.0085	0.1857	0.0249	0.2699	0.0364	0.2795	0.0379	0.5372	0.0731	0.3596	0.0475	0	0
с14	0.335	0.0452	0.2995	0.0404	0.5466	0.0738	0	0	0.0892	0.0115	0.1154	0.0157	0.1165	0.0157	0.598	0.0807	0.8825	0.1192	1.5152	0.2045	0.5744	0.0776	0.5819	0.0786	0.8983	0.1212	0.4518	0.061	1.8828	0.2543	3.0004	0.4081	1.5152	0.2045	0.1953	0.0264
с15	0.3098	0.0418	0.1638	0.0221	0.074	0.01	0.0446	0.006	0.1306	0.0176	0.0475	0.0064	0.1102	0.0149	0.2108	0.0285	0.2281	0.0308	0.1606	0.0217	0	0	0.1781	0.0241	0.5001	0.0675	0.2879	0.0389	0.6304	0.0851	0.3443	0.0468	0.1606	0.0217	0.204	0.0275
с16	28.2938	3.821	36.2518	4.8945	21.6499	2.9227	14.9094	2.0128	18.1237	2.4467	18.5936	2.5101	16.7334	2.2591	27.7585	3.7474	25.9361	3.5014	36.9183	4.984	38.9934	5.2641	24.1158	3.2564	33.05	4.4618	28.6701	3.8705	35.03	4.729	37.7739	5.1368	36.9183	4.984	22.7658	3.0734
с16:1	1.3802	0.1863	3.3403	0.4509	2.1626	0.2919	5.5249	0.7459	3.5451	0.4786	5.475	0.7392	5.5966	0.7557	5.9213	0.7994	7.4781	1.0097	0.914	0.1234	0.7907	0.1067	6.6532	0.8984	1.2736	0.1719	5.3293	0.7195	4.2346	0.5717	1.3427	0.1826	0.914	0.1234	1.4151	0.191
с17	1.2604	0.1702	0	0	0.7053	0.0952	0.2298	0.031	0.5756	0.0777	0.3833	0.0517	0.3578	0.0483	0.5226	0.0705	0.5564	0.0751	0.5584	0.0754	0	0	0.4839	0.0653	0.5023	0.0678	0.4944	0.0667	0	0	0.241	0.0328	0.5584	0.0754	1.0191	0.1376
с17:1	0.6199	0.0837	0	0	1.5528	0.2096	0.6521	0.088	1.127	0.1521	0.9011	0.1216	0.6591	0.089	0.9818	0.1325	1.2154	0.1641	0	0	0	0	0.4768	0.0644	0	0	1.4485	0.1956	0	0	0.1624	0.0221	0	0	0.8816	0.119
с18	25.0223	3.378	33.8249	4.5664	10.9455	1.4776	3.7819	0.5106	7.3675	0.9946	12.4875	1.6858	11.156	1.5061	23.7232	3.2026	30.0065	4.0509	18.5644	2.5062	23.2312	3.1362	25.4819	3.4401	11.7048	1.5801	17.9155	2.4186	13.3268	1.7991	15.3227	2.0832	18.5644	2.5062	18.8206	2.5408
с18:1	35.5109	4.794	13.532	1.8268	51.7869	6.9912	67.0203	9.0477	59.995	8.0993	50.5745	6.8276	54.421	7.3468	26.1819	3.5346	19.3942	2.6177	34.0377	4.5951	27.3209	3.6883	29.2762	3.9523	45.6217	6.1589	37.7895	5.1016	32.2569	4.3547	31.5441	4.29	34.0377	4.5951	42.6349	5.7557
с18:2	5.046	0.6812	12.5877	1.6993	9.6121	1.2976	7.6167	1.0283	7.7515	1.0464	9.8042	1.3236	10.8495	1.4647	12.7325	1.7189	13.3117	1.7971	6.3074	0.8515	8.4225	1.137	11.5834	1.5638	6.0417	0.8156	6.5361	0.8824	9.6368	1.3013	6.8732	0.9347	6.3074	0.8515	8.784	1.1858
с18:3	1.5516	0.2095	0	0	0.9642	0.1302	0.2203	0.0297	1.1341	0.1531	1.5066	0.2034	0	0	1.3695	0.1849	0.9911	0.1338	0.6645	0.0897	0.2979	0.0402	0.9944	0.1342	0	0	0.8069	0.1089	2.7223	0.3675	2.6979	0.3669	0.6645	0.0897	3.114	0.4204
c20	0.3453	0.0466	0	0	0	0	0	0	0	0	0	0	0	0	0	0	0	0	0	0	0	0	0.1115	0.0151	0.2218	0.0299	0	0	0	0	0.1603	0.0218	0	0	0.1658	0.0224
