# Supplementary material for: Characterization of a Collection of Natural Oleogenic Yeasts to Identify Promising Producers of Food Oil Analogues
Source: Int J Mol Sci. 2026 Jan 6;27(2):578. doi: 10.3390/ijms27020578 (PMC12840915; doi:10.3390/ijms27020578)
Supplement: Supplementary file 1 [file ijms-27-00578-s001.zip › Table S4.xlsx]

## Sheet: Table S5
Strain	C/N source	Fatty acyd content, %
		Nonanedioic acid	SD	С14:0	SD	С15:0	SD	С16:0	SD	С16:1	SD	С17:0	SD	С17:1	SD	С18:0	SD	С18:1	SD	С18:2	SD	С18:3	SD	С20:0	SD
BCh	G	0.0958	0.0074	0.3323	0.0164	0.1969	0.0151	25.9359	1.2839	1.8006	0.277	0.509	0.0628	0.4386	0.0824	34.7458	1.7196	24.2671	0.8287	9.6112	0.6304	1.8677	0.3707	0.1994	0.0272
	D	0.3248	0.024	0.335	0.1071	0.3098	0.0753	28.2938	1.4024	1.3802	0.2122	1.2604	0.1555	0.6199	0.1164	25.0223	0.2661	35.5109	1.0841	5.046	0.3297	1.5516	0.2994	0.3453	0.1362
	M	0	0	0.1767	0.0087	0.3652	0.0279	19.9969	0.9895	1.1233	0.1726	3.8475	0.4746	3.4854	0.6549	17.9713	0.8895	39.526	1.3503	11.0837	0.7267	2.4239	0.4809	0	0
WCh	D	0	0	0.1953	0.0632	0.204	0.2045	22.7658	1.1548	1.4151	0.1881	1.0191	0.1543	0.8816	0.339	18.8206	4.285	42.6349	2.7212	8.784	1.7536	3.114	1.4472	0.1658	0.1479
	G	0.0878	0.0068	0.4124	0.1334	0.6262	0.6282	23.2553	1.1794	1.383	0.1838	0.667	0.101	0.5184	0.1992	12.1624	2.7671	44.2014	2.8205	12.7152	2.5374	3.6655	1.7024	0.3056	0.2724
	M	0	0	0.1767	0.0572	0.3652	0.3656	19.9969	1.0142	1.1233	0.1493	3.8475	0.5827	3.4854	1.3394	17.9713	4.0886	39.526	2.522	11.0837	2.2115	2.4239	1.1261	0	0
LG2	D	0.1857	0.2647	0.8983	0.3589	0.5001	0.3802	33.05	1.7714	1.2736	0.1557	0.5023	0.4932	0	0	11.7048	1.7356	45.6217	0.0662	6.0417	2.002	0	0	0.2218	0.3296
LG2	G	0.1718	0.2449	0.7123	0.2847	0.9905	0.7516	29.9532	1.6077	4.3882	0.5351	0.2038	0.2	0.0205	0.0355	7.4818	1.1109	45.2976	0.0643	10.1058	3.3574	0.308	0.0829	0.3664	0.2775
LG2	M	0	0	0.6574	0.271	0.9987	0.773	24.2482	6.5926	1.1746	0.804	0.6813	0.3432	0.1168	0.1652	14.8918	6.7459	28.6933	8.1821	26.2247	20.2079	2.2493	1.883	0.0639	0.0904
LG2	X	0	0	0.5547	0.2217	0.6872	0.5216	29.8031	1.5989	1.2533	0.153	1.0402	1.0211	0	0	24.0925	3.5763	32.0605	0.0465	9.8973	3.2855	0.4414	0.1187	0.1698	0.2523
AV2	D	0.2699	0.2749	0.4518	0.0506	0.2879	0.4323	28.67	0.9225	5.3293	1.1333	0.4944	0.3507	1.4485	0.2508	17.9155	3.4477	37.7895	8.114	6.5361	2.8223	0.8069	0.3492	0	0
AV2	G	0.1721	0.1753	0.7998	0.112	0.3213	0.4773	31.1822	0.9831	2.012	0.4237	0.2309	0.1636	0.0264	0.0457	23.3554	4.6038	29.7016	6.4178	10.9842	4.324	0.7965	0.3463	0.4177	0.2216
AV2	X	0.2015	0.0306	0.623	0.1863	0.4962	0.4634	31.246	1.2511	0.8551	1.1931	0.2362	0.1322	0.3199	0.554	33.5193	3.2308	23.2913	2.1217	7.6012	1.5789	0.9596	0.2146	0.6508	0.186
AV2	M	0.4068	0.3648	1.3155	0.7358	0.5358	0.1637	31.7666	5.3017	0.9727	0.4186	0.2545	0.0419	0.1418	0.1346	23.3676	2.0587	29.7035	4.3568	10.174	7.2728	0.8672	1.2065	0.8672	0.0907
AV2	UD	0	0	0.486	0.3405	0.0608	0.0408	26.3614	2.2079	0.8521	0.6864	0.056	0.1099	0.0899	0.3174	19.0788	3.5889	36.5863	5.2588	14.3363	5.0639	1.6964	0.6486	0.3961	0.1664
OV1	D	0.5372	0.0415	3.0004	0.9711	0.3443	0.1316	37.7739	1.8702	1.3427	0.2064	0.241	0.0297	0.1624	0.0305	15.3227	0.7585	31.5441	1.0772	6.8732	0.4508	2.6979	0.5355	0.1603	0.0219
OV1	G	0.236	0.1778	2.4858	0.2783	0.4084	0.6071	37.6728	1.186	1.603	0.3375	0	0	0	0	26.4706	5.2158	18.8473	4.0719	8.5103	3.6715	3.5657	1.5419	0.2001	0.1062
OV1	X	0.1363	0.0207	2.3125	0.6913	0.3386	0.3163	35.6272	1.4257	1.8366	2.5628	0	0	0	0	21.6013	2.0838	22.4692	2.0469	11.944	2.4803	3.5605	0.7986	0.1738	0.0497
OV1	M	0.0823	0.0739	2.3254	1.3012	0.5698	0.1741	31.2254	10.4062	2.0918	0.8988	0.2601	0.0428	0.2163	0.2052	14.8904	6.6152	25.1134	7.173	16.8684	12.7937	6.2029	8.6658	0.1538	0.014
OV1	UD	0.0337	0.0026	3.2472	1.0509	0.4698	0.1795	29.1574	1.4433	0.6729	0.1035	0.1583	0.0195	0.0568	0.0107	11.4707	0.5678	29.2832	1	15.586	1.0222	9.5064	1.8868	0.3577	0.0488
SawC	D	0.3596	0.0168	1.5152	0.3408	0.1606	0.2271	36.9183	1.4864	0.914	0.451	0.5584	0.295	0	0	18.5644	1.923	34.0377	3.5691	6.3074	0.862	0.6645	0.9398	0	0
SawC	G	0.1183	0.1576	1.141	0.3259	0.4768	0.3247	29.653	1.8177	0.4821	0.2506	0.2087	0.1046	0.1487	0.0369	20.8302	2.9175	30.5348	1.7285	13.506	3.2115	2.5885	0.7829	0.3118	0.1534
SawC	X	0.0193	0.0334	1.1949	0.0917	0.4678	0.0359	27.1483	1.0837	0.6272	0.33	0.3037	0.0824	0.2163	0.0769	16.7732	0.7913	31.7319	0.6893	17.8944	1.9968	3.408	0.1534	0.215	0.106
SawC	UD	0.1038	0.1381	1.2878	0.3676	0.788	0.536	25.5588	1.5662	0.3375	0.1756	0.4678	0.2491	0.071	0.0176	14.2303	1.9922	36.2909	2.0547	16.0824	6.9461	4.3739	1.8904	0.4077	0.2007
Sil	D	0.2795	0.2483	1.8828	0.2545	0.6304	0.0971	35.03	0.2434	4.2346	0.6779	0	0	0	0	13.3268	2.9011	32.2569	0.5917	9.6368	0.8564	2.7223	0.4777	0	0
Sil	G	0.0637	0.0566	1.8517	0.2505	0.9043	0.1391	20.0063	0.1391	1.6089	0.2574	0.2962	0.0639	0.3965	0.2021	4.1041	0.8933	46.4545	0.8527	17.2419	1.5379	6.5319	1.1453	0.5399	0.047
