# Supplementary material for: Characterization of a Collection of Natural Oleogenic Yeasts to Identify Promising Producers of Food Oil Analogues
Source: Int J Mol Sci. 2026 Jan 6;27(2):578. doi: 10.3390/ijms27020578 (PMC12840915; doi:10.3390/ijms27020578)
Supplement: Supplementary file 1 [file ijms-27-00578-s001.zip › Table S5.xlsx]

## Sheet: blank1
File Name	Molecule List Name	Molecule Name	SMILES	Precursor Adduct	Precursor Mz	Area	Average Measured Retention Time
blank.d	RIKEN	RIKEN P-VS1 ID-5903 from Cell_C2C12_WT_N_4hCtr		[M+]	605.548	11902	13.62
DK01_pos.d	RIKEN	RIKEN P-VS1 ID-5903 from Cell_C2C12_WT_N_4hCtr		[M+]	605.548	149063	13.62
DK02_pos.d	RIKEN	RIKEN P-VS1 ID-5903 from Cell_C2C12_WT_N_4hCtr		[M+]	605.548	1876957	13.62
DK04_pos.d	RIKEN	RIKEN P-VS1 ID-5903 from Cell_C2C12_WT_N_4hCtr		[M+]	605.548	918831	13.62
DK05_pos.d	RIKEN	RIKEN P-VS1 ID-5903 from Cell_C2C12_WT_N_4hCtr		[M+]	605.548	1679749	13.62
DK06_pos.d	RIKEN	RIKEN P-VS1 ID-5903 from Cell_C2C12_WT_N_4hCtr		[M+]	605.548	1879234	13.62
DK07_pos.d	RIKEN	RIKEN P-VS1 ID-5903 from Cell_C2C12_WT_N_4hCtr		[M+]	605.548	2373104	13.62
DK08_pos.d	RIKEN	RIKEN P-VS1 ID-5903 from Cell_C2C12_WT_N_4hCtr		[M+]	605.548	2298137	13.62
DK09_pos.d	RIKEN	RIKEN P-VS1 ID-5903 from Cell_C2C12_WT_N_4hCtr		[M+]	605.548	2311171	13.62
DK10_pos.d	RIKEN	RIKEN P-VS1 ID-5903 from Cell_C2C12_WT_N_4hCtr		[M+]	605.548	1936345	13.62
DK11_pos.d	RIKEN	RIKEN P-VS1 ID-5903 from Cell_C2C12_WT_N_4hCtr		[M+]	605.548	2099169	13.62
AB2_D.d	RIKEN	RIKEN P-VS1 ID-5903 from Cell_C2C12_WT_N_4hCtr		[M+]	605.548	1080838	13.62
BeerCh_D.d	RIKEN	RIKEN P-VS1 ID-5903 from Cell_C2C12_WT_N_4hCtr		[M+]	605.548	1483942	13.62
BeerCh_G.d	RIKEN	RIKEN P-VS1 ID-5903 from Cell_C2C12_WT_N_4hCtr		[M+]	605.548	967141	13.62
BeerCh_M.d	RIKEN	RIKEN P-VS1 ID-5903 from Cell_C2C12_WT_N_4hCtr		[M+]	605.548	970178	13.62
blank.d	RIKEN	RIKEN P-VS1 ID-5903 from Cell_C2C12_WT_N_4hCtr		[M+]	605.548	32924	13.62
blank1.d	RIKEN	RIKEN P-VS1 ID-5903 from Cell_C2C12_WT_N_4hCtr		[M+]	605.548	81931	13.62
blank2.d	RIKEN	RIKEN P-VS1 ID-5903 from Cell_C2C12_WT_N_4hCtr		[M+]	605.548	37679	13.62
blank3.d	RIKEN	RIKEN P-VS1 ID-5903 from Cell_C2C12_WT_N_4hCtr		[M+]	605.548	64314	13.62
cacao_5ug_1.d	RIKEN	RIKEN P-VS1 ID-5903 from Cell_C2C12_WT_N_4hCtr		[M+]	605.548	126656	13.62
cacao_5ug_2.d	RIKEN	RIKEN P-VS1 ID-5903 from Cell_C2C12_WT_N_4hCtr		[M+]	605.548	118102	13.62
cacao_5ug_3.d	RIKEN	RIKEN P-VS1 ID-5903 from Cell_C2C12_WT_N_4hCtr		[M+]	605.548	130724	13.62
CO_M.d	RIKEN	RIKEN P-VS1 ID-5903 from Cell_C2C12_WT_N_4hCtr		[M+]	605.548	1040287	13.62
ekviliad_6.6ug.d	RIKEN	RIKEN P-VS1 ID-5903 from Cell_C2C12_WT_N_4hCtr		[M+]	605.548	276310	13.62
LG2_D.d	RIKEN	RIKEN P-VS1 ID-5903 from Cell_C2C12_WT_N_4hCtr		[M+]	605.548	1446067	13.62
LG2_M.d	RIKEN	RIKEN P-VS1 ID-5903 from Cell_C2C12_WT_N_4hCtr		[M+]	605.548	915492	13.62
LG2_X.d	RIKEN	RIKEN P-VS1 ID-5903 from Cell_C2C12_WT_N_4hCtr		[M+]	605.548	599556	13.62
OB1_D.d	RIKEN	RIKEN P-VS1 ID-5903 from Cell_C2C12_WT_N_4hCtr		[M+]	605.548	1159126	13.62
OB1_G.d	RIKEN	RIKEN P-VS1 ID-5903 from Cell_C2C12_WT_N_4hCtr		[M+]	605.548	1315627	13.62
OB1_M.d	RIKEN	RIKEN P-VS1 ID-5903 from Cell_C2C12_WT_N_4hCtr		[M+]	605.548	1038561	13.62
OB1_X.d	RIKEN	RIKEN P-VS1 ID-5903 from Cell_C2C12_WT_N_4hCtr		[M+]	605.548	907957	13.62
sawdust_cofee.d	RIKEN	RIKEN P-VS1 ID-5903 from Cell_C2C12_WT_N_4hCtr		[M+]	605.548	905698	13.62
sawdust_vsGl.d	RIKEN	RIKEN P-VS1 ID-5903 from Cell_C2C12_WT_N_4hCtr		[M+]	605.548	692273	13.62
timka_silos.d	RIKEN	RIKEN P-VS1 ID-5903 from Cell_C2C12_WT_N_4hCtr		[M+]	605.548	140519	13.62
VineCh.d	RIKEN	RIKEN P-VS1 ID-5903 from Cell_C2C12_WT_N_4hCtr		[M+]	605.548	592358	13.62
blank.d	RIKEN	RIKEN P-VS1 ID-5858 from Mouse_Plasma_ApoEKO_N_F1DHA		[M+]	603.535	26036	13.25
DK01_pos.d	RIKEN	RIKEN P-VS1 ID-5858 from Mouse_Plasma_ApoEKO_N_F1DHA		[M+]	603.535	527325	13.25
DK02_pos.d	RIKEN	RIKEN P-VS1 ID-5858 from Mouse_Plasma_ApoEKO_N_F1DHA		[M+]	603.535	1878635	13.25
DK04_pos.d	RIKEN	RIKEN P-VS1 ID-5858 from Mouse_Plasma_ApoEKO_N_F1DHA		[M+]	603.535	1497323	13.25
DK05_pos.d	RIKEN	RIKEN P-VS1 ID-5858 from Mouse_Plasma_ApoEKO_N_F1DHA		[M+]	603.535	1967339	13.25
DK06_pos.d	RIKEN	RIKEN P-VS1 ID-5858 from Mouse_Plasma_ApoEKO_N_F1DHA		[M+]	603.535	1977897	13.25
DK07_pos.d	RIKEN	RIKEN P-VS1 ID-5858 from Mouse_Plasma_ApoEKO_N_F1DHA		[M+]	603.535	2135320	13.25
DK08_pos.d	RIKEN	RIKEN P-VS1 ID-5858 from Mouse_Plasma_ApoEKO_N_F1DHA		[M+]	603.535	1976681	13.25
DK09_pos.d	RIKEN	RIKEN P-VS1 ID-5858 from Mouse_Plasma_ApoEKO_N_F1DHA		[M+]	603.535	2243664	13.25
DK10_pos.d	RIKEN	RIKEN P-VS1 ID-5858 from Mouse_Plasma_ApoEKO_N_F1DHA		[M+]	603.535	2448395	13.25
DK11_pos.d	RIKEN	RIKEN P-VS1 ID-5858 from Mouse_Plasma_ApoEKO_N_F1DHA		[M+]	603.535	2337002	13.25
AB2_D.d	RIKEN	RIKEN P-VS1 ID-5858 from Mouse_Plasma_ApoEKO_N_F1DHA		[M+]	603.535	2132311	13.25
BeerCh_D.d	RIKEN	RIKEN P-VS1 ID-5858 from Mouse_Plasma_ApoEKO_N_F1DHA		[M+]	603.535	2681191	13.25
BeerCh_G.d	RIKEN	RIKEN P-VS1 ID-5858 from Mouse_Plasma_ApoEKO_N_F1DHA		[M+]	603.535	2048614	13.25
BeerCh_M.d	RIKEN	RIKEN P-VS1 ID-5858 from Mouse_Plasma_ApoEKO_N_F1DHA		[M+]	603.535	2143044	13.25
blank.d	RIKEN	RIKEN P-VS1 ID-5858 from Mouse_Plasma_ApoEKO_N_F1DHA		[M+]	603.535	121367	13.25
blank1.d	RIKEN	RIKEN P-VS1 ID-5858 from Mouse_Plasma_ApoEKO_N_F1DHA		[M+]	603.535	307881	13.25
blank2.d	RIKEN	RIKEN P-VS1 ID-5858 from Mouse_Plasma_ApoEKO_N_F1DHA		[M+]	603.535	242678	13.25
blank3.d	RIKEN	RIKEN P-VS1 ID-5858 from Mouse_Plasma_ApoEKO_N_F1DHA		[M+]	603.535	189957	13.25
cacao_5ug_1.d	RIKEN	RIKEN P-VS1 ID-5858 from Mouse_Plasma_ApoEKO_N_F1DHA		[M+]	603.535	170938	13.25
cacao_5ug_2.d	RIKEN	RIKEN P-VS1 ID-5858 from Mouse_Plasma_ApoEKO_N_F1DHA		[M+]	603.535	253131	13.25
cacao_5ug_3.d	RIKEN	RIKEN P-VS1 ID-5858 from Mouse_Plasma_ApoEKO_N_F1DHA		[M+]	603.535	198598	13.25
CO_M.d	RIKEN	RIKEN P-VS1 ID-5858 from Mouse_Plasma_ApoEKO_N_F1DHA		[M+]	603.535	1563612	13.25
ekviliad_6.6ug.d	RIKEN	RIKEN P-VS1 ID-5858 from Mouse_Plasma_ApoEKO_N_F1DHA		[M+]	603.535	251824	13.25
LG2_D.d	RIKEN	RIKEN P-VS1 ID-5858 from Mouse_Plasma_ApoEKO_N_F1DHA		[M+]	603.535	2723252	13.25
LG2_M.d	RIKEN	RIKEN P-VS1 ID-5858 from Mouse_Plasma_ApoEKO_N_F1DHA		[M+]	603.535	2538109	13.25
LG2_X.d	RIKEN	RIKEN P-VS1 ID-5858 from Mouse_Plasma_ApoEKO_N_F1DHA		[M+]	603.535	1641136	13.25
OB1_D.d	RIKEN	RIKEN P-VS1 ID-5858 from Mouse_Plasma_ApoEKO_N_F1DHA		[M+]	603.535	1829091	13.25
OB1_G.d	RIKEN	RIKEN P-VS1 ID-5858 from Mouse_Plasma_ApoEKO_N_F1DHA		[M+]	603.535	1922917	13.25
OB1_M.d	RIKEN	RIKEN P-VS1 ID-5858 from Mouse_Plasma_ApoEKO_N_F1DHA		[M+]	603.535	2201164	13.25
OB1_X.d	RIKEN	RIKEN P-VS1 ID-5858 from Mouse_Plasma_ApoEKO_N_F1DHA		[M+]	603.535	1752594	13.25
sawdust_cofee.d	RIKEN	RIKEN P-VS1 ID-5858 from Mouse_Plasma_ApoEKO_N_F1DHA		[M+]	603.535	2035257	13.25
sawdust_vsGl.d	RIKEN	RIKEN P-VS1 ID-5858 from Mouse_Plasma_ApoEKO_N_F1DHA		[M+]	603.535	1655492	13.25
timka_silos.d	RIKEN	RIKEN P-VS1 ID-5858 from Mouse_Plasma_ApoEKO_N_F1DHA		[M+]	603.535	1580119	13.25
VineCh.d	RIKEN	RIKEN P-VS1 ID-5858 from Mouse_Plasma_ApoEKO_N_F1DHA		[M+]	603.535	1559489	13.25
blank.d	RIKEN	RIKEN P-VS1 ID-2808 from Mouse_Macrophage_WT_N_F1AA		[M+]	415.211	142823	0.75
DK01_pos.d	RIKEN	RIKEN P-VS1 ID-2808 from Mouse_Macrophage_WT_N_F1AA		[M+]	415.211	1611514	0.75
DK02_pos.d	RIKEN	RIKEN P-VS1 ID-2808 from Mouse_Macrophage_WT_N_F1AA		[M+]	415.211	2339255	0.75
DK04_pos.d	RIKEN	RIKEN P-VS1 ID-2808 from Mouse_Macrophage_WT_N_F1AA		[M+]	415.211	1515334	0.75
DK05_pos.d	RIKEN	RIKEN P-VS1 ID-2808 from Mouse_Macrophage_WT_N_F1AA		[M+]	415.211	1475507	0.75
DK06_pos.d	RIKEN	RIKEN P-VS1 ID-2808 from Mouse_Macrophage_WT_N_F1AA		[M+]	415.211	1555709	0.75
DK07_pos.d	RIKEN	RIKEN P-VS1 ID-2808 from Mouse_Macrophage_WT_N_F1AA		[M+]	415.211	1947212	0.75
DK08_pos.d	RIKEN	RIKEN P-VS1 ID-2808 from Mouse_Macrophage_WT_N_F1AA		[M+]	415.211	2114428	0.75
DK09_pos.d	RIKEN	RIKEN P-VS1 ID-2808 from Mouse_Macrophage_WT_N_F1AA		[M+]	415.211	1612692	0.75
DK10_pos.d	RIKEN	RIKEN P-VS1 ID-2808 from Mouse_Macrophage_WT_N_F1AA		[M+]	415.211	1678390	0.75
DK11_pos.d	RIKEN	RIKEN P-VS1 ID-2808 from Mouse_Macrophage_WT_N_F1AA		[M+]	415.211	1475711	0.75
AB2_D.d	RIKEN	RIKEN P-VS1 ID-2808 from Mouse_Macrophage_WT_N_F1AA		[M+]	415.211	16114825	0.75
BeerCh_D.d	RIKEN	RIKEN P-VS1 ID-2808 from Mouse_Macrophage_WT_N_F1AA		[M+]	415.211	17293760	0.75
BeerCh_G.d	RIKEN	RIKEN P-VS1 ID-2808 from Mouse_Macrophage_WT_N_F1AA		[M+]	415.211	8145880	0.75
BeerCh_M.d	RIKEN	RIKEN P-VS1 ID-2808 from Mouse_Macrophage_WT_N_F1AA		[M+]	415.211	12814773	0.75
blank.d	RIKEN	RIKEN P-VS1 ID-2808 from Mouse_Macrophage_WT_N_F1AA		[M+]	415.211	4942	0.75
blank1.d	RIKEN	RIKEN P-VS1 ID-2808 from Mouse_Macrophage_WT_N_F1AA		[M+]	415.211	26101	0.75
blank2.d	RIKEN	RIKEN P-VS1 ID-2808 from Mouse_Macrophage_WT_N_F1AA		[M+]	415.211	17203	0.75
blank3.d	RIKEN	RIKEN P-VS1 ID-2808 from Mouse_Macrophage_WT_N_F1AA		[M+]	415.211	12555	0.75
cacao_5ug_1.d	RIKEN	RIKEN P-VS1 ID-2808 from Mouse_Macrophage_WT_N_F1AA		[M+]	415.211	17795	0.75
cacao_5ug_2.d	RIKEN	RIKEN P-VS1 ID-2808 from Mouse_Macrophage_WT_N_F1AA		[M+]	415.211	17493	0.75
cacao_5ug_3.d	RIKEN	RIKEN P-VS1 ID-2808 from Mouse_Macrophage_WT_N_F1AA		[M+]	415.211	13615	0.75
CO_M.d	RIKEN	RIKEN P-VS1 ID-2808 from Mouse_Macrophage_WT_N_F1AA		[M+]	415.211	13665037	0.75
ekviliad_6.6ug.d	RIKEN	RIKEN P-VS1 ID-2808 from Mouse_Macrophage_WT_N_F1AA		[M+]	415.211	19323	0.75
LG2_D.d	RIKEN	RIKEN P-VS1 ID-2808 from Mouse_Macrophage_WT_N_F1AA		[M+]	415.211	17914778	0.75
LG2_M.d	RIKEN	RIKEN P-VS1 ID-2808 from Mouse_Macrophage_WT_N_F1AA		[M+]	415.211	9957941	0.75
LG2_X.d	RIKEN	RIKEN P-VS1 ID-2808 from Mouse_Macrophage_WT_N_F1AA		[M+]	415.211	5754416	0.75
OB1_D.d	RIKEN	RIKEN P-VS1 ID-2808 from Mouse_Macrophage_WT_N_F1AA		[M+]	415.211	10355128	0.75
OB1_G.d	RIKEN	RIKEN P-VS1 ID-2808 from Mouse_Macrophage_WT_N_F1AA		[M+]	415.211	14018009	0.75
OB1_M.d	RIKEN	RIKEN P-VS1 ID-2808 from Mouse_Macrophage_WT_N_F1AA		[M+]	415.211	12211517	0.75
OB1_X.d	RIKEN	RIKEN P-VS1 ID-2808 from Mouse_Macrophage_WT_N_F1AA		[M+]	415.211	14155945	0.75
sawdust_cofee.d	RIKEN	RIKEN P-VS1 ID-2808 from Mouse_Macrophage_WT_N_F1AA		[M+]	415.211	15855303	0.75
sawdust_vsGl.d	RIKEN	RIKEN P-VS1 ID-2808 from Mouse_Macrophage_WT_N_F1AA		[M+]	415.211	23722818	0.75
timka_silos.d	RIKEN	RIKEN P-VS1 ID-2808 from Mouse_Macrophage_WT_N_F1AA		[M+]	415.211	6907249	0.75
VineCh.d	RIKEN	RIKEN P-VS1 ID-2808 from Mouse_Macrophage_WT_N_F1AA		[M+]	415.211	17402628	0.75
blank.d	RIKEN	RIKEN P-VS1 ID-7082 from Mouse_Macrophage_WT_N_F1AA		[M+]	663.455	2687137	7.72
DK01_pos.d	RIKEN	RIKEN P-VS1 ID-7082 from Mouse_Macrophage_WT_N_F1AA		[M+]	663.455	12219428	7.72
DK02_pos.d	RIKEN	RIKEN P-VS1 ID-7082 from Mouse_Macrophage_WT_N_F1AA		[M+]	663.455	14204172	7.72
DK04_pos.d	RIKEN	RIKEN P-VS1 ID-7082 from Mouse_Macrophage_WT_N_F1AA		[M+]	663.455	10942333	7.72
DK05_pos.d	RIKEN	RIKEN P-VS1 ID-7082 from Mouse_Macrophage_WT_N_F1AA		[M+]	663.455	11177388	7.72
DK06_pos.d	RIKEN	RIKEN P-VS1 ID-7082 from Mouse_Macrophage_WT_N_F1AA		[M+]	663.455	10890657	7.72
DK07_pos.d	RIKEN	RIKEN P-VS1 ID-7082 from Mouse_Macrophage_WT_N_F1AA		[M+]	663.455	13051507	7.72
DK08_pos.d	RIKEN	RIKEN P-VS1 ID-7082 from Mouse_Macrophage_WT_N_F1AA		[M+]	663.455	13533929	7.72
DK09_pos.d	RIKEN	RIKEN P-VS1 ID-7082 from Mouse_Macrophage_WT_N_F1AA		[M+]	663.455	12297065	7.72
DK10_pos.d	RIKEN	RIKEN P-VS1 ID-7082 from Mouse_Macrophage_WT_N_F1AA		[M+]	663.455	10968343	7.72
DK11_pos.d	RIKEN	RIKEN P-VS1 ID-7082 from Mouse_Macrophage_WT_N_F1AA		[M+]	663.455	11134985	7.72
AB2_D.d	RIKEN	RIKEN P-VS1 ID-7082 from Mouse_Macrophage_WT_N_F1AA		[M+]	663.455	37923520	7.72
BeerCh_D.d	RIKEN	RIKEN P-VS1 ID-7082 from Mouse_Macrophage_WT_N_F1AA		[M+]	663.455	38909240	7.72
BeerCh_G.d	RIKEN	RIKEN P-VS1 ID-7082 from Mouse_Macrophage_WT_N_F1AA		[M+]	663.455	25353880	7.72
BeerCh_M.d	RIKEN	RIKEN P-VS1 ID-7082 from Mouse_Macrophage_WT_N_F1AA		[M+]	663.455	32957872	7.72
blank.d	RIKEN	RIKEN P-VS1 ID-7082 from Mouse_Macrophage_WT_N_F1AA		[M+]	663.455	14388543	7.72
blank1.d	RIKEN	RIKEN P-VS1 ID-7082 from Mouse_Macrophage_WT_N_F1AA		[M+]	663.455	2785699	7.72
blank2.d	RIKEN	RIKEN P-VS1 ID-7082 from Mouse_Macrophage_WT_N_F1AA		[M+]	663.455	2814689	7.72
blank3.d	RIKEN	RIKEN P-VS1 ID-7082 from Mouse_Macrophage_WT_N_F1AA		[M+]	663.455	2665220	7.72
cacao_5ug_1.d	RIKEN	RIKEN P-VS1 ID-7082 from Mouse_Macrophage_WT_N_F1AA		[M+]	663.455	3922884	7.72
cacao_5ug_2.d	RIKEN	RIKEN P-VS1 ID-7082 from Mouse_Macrophage_WT_N_F1AA		[M+]	663.455	3998694	7.72
cacao_5ug_3.d	RIKEN	RIKEN P-VS1 ID-7082 from Mouse_Macrophage_WT_N_F1AA		[M+]	663.455	3913993	7.72
CO_M.d	RIKEN	RIKEN P-VS1 ID-7082 from Mouse_Macrophage_WT_N_F1AA		[M+]	663.455	33661096	7.72
ekviliad_6.6ug.d	RIKEN	RIKEN P-VS1 ID-7082 from Mouse_Macrophage_WT_N_F1AA		[M+]	663.455	5095784	7.72
LG2_D.d	RIKEN	RIKEN P-VS1 ID-7082 from Mouse_Macrophage_WT_N_F1AA		[M+]	663.455	38920872	7.72
LG2_M.d	RIKEN	RIKEN P-VS1 ID-7082 from Mouse_Macrophage_WT_N_F1AA		[M+]	663.455	28549672	7.72
LG2_X.d	RIKEN	RIKEN P-VS1 ID-7082 from Mouse_Macrophage_WT_N_F1AA		[M+]	663.455	23275196	7.72
OB1_D.d	RIKEN	RIKEN P-VS1 ID-7082 from Mouse_Macrophage_WT_N_F1AA		[M+]	663.455	30229374	7.72
OB1_G.d	RIKEN	RIKEN P-VS1 ID-7082 from Mouse_Macrophage_WT_N_F1AA		[M+]	663.455	34133960	7.72
OB1_M.d	RIKEN	RIKEN P-VS1 ID-7082 from Mouse_Macrophage_WT_N_F1AA		[M+]	663.455	31194000	7.72
OB1_X.d	RIKEN	RIKEN P-VS1 ID-7082 from Mouse_Macrophage_WT_N_F1AA		[M+]	663.455	34337448	7.72
sawdust_cofee.d	RIKEN	RIKEN P-VS1 ID-7082 from Mouse_Macrophage_WT_N_F1AA		[M+]	663.455	37155596	7.72
sawdust_vsGl.d	RIKEN	RIKEN P-VS1 ID-7082 from Mouse_Macrophage_WT_N_F1AA		[M+]	663.455	45232648	7.72
timka_silos.d	RIKEN	RIKEN P-VS1 ID-7082 from Mouse_Macrophage_WT_N_F1AA		[M+]	663.455	21231102	7.72
VineCh.d	RIKEN	RIKEN P-VS1 ID-7082 from Mouse_Macrophage_WT_N_F1AA		[M+]	663.455	37132588	7.72
blank.d	RIKEN	RIKEN P-VS1 ID-7719 from Cell_HEK293_WT_N_Ctr		[M+]	689.643	15260	14.71
DK01_pos.d	RIKEN	RIKEN P-VS1 ID-7719 from Cell_HEK293_WT_N_Ctr		[M+]	689.643	54075	14.71
DK02_pos.d	RIKEN	RIKEN P-VS1 ID-7719 from Cell_HEK293_WT_N_Ctr		[M+]	689.643	523693	14.71
DK04_pos.d	RIKEN	RIKEN P-VS1 ID-7719 from Cell_HEK293_WT_N_Ctr		[M+]	689.643	166344	14.71
DK05_pos.d	RIKEN	RIKEN P-VS1 ID-7719 from Cell_HEK293_WT_N_Ctr		[M+]	689.643	287460	14.71
DK06_pos.d	RIKEN	RIKEN P-VS1 ID-7719 from Cell_HEK293_WT_N_Ctr		[M+]	689.643	342293	14.71
DK07_pos.d	RIKEN	RIKEN P-VS1 ID-7719 from Cell_HEK293_WT_N_Ctr		[M+]	689.643	497084	14.71
DK08_pos.d	RIKEN	RIKEN P-VS1 ID-7719 from Cell_HEK293_WT_N_Ctr		[M+]	689.643	526412	14.71
DK09_pos.d	RIKEN	RIKEN P-VS1 ID-7719 from Cell_HEK293_WT_N_Ctr		[M+]	689.643	516561	14.71
DK10_pos.d	RIKEN	RIKEN P-VS1 ID-7719 from Cell_HEK293_WT_N_Ctr		[M+]	689.643	302515	14.71
DK11_pos.d	RIKEN	RIKEN P-VS1 ID-7719 from Cell_HEK293_WT_N_Ctr		[M+]	689.643	373924	14.71
AB2_D.d	RIKEN	RIKEN P-VS1 ID-7719 from Cell_HEK293_WT_N_Ctr		[M+]	689.643	36270	14.71
BeerCh_D.d	RIKEN	RIKEN P-VS1 ID-7719 from Cell_HEK293_WT_N_Ctr		[M+]	689.643	57675	14.71
BeerCh_G.d	RIKEN	RIKEN P-VS1 ID-7719 from Cell_HEK293_WT_N_Ctr		[M+]	689.643	39004	14.71
BeerCh_M.d	RIKEN	RIKEN P-VS1 ID-7719 from Cell_HEK293_WT_N_Ctr		[M+]	689.643	66580	14.71
blank.d	RIKEN	RIKEN P-VS1 ID-7719 from Cell_HEK293_WT_N_Ctr		[M+]	689.643	26913	14.71
blank1.d	RIKEN	RIKEN P-VS1 ID-7719 from Cell_HEK293_WT_N_Ctr		[M+]	689.643	20684	14.71
blank2.d	RIKEN	RIKEN P-VS1 ID-7719 from Cell_HEK293_WT_N_Ctr		[M+]	689.643	25088	14.71
blank3.d	RIKEN	RIKEN P-VS1 ID-7719 from Cell_HEK293_WT_N_Ctr		[M+]	689.643	14219	14.71
cacao_5ug_1.d	RIKEN	RIKEN P-VS1 ID-7719 from Cell_HEK293_WT_N_Ctr		[M+]	689.643	17388	14.71
cacao_5ug_2.d	RIKEN	RIKEN P-VS1 ID-7719 from Cell_HEK293_WT_N_Ctr		[M+]	689.643	25990	14.71
cacao_5ug_3.d	RIKEN	RIKEN P-VS1 ID-7719 from Cell_HEK293_WT_N_Ctr		[M+]	689.643	25747	14.71
CO_M.d	RIKEN	RIKEN P-VS1 ID-7719 from Cell_HEK293_WT_N_Ctr		[M+]	689.643	55755	14.71
ekviliad_6.6ug.d	RIKEN	RIKEN P-VS1 ID-7719 from Cell_HEK293_WT_N_Ctr		[M+]	689.643	20733	14.71
LG2_D.d	RIKEN	RIKEN P-VS1 ID-7719 from Cell_HEK293_WT_N_Ctr		[M+]	689.643	55987	14.71
LG2_M.d	RIKEN	RIKEN P-VS1 ID-7719 from Cell_HEK293_WT_N_Ctr		[M+]	689.643	23193	14.71
LG2_X.d	RIKEN	RIKEN P-VS1 ID-7719 from Cell_HEK293_WT_N_Ctr		[M+]	689.643	13106	14.71
OB1_D.d	RIKEN	RIKEN P-VS1 ID-7719 from Cell_HEK293_WT_N_Ctr		[M+]	689.643	56637	14.71
OB1_G.d	RIKEN	RIKEN P-VS1 ID-7719 from Cell_HEK293_WT_N_Ctr		[M+]	689.643	39266	14.71
OB1_M.d	RIKEN	RIKEN P-VS1 ID-7719 from Cell_HEK293_WT_N_Ctr		[M+]	689.643	78203	14.71
OB1_X.d	RIKEN	RIKEN P-VS1 ID-7719 from Cell_HEK293_WT_N_Ctr		[M+]	689.643	44503	14.71
sawdust_cofee.d	RIKEN	RIKEN P-VS1 ID-7719 from Cell_HEK293_WT_N_Ctr		[M+]	689.643	42749	14.71
sawdust_vsGl.d	RIKEN	RIKEN P-VS1 ID-7719 from Cell_HEK293_WT_N_Ctr		[M+]	689.643	41825	14.71
timka_silos.d	RIKEN	RIKEN P-VS1 ID-7719 from Cell_HEK293_WT_N_Ctr		[M+]	689.643	6888	14.71
VineCh.d	RIKEN	RIKEN P-VS1 ID-7719 from Cell_HEK293_WT_N_Ctr		[M+]	689.643	48282	14.71
blank.d	RIKEN	RIKEN P-VS1 ID-7669 from Cell_C2C12_WT_N_24h50AA		[M+]	687.623	12201	14.46
DK01_pos.d	RIKEN	RIKEN P-VS1 ID-7669 from Cell_C2C12_WT_N_24h50AA		[M+]	687.623	48238	14.46
DK02_pos.d	RIKEN	RIKEN P-VS1 ID-7669 from Cell_C2C12_WT_N_24h50AA		[M+]	687.623	241047	14.46
DK04_pos.d	RIKEN	RIKEN P-VS1 ID-7669 from Cell_C2C12_WT_N_24h50AA		[M+]	687.623	91191	14.46
DK05_pos.d	RIKEN	RIKEN P-VS1 ID-7669 from Cell_C2C12_WT_N_24h50AA		[M+]	687.623	149574	14.46
DK06_pos.d	RIKEN	RIKEN P-VS1 ID-7669 from Cell_C2C12_WT_N_24h50AA		[M+]	687.623	169454	14.46
DK07_pos.d	RIKEN	RIKEN P-VS1 ID-7669 from Cell_C2C12_WT_N_24h50AA		[M+]	687.623	212845	14.46
DK08_pos.d	RIKEN	RIKEN P-VS1 ID-7669 from Cell_C2C12_WT_N_24h50AA		[M+]	687.623	209249	14.46
DK09_pos.d	RIKEN	RIKEN P-VS1 ID-7669 from Cell_C2C12_WT_N_24h50AA		[M+]	687.623	250532	14.46
DK10_pos.d	RIKEN	RIKEN P-VS1 ID-7669 from Cell_C2C12_WT_N_24h50AA		[M+]	687.623	140470	14.46
DK11_pos.d	RIKEN	RIKEN P-VS1 ID-7669 from Cell_C2C12_WT_N_24h50AA		[M+]	687.623	127738	14.46
AB2_D.d	RIKEN	RIKEN P-VS1 ID-7669 from Cell_C2C12_WT_N_24h50AA		[M+]	687.623	1435	14.46
BeerCh_D.d	RIKEN	RIKEN P-VS1 ID-7669 from Cell_C2C12_WT_N_24h50AA		[M+]	687.623	7304	14.46
BeerCh_G.d	RIKEN	RIKEN P-VS1 ID-7669 from Cell_C2C12_WT_N_24h50AA		[M+]	687.623	12556	14.46
BeerCh_M.d	RIKEN	RIKEN P-VS1 ID-7669 from Cell_C2C12_WT_N_24h50AA		[M+]	687.623	5971	14.46
blank.d	RIKEN	RIKEN P-VS1 ID-7669 from Cell_C2C12_WT_N_24h50AA		[M+]	687.623	18035	14.46
blank1.d	RIKEN	RIKEN P-VS1 ID-7669 from Cell_C2C12_WT_N_24h50AA		[M+]	687.623	12449	14.46
blank2.d	RIKEN	RIKEN P-VS1 ID-7669 from Cell_C2C12_WT_N_24h50AA		[M+]	687.623	5080	14.46
blank3.d	RIKEN	RIKEN P-VS1 ID-7669 from Cell_C2C12_WT_N_24h50AA		[M+]	687.623	11428	14.46
cacao_5ug_1.d	RIKEN	RIKEN P-VS1 ID-7669 from Cell_C2C12_WT_N_24h50AA		[M+]	687.623	10952	14.46
cacao_5ug_2.d	RIKEN	RIKEN P-VS1 ID-7669 from Cell_C2C12_WT_N_24h50AA		[M+]	687.623	8879	14.46
cacao_5ug_3.d	RIKEN	RIKEN P-VS1 ID-7669 from Cell_C2C12_WT_N_24h50AA		[M+]	687.623	7285	14.46
CO_M.d	RIKEN	RIKEN P-VS1 ID-7669 from Cell_C2C12_WT_N_24h50AA		[M+]	687.623	17825	14.46
ekviliad_6.6ug.d	RIKEN	RIKEN P-VS1 ID-7669 from Cell_C2C12_WT_N_24h50AA		[M+]	687.623	8606	14.46
LG2_D.d	RIKEN	RIKEN P-VS1 ID-7669 from Cell_C2C12_WT_N_24h50AA		[M+]	687.623	972	14.46
LG2_M.d	RIKEN	RIKEN P-VS1 ID-7669 from Cell_C2C12_WT_N_24h50AA		[M+]	687.623	5794	14.46
LG2_X.d	RIKEN	RIKEN P-VS1 ID-7669 from Cell_C2C12_WT_N_24h50AA		[M+]	687.623	8732	14.46
OB1_D.d	RIKEN	RIKEN P-VS1 ID-7669 from Cell_C2C12_WT_N_24h50AA		[M+]	687.623	660	14.46
OB1_G.d	RIKEN	RIKEN P-VS1 ID-7669 from Cell_C2C12_WT_N_24h50AA		[M+]	687.623	7281	14.46
OB1_M.d	RIKEN	RIKEN P-VS1 ID-7669 from Cell_C2C12_WT_N_24h50AA		[M+]	687.623	12702	14.46
OB1_X.d	RIKEN	RIKEN P-VS1 ID-7669 from Cell_C2C12_WT_N_24h50AA		[M+]	687.623	2176	14.46
sawdust_cofee.d	RIKEN	RIKEN P-VS1 ID-7669 from Cell_C2C12_WT_N_24h50AA		[M+]	687.623	10117	14.46
sawdust_vsGl.d	RIKEN	RIKEN P-VS1 ID-7669 from Cell_C2C12_WT_N_24h50AA		[M+]	687.623	2611	14.46
timka_silos.d	RIKEN	RIKEN P-VS1 ID-7669 from Cell_C2C12_WT_N_24h50AA		[M+]	687.623	11960	14.46
VineCh.d	RIKEN	RIKEN P-VS1 ID-7669 from Cell_C2C12_WT_N_24h50AA		[M+]	687.623	5301	14.46
blank.d	RIKEN	RIKEN P-VS1 ID-7615 from Mouse_Macrophage_WT_N_F1AA		[M+]	685.435	254933	7.72
DK01_pos.d	RIKEN	RIKEN P-VS1 ID-7615 from Mouse_Macrophage_WT_N_F1AA		[M+]	685.435	838712	7.72
DK02_pos.d	RIKEN	RIKEN P-VS1 ID-7615 from Mouse_Macrophage_WT_N_F1AA		[M+]	685.435	981938	7.72
DK04_pos.d	RIKEN	RIKEN P-VS1 ID-7615 from Mouse_Macrophage_WT_N_F1AA		[M+]	685.435	737616	7.72
DK05_pos.d	RIKEN	RIKEN P-VS1 ID-7615 from Mouse_Macrophage_WT_N_F1AA		[M+]	685.435	752017	7.72
DK06_pos.d	RIKEN	RIKEN P-VS1 ID-7615 from Mouse_Macrophage_WT_N_F1AA		[M+]	685.435	799490	7.72
DK07_pos.d	RIKEN	RIKEN P-VS1 ID-7615 from Mouse_Macrophage_WT_N_F1AA		[M+]	685.435	894645	7.72
DK08_pos.d	RIKEN	RIKEN P-VS1 ID-7615 from Mouse_Macrophage_WT_N_F1AA		[M+]	685.435	924968	7.72
DK09_pos.d	RIKEN	RIKEN P-VS1 ID-7615 from Mouse_Macrophage_WT_N_F1AA		[M+]	685.435	831908	7.72
DK10_pos.d	RIKEN	RIKEN P-VS1 ID-7615 from Mouse_Macrophage_WT_N_F1AA		[M+]	685.435	796826	7.72
DK11_pos.d	RIKEN	RIKEN P-VS1 ID-7615 from Mouse_Macrophage_WT_N_F1AA		[M+]	685.435	789403	7.72
AB2_D.d	RIKEN	RIKEN P-VS1 ID-7615 from Mouse_Macrophage_WT_N_F1AA		[M+]	685.435	2835291	7.72
BeerCh_D.d	RIKEN	RIKEN P-VS1 ID-7615 from Mouse_Macrophage_WT_N_F1AA		[M+]	685.435	2946588	7.72
BeerCh_G.d	RIKEN	RIKEN P-VS1 ID-7615 from Mouse_Macrophage_WT_N_F1AA		[M+]	685.435	2085998	7.72
BeerCh_M.d	RIKEN	RIKEN P-VS1 ID-7615 from Mouse_Macrophage_WT_N_F1AA		[M+]	685.435	2592534	7.72
blank.d	RIKEN	RIKEN P-VS1 ID-7615 from Mouse_Macrophage_WT_N_F1AA		[M+]	685.435	1422169	7.72
blank1.d	RIKEN	RIKEN P-VS1 ID-7615 from Mouse_Macrophage_WT_N_F1AA		[M+]	685.435	381501	7.72
blank2.d	RIKEN	RIKEN P-VS1 ID-7615 from Mouse_Macrophage_WT_N_F1AA		[M+]	685.435	393316	7.72
blank3.d	RIKEN	RIKEN P-VS1 ID-7615 from Mouse_Macrophage_WT_N_F1AA		[M+]	685.435	317159	7.72
cacao_5ug_1.d	RIKEN	RIKEN P-VS1 ID-7615 from Mouse_Macrophage_WT_N_F1AA		[M+]	685.435	428189	7.72
cacao_5ug_2.d	RIKEN	RIKEN P-VS1 ID-7615 from Mouse_Macrophage_WT_N_F1AA		[M+]	685.435	428342	7.72
cacao_5ug_3.d	RIKEN	RIKEN P-VS1 ID-7615 from Mouse_Macrophage_WT_N_F1AA		[M+]	685.435	416481	7.72
CO_M.d	RIKEN	RIKEN P-VS1 ID-7615 from Mouse_Macrophage_WT_N_F1AA		[M+]	685.435	2600592	7.72
ekviliad_6.6ug.d	RIKEN	RIKEN P-VS1 ID-7615 from Mouse_Macrophage_WT_N_F1AA		[M+]	685.435	522063	7.72
LG2_D.d	RIKEN	RIKEN P-VS1 ID-7615 from Mouse_Macrophage_WT_N_F1AA		[M+]	685.435	3054614	7.72
LG2_M.d	RIKEN	RIKEN P-VS1 ID-7615 from Mouse_Macrophage_WT_N_F1AA		[M+]	685.435	2331915	7.72
LG2_X.d	RIKEN	RIKEN P-VS1 ID-7615 from Mouse_Macrophage_WT_N_F1AA		[M+]	685.435	1979222	7.72
OB1_D.d	RIKEN	RIKEN P-VS1 ID-7615 from Mouse_Macrophage_WT_N_F1AA		[M+]	685.435	2622337	7.72
OB1_G.d	RIKEN	RIKEN P-VS1 ID-7615 from Mouse_Macrophage_WT_N_F1AA		[M+]	685.435	2640983	7.72
OB1_M.d	RIKEN	RIKEN P-VS1 ID-7615 from Mouse_Macrophage_WT_N_F1AA		[M+]	685.435	2530381	7.72
OB1_X.d	RIKEN	RIKEN P-VS1 ID-7615 from Mouse_Macrophage_WT_N_F1AA		[M+]	685.435	2634945	7.72
sawdust_cofee.d	RIKEN	RIKEN P-VS1 ID-7615 from Mouse_Macrophage_WT_N_F1AA		[M+]	685.435	2789998	7.72
sawdust_vsGl.d	RIKEN	RIKEN P-VS1 ID-7615 from Mouse_Macrophage_WT_N_F1AA		[M+]	685.435	3101757	7.72
timka_silos.d	RIKEN	RIKEN P-VS1 ID-7615 from Mouse_Macrophage_WT_N_F1AA		[M+]	685.435	1740137	7.72
VineCh.d	RIKEN	RIKEN P-VS1 ID-7615 from Mouse_Macrophage_WT_N_F1AA		[M+]	685.435	2760518	7.72
blank.d	RIKEN	RIKEN P-VS1 ID-12163 from Mouse_Muscle_WT_CTX0_Ctr		[M+]	819.629	1008	10.89
DK01_pos.d	RIKEN	RIKEN P-VS1 ID-12163 from Mouse_Muscle_WT_CTX0_Ctr		[M+]	819.629	109311	10.89
DK02_pos.d	RIKEN	RIKEN P-VS1 ID-12163 from Mouse_Muscle_WT_CTX0_Ctr		[M+]	819.629	27064	10.89
DK04_pos.d	RIKEN	RIKEN P-VS1 ID-12163 from Mouse_Muscle_WT_CTX0_Ctr		[M+]	819.629	10309	10.89
DK05_pos.d	RIKEN	RIKEN P-VS1 ID-12163 from Mouse_Muscle_WT_CTX0_Ctr		[M+]	819.629	4614	10.89
DK06_pos.d	RIKEN	RIKEN P-VS1 ID-12163 from Mouse_Muscle_WT_CTX0_Ctr		[M+]	819.629	3066	10.89
DK07_pos.d	RIKEN	RIKEN P-VS1 ID-12163 from Mouse_Muscle_WT_CTX0_Ctr		[M+]	819.629	20895	10.89
DK08_pos.d	RIKEN	RIKEN P-VS1 ID-12163 from Mouse_Muscle_WT_CTX0_Ctr		[M+]	819.629	13672	10.89
DK09_pos.d	RIKEN	RIKEN P-VS1 ID-12163 from Mouse_Muscle_WT_CTX0_Ctr		[M+]	819.629	33549	10.89
DK10_pos.d	RIKEN	RIKEN P-VS1 ID-12163 from Mouse_Muscle_WT_CTX0_Ctr		[M+]	819.629	26949	10.89
DK11_pos.d	RIKEN	RIKEN P-VS1 ID-12163 from Mouse_Muscle_WT_CTX0_Ctr		[M+]	819.629	23203	10.89
AB2_D.d	RIKEN	RIKEN P-VS1 ID-12163 from Mouse_Muscle_WT_CTX0_Ctr		[M+]	819.629	2583	10.89
BeerCh_D.d	RIKEN	RIKEN P-VS1 ID-12163 from Mouse_Muscle_WT_CTX0_Ctr		[M+]	819.629	41378	10.89
BeerCh_G.d	RIKEN	RIKEN P-VS1 ID-12163 from Mouse_Muscle_WT_CTX0_Ctr		[M+]	819.629	1880	10.89
BeerCh_M.d	RIKEN	RIKEN P-VS1 ID-12163 from Mouse_Muscle_WT_CTX0_Ctr		[M+]	819.629	10840	10.89
blank.d	RIKEN	RIKEN P-VS1 ID-12163 from Mouse_Muscle_WT_CTX0_Ctr		[M+]	819.629	4745	10.89
blank1.d	RIKEN	RIKEN P-VS1 ID-12163 from Mouse_Muscle_WT_CTX0_Ctr		[M+]	819.629	1518	10.89
blank2.d	RIKEN	RIKEN P-VS1 ID-12163 from Mouse_Muscle_WT_CTX0_Ctr		[M+]	819.629	13677	10.89
blank3.d	RIKEN	RIKEN P-VS1 ID-12163 from Mouse_Muscle_WT_CTX0_Ctr		[M+]	819.629	20232	10.89
cacao_5ug_1.d	RIKEN	RIKEN P-VS1 ID-12163 from Mouse_Muscle_WT_CTX0_Ctr		[M+]	819.629	11278	10.89
cacao_5ug_2.d	RIKEN	RIKEN P-VS1 ID-12163 from Mouse_Muscle_WT_CTX0_Ctr		[M+]	819.629	625	10.89
cacao_5ug_3.d	RIKEN	RIKEN P-VS1 ID-12163 from Mouse_Muscle_WT_CTX0_Ctr		[M+]	819.629	13177	10.89
CO_M.d	RIKEN	RIKEN P-VS1 ID-12163 from Mouse_Muscle_WT_CTX0_Ctr		[M+]	819.629	13252	10.89
ekviliad_6.6ug.d	RIKEN	RIKEN P-VS1 ID-12163 from Mouse_Muscle_WT_CTX0_Ctr		[M+]	819.629	15605	10.89
LG2_D.d	RIKEN	RIKEN P-VS1 ID-12163 from Mouse_Muscle_WT_CTX0_Ctr		[M+]	819.629	18397	10.89
LG2_M.d	RIKEN	RIKEN P-VS1 ID-12163 from Mouse_Muscle_WT_CTX0_Ctr		[M+]	819.629	3982	10.89
LG2_X.d	RIKEN	RIKEN P-VS1 ID-12163 from Mouse_Muscle_WT_CTX0_Ctr		[M+]	819.629	2376	10.89
OB1_D.d	RIKEN	RIKEN P-VS1 ID-12163 from Mouse_Muscle_WT_CTX0_Ctr		[M+]	819.629	12781	10.89
OB1_G.d	RIKEN	RIKEN P-VS1 ID-12163 from Mouse_Muscle_WT_CTX0_Ctr		[M+]	819.629	24338	10.89
OB1_M.d	RIKEN	RIKEN P-VS1 ID-12163 from Mouse_Muscle_WT_CTX0_Ctr		[M+]	819.629	21475	10.89
OB1_X.d	RIKEN	RIKEN P-VS1 ID-12163 from Mouse_Muscle_WT_CTX0_Ctr		[M+]	819.629	15086	10.89
sawdust_cofee.d	RIKEN	RIKEN P-VS1 ID-12163 from Mouse_Muscle_WT_CTX0_Ctr		[M+]	819.629	10976	10.89
sawdust_vsGl.d	RIKEN	RIKEN P-VS1 ID-12163 from Mouse_Muscle_WT_CTX0_Ctr		[M+]	819.629	2996	10.89
timka_silos.d	RIKEN	RIKEN P-VS1 ID-12163 from Mouse_Muscle_WT_CTX0_Ctr		[M+]	819.629	8550	10.89
VineCh.d	RIKEN	RIKEN P-VS1 ID-12163 from Mouse_Muscle_WT_CTX0_Ctr		[M+]	819.629	4201	10.89
blank.d	RIKEN	RIKEN P-VS1 ID-6967 from Mouse_Feces_WT_N_Ctr		[M+]	657.485	69602	8.19
DK01_pos.d	RIKEN	RIKEN P-VS1 ID-6967 from Mouse_Feces_WT_N_Ctr		[M+]	657.485	142362	8.19
DK02_pos.d	RIKEN	RIKEN P-VS1 ID-6967 from Mouse_Feces_WT_N_Ctr		[M+]	657.485	248849	8.19
DK04_pos.d	RIKEN	RIKEN P-VS1 ID-6967 from Mouse_Feces_WT_N_Ctr		[M+]	657.485	131477	8.19
DK05_pos.d	RIKEN	RIKEN P-VS1 ID-6967 from Mouse_Feces_WT_N_Ctr		[M+]	657.485	161597	8.19
DK06_pos.d	RIKEN	RIKEN P-VS1 ID-6967 from Mouse_Feces_WT_N_Ctr		[M+]	657.485	135708	8.19
DK07_pos.d	RIKEN	RIKEN P-VS1 ID-6967 from Mouse_Feces_WT_N_Ctr		[M+]	657.485	231784	8.19
DK08_pos.d	RIKEN	RIKEN P-VS1 ID-6967 from Mouse_Feces_WT_N_Ctr		[M+]	657.485	201363	8.19
DK09_pos.d	RIKEN	RIKEN P-VS1 ID-6967 from Mouse_Feces_WT_N_Ctr		[M+]	657.485	243482	8.19
DK10_pos.d	RIKEN	RIKEN P-VS1 ID-6967 from Mouse_Feces_WT_N_Ctr		[M+]	657.485	105403	8.19
DK11_pos.d	RIKEN	RIKEN P-VS1 ID-6967 from Mouse_Feces_WT_N_Ctr		[M+]	657.485	202147	8.19
AB2_D.d	RIKEN	RIKEN P-VS1 ID-6967 from Mouse_Feces_WT_N_Ctr		[M+]	657.485	53591	8.19
BeerCh_D.d	RIKEN	RIKEN P-VS1 ID-6967 from Mouse_Feces_WT_N_Ctr		[M+]	657.485	87471	8.19
BeerCh_G.d	RIKEN	RIKEN P-VS1 ID-6967 from Mouse_Feces_WT_N_Ctr		[M+]	657.485	63785	8.19
BeerCh_M.d	RIKEN	RIKEN P-VS1 ID-6967 from Mouse_Feces_WT_N_Ctr		[M+]	657.485	78532	8.19
blank.d	RIKEN	RIKEN P-VS1 ID-6967 from Mouse_Feces_WT_N_Ctr		[M+]	657.485	88805	8.19
blank1.d	RIKEN	RIKEN P-VS1 ID-6967 from Mouse_Feces_WT_N_Ctr		[M+]	657.485	34959	8.19
blank2.d	RIKEN	RIKEN P-VS1 ID-6967 from Mouse_Feces_WT_N_Ctr		[M+]	657.485	7673	8.19
blank3.d	RIKEN	RIKEN P-VS1 ID-6967 from Mouse_Feces_WT_N_Ctr		[M+]	657.485	28936	8.19
cacao_5ug_1.d	RIKEN	RIKEN P-VS1 ID-6967 from Mouse_Feces_WT_N_Ctr		[M+]	657.485	57776	8.19
cacao_5ug_2.d	RIKEN	RIKEN P-VS1 ID-6967 from Mouse_Feces_WT_N_Ctr		[M+]	657.485	41923	8.19
cacao_5ug_3.d	RIKEN	RIKEN P-VS1 ID-6967 from Mouse_Feces_WT_N_Ctr		[M+]	657.485	45024	8.19
CO_M.d	RIKEN	RIKEN P-VS1 ID-6967 from Mouse_Feces_WT_N_Ctr		[M+]	657.485	125819	8.19
ekviliad_6.6ug.d	RIKEN	RIKEN P-VS1 ID-6967 from Mouse_Feces_WT_N_Ctr		[M+]	657.485	33565	8.19
LG2_D.d	RIKEN	RIKEN P-VS1 ID-6967 from Mouse_Feces_WT_N_Ctr		[M+]	657.485	85774	8.19
LG2_M.d	RIKEN	RIKEN P-VS1 ID-6967 from Mouse_Feces_WT_N_Ctr		[M+]	657.485	57242	8.19
LG2_X.d	RIKEN	RIKEN P-VS1 ID-6967 from Mouse_Feces_WT_N_Ctr		[M+]	657.485	85206	8.19
OB1_D.d	RIKEN	RIKEN P-VS1 ID-6967 from Mouse_Feces_WT_N_Ctr		[M+]	657.485	83644	8.19
OB1_G.d	RIKEN	RIKEN P-VS1 ID-6967 from Mouse_Feces_WT_N_Ctr		[M+]	657.485	62315	8.19
OB1_M.d	RIKEN	RIKEN P-VS1 ID-6967 from Mouse_Feces_WT_N_Ctr		[M+]	657.485	101985	8.19
OB1_X.d	RIKEN	RIKEN P-VS1 ID-6967 from Mouse_Feces_WT_N_Ctr		[M+]	657.485	45487	8.19
sawdust_cofee.d	RIKEN	RIKEN P-VS1 ID-6967 from Mouse_Feces_WT_N_Ctr		[M+]	657.485	41657	8.19
sawdust_vsGl.d	RIKEN	RIKEN P-VS1 ID-6967 from Mouse_Feces_WT_N_Ctr		[M+]	657.485	95451	8.19
timka_silos.d	RIKEN	RIKEN P-VS1 ID-6967 from Mouse_Feces_WT_N_Ctr		[M+]	657.485	81436	8.19
VineCh.d	RIKEN	RIKEN P-VS1 ID-6967 from Mouse_Feces_WT_N_Ctr		[M+]	657.485	52956	8.19
blank.d	RIKEN	RIKEN P-VS1 ID-15415 from Mouse_Muscle_WT_CTX14_Ctr		[M+]	906.708	7448	12.31
DK01_pos.d	RIKEN	RIKEN P-VS1 ID-15415 from Mouse_Muscle_WT_CTX14_Ctr		[M+]	906.708	62813	12.31
DK02_pos.d	RIKEN	RIKEN P-VS1 ID-15415 from Mouse_Muscle_WT_CTX14_Ctr		[M+]	906.708	73048	12.31
DK04_pos.d	RIKEN	RIKEN P-VS1 ID-15415 from Mouse_Muscle_WT_CTX14_Ctr		[M+]	906.708	59182	12.31
DK05_pos.d	RIKEN	RIKEN P-VS1 ID-15415 from Mouse_Muscle_WT_CTX14_Ctr		[M+]	906.708	67549	12.31
DK06_pos.d	RIKEN	RIKEN P-VS1 ID-15415 from Mouse_Muscle_WT_CTX14_Ctr		[M+]	906.708	50570	12.31
DK07_pos.d	RIKEN	RIKEN P-VS1 ID-15415 from Mouse_Muscle_WT_CTX14_Ctr		[M+]	906.708	72178	12.31
DK08_pos.d	RIKEN	RIKEN P-VS1 ID-15415 from Mouse_Muscle_WT_CTX14_Ctr		[M+]	906.708	41072	12.31
DK09_pos.d	RIKEN	RIKEN P-VS1 ID-15415 from Mouse_Muscle_WT_CTX14_Ctr		[M+]	906.708	68192	12.31
DK10_pos.d	RIKEN	RIKEN P-VS1 ID-15415 from Mouse_Muscle_WT_CTX14_Ctr		[M+]	906.708	25007	12.31
DK11_pos.d	RIKEN	RIKEN P-VS1 ID-15415 from Mouse_Muscle_WT_CTX14_Ctr		[M+]	906.708	41417	12.31
AB2_D.d	RIKEN	RIKEN P-VS1 ID-15415 from Mouse_Muscle_WT_CTX14_Ctr		[M+]	906.708	33354	12.31
BeerCh_D.d	RIKEN	RIKEN P-VS1 ID-15415 from Mouse_Muscle_WT_CTX14_Ctr		[M+]	906.708	45741	12.31
BeerCh_G.d	RIKEN	RIKEN P-VS1 ID-15415 from Mouse_Muscle_WT_CTX14_Ctr		[M+]	906.708	40986	12.31
BeerCh_M.d	RIKEN	RIKEN P-VS1 ID-15415 from Mouse_Muscle_WT_CTX14_Ctr		[M+]	906.708	142788	12.31
blank.d	RIKEN	RIKEN P-VS1 ID-15415 from Mouse_Muscle_WT_CTX14_Ctr		[M+]	906.708	33972	12.31
blank1.d	RIKEN	RIKEN P-VS1 ID-15415 from Mouse_Muscle_WT_CTX14_Ctr		[M+]	906.708	26388	12.31
blank2.d	RIKEN	RIKEN P-VS1 ID-15415 from Mouse_Muscle_WT_CTX14_Ctr		[M+]	906.708	8985	12.31
blank3.d	RIKEN	RIKEN P-VS1 ID-15415 from Mouse_Muscle_WT_CTX14_Ctr		[M+]	906.708	22847	12.31
cacao_5ug_1.d	RIKEN	RIKEN P-VS1 ID-15415 from Mouse_Muscle_WT_CTX14_Ctr		[M+]	906.708	21492	12.31
cacao_5ug_2.d	RIKEN	RIKEN P-VS1 ID-15415 from Mouse_Muscle_WT_CTX14_Ctr		[M+]	906.708	26542	12.31
cacao_5ug_3.d	RIKEN	RIKEN P-VS1 ID-15415 from Mouse_Muscle_WT_CTX14_Ctr		[M+]	906.708	23141	12.31
CO_M.d	RIKEN	RIKEN P-VS1 ID-15415 from Mouse_Muscle_WT_CTX14_Ctr		[M+]	906.708	30463	12.31
ekviliad_6.6ug.d	RIKEN	RIKEN P-VS1 ID-15415 from Mouse_Muscle_WT_CTX14_Ctr		[M+]	906.708	20407	12.31
LG2_D.d	RIKEN	RIKEN P-VS1 ID-15415 from Mouse_Muscle_WT_CTX14_Ctr		[M+]	906.708	26604	12.31
LG2_M.d	RIKEN	RIKEN P-VS1 ID-15415 from Mouse_Muscle_WT_CTX14_Ctr		[M+]	906.708	25564	12.31
LG2_X.d	RIKEN	RIKEN P-VS1 ID-15415 from Mouse_Muscle_WT_CTX14_Ctr		[M+]	906.708	26350	12.31
OB1_D.d	RIKEN	RIKEN P-VS1 ID-15415 from Mouse_Muscle_WT_CTX14_Ctr		[M+]	906.708	35878	12.31
OB1_G.d	RIKEN	RIKEN P-VS1 ID-15415 from Mouse_Muscle_WT_CTX14_Ctr		[M+]	906.708	17391	12.31
OB1_M.d	RIKEN	RIKEN P-VS1 ID-15415 from Mouse_Muscle_WT_CTX14_Ctr		[M+]	906.708	53254	12.31
OB1_X.d	RIKEN	RIKEN P-VS1 ID-15415 from Mouse_Muscle_WT_CTX14_Ctr		[M+]	906.708	43895	12.31
sawdust_cofee.d	RIKEN	RIKEN P-VS1 ID-15415 from Mouse_Muscle_WT_CTX14_Ctr		[M+]	906.708	32045	12.31
sawdust_vsGl.d	RIKEN	RIKEN P-VS1 ID-15415 from Mouse_Muscle_WT_CTX14_Ctr		[M+]	906.708	28081	12.31
timka_silos.d	RIKEN	RIKEN P-VS1 ID-15415 from Mouse_Muscle_WT_CTX14_Ctr		[M+]	906.708	13091	12.31
VineCh.d	RIKEN	RIKEN P-VS1 ID-15415 from Mouse_Muscle_WT_CTX14_Ctr		[M+]	906.708	51968	12.31
blank.d	RIKEN	RIKEN P-VS1 ID-15638 from Cell_C2C12_WT_N_24h50DHA		[M+]	913.763	14485	10.98
DK01_pos.d	RIKEN	RIKEN P-VS1 ID-15638 from Cell_C2C12_WT_N_24h50DHA		[M+]	913.763	19776	10.98
DK02_pos.d	RIKEN	RIKEN P-VS1 ID-15638 from Cell_C2C12_WT_N_24h50DHA		[M+]	913.763	123284	10.98
DK04_pos.d	RIKEN	RIKEN P-VS1 ID-15638 from Cell_C2C12_WT_N_24h50DHA		[M+]	913.763	31334	10.98
DK05_pos.d	RIKEN	RIKEN P-VS1 ID-15638 from Cell_C2C12_WT_N_24h50DHA		[M+]	913.763	75730	10.98
DK06_pos.d	RIKEN	RIKEN P-VS1 ID-15638 from Cell_C2C12_WT_N_24h50DHA		[M+]	913.763	81695	10.98
DK07_pos.d	RIKEN	RIKEN P-VS1 ID-15638 from Cell_C2C12_WT_N_24h50DHA		[M+]	913.763	153532	10.98
DK08_pos.d	RIKEN	RIKEN P-VS1 ID-15638 from Cell_C2C12_WT_N_24h50DHA		[M+]	913.763	136354	10.98
DK09_pos.d	RIKEN	RIKEN P-VS1 ID-15638 from Cell_C2C12_WT_N_24h50DHA		[M+]	913.763	122301	10.98
DK10_pos.d	RIKEN	RIKEN P-VS1 ID-15638 from Cell_C2C12_WT_N_24h50DHA		[M+]	913.763	22039	10.98
DK11_pos.d	RIKEN	RIKEN P-VS1 ID-15638 from Cell_C2C12_WT_N_24h50DHA		[M+]	913.763	20837	10.98
AB2_D.d	RIKEN	RIKEN P-VS1 ID-15638 from Cell_C2C12_WT_N_24h50DHA		[M+]	913.763	1404040	10.98
BeerCh_D.d	RIKEN	RIKEN P-VS1 ID-15638 from Cell_C2C12_WT_N_24h50DHA		[M+]	913.763	1919312	10.98
BeerCh_G.d	RIKEN	RIKEN P-VS1 ID-15638 from Cell_C2C12_WT_N_24h50DHA		[M+]	913.763	287971	10.98
BeerCh_M.d	RIKEN	RIKEN P-VS1 ID-15638 from Cell_C2C12_WT_N_24h50DHA		[M+]	913.763	491964	10.98
blank.d	RIKEN	RIKEN P-VS1 ID-15638 from Cell_C2C12_WT_N_24h50DHA		[M+]	913.763	33525	10.98
blank1.d	RIKEN	RIKEN P-VS1 ID-15638 from Cell_C2C12_WT_N_24h50DHA		[M+]	913.763	42222	10.98
blank2.d	RIKEN	RIKEN P-VS1 ID-15638 from Cell_C2C12_WT_N_24h50DHA		[M+]	913.763	25814	10.98
blank3.d	RIKEN	RIKEN P-VS1 ID-15638 from Cell_C2C12_WT_N_24h50DHA		[M+]	913.763	16762	10.98
cacao_5ug_1.d	RIKEN	RIKEN P-VS1 ID-15638 from Cell_C2C12_WT_N_24h50DHA		[M+]	913.763	24233	10.98
cacao_5ug_2.d	RIKEN	RIKEN P-VS1 ID-15638 from Cell_C2C12_WT_N_24h50DHA		[M+]	913.763	19415	10.98
cacao_5ug_3.d	RIKEN	RIKEN P-VS1 ID-15638 from Cell_C2C12_WT_N_24h50DHA		[M+]	913.763	19421	10.98
CO_M.d	RIKEN	RIKEN P-VS1 ID-15638 from Cell_C2C12_WT_N_24h50DHA		[M+]	913.763	1515992	10.98
ekviliad_6.6ug.d	RIKEN	RIKEN P-VS1 ID-15638 from Cell_C2C12_WT_N_24h50DHA		[M+]	913.763	27405	10.98
LG2_D.d	RIKEN	RIKEN P-VS1 ID-15638 from Cell_C2C12_WT_N_24h50DHA		[M+]	913.763	3226469	10.98
LG2_M.d	RIKEN	RIKEN P-VS1 ID-15638 from Cell_C2C12_WT_N_24h50DHA		[M+]	913.763	130656	10.98
LG2_X.d	RIKEN	RIKEN P-VS1 ID-15638 from Cell_C2C12_WT_N_24h50DHA		[M+]	913.763	900564	10.98
OB1_D.d	RIKEN	RIKEN P-VS1 ID-15638 from Cell_C2C12_WT_N_24h50DHA		[M+]	913.763	1298837	10.98
OB1_G.d	RIKEN	RIKEN P-VS1 ID-15638 from Cell_C2C12_WT_N_24h50DHA		[M+]	913.763	88880	10.98
OB1_M.d	RIKEN	RIKEN P-VS1 ID-15638 from Cell_C2C12_WT_N_24h50DHA		[M+]	913.763	292852	10.98
OB1_X.d	RIKEN	RIKEN P-VS1 ID-15638 from Cell_C2C12_WT_N_24h50DHA		[M+]	913.763	519017	10.98
sawdust_cofee.d	RIKEN	RIKEN P-VS1 ID-15638 from Cell_C2C12_WT_N_24h50DHA		[M+]	913.763	1807299	10.98
sawdust_vsGl.d	RIKEN	RIKEN P-VS1 ID-15638 from Cell_C2C12_WT_N_24h50DHA		[M+]	913.763	1652286	10.98
timka_silos.d	RIKEN	RIKEN P-VS1 ID-15638 from Cell_C2C12_WT_N_24h50DHA		[M+]	913.763	797319	10.98
VineCh.d	RIKEN	RIKEN P-VS1 ID-15638 from Cell_C2C12_WT_N_24h50DHA		[M+]	913.763	16396	10.98
blank.d	RIKEN	RIKEN P-VS1 ID-6529 from Mouse_Macrophage_WT_N_F1EPA		[M+]	637.3	261836	2.95
DK01_pos.d	RIKEN	RIKEN P-VS1 ID-6529 from Mouse_Macrophage_WT_N_F1EPA		[M+]	637.3	201176	2.95
DK02_pos.d	RIKEN	RIKEN P-VS1 ID-6529 from Mouse_Macrophage_WT_N_F1EPA		[M+]	637.3	207608	2.95
DK04_pos.d	RIKEN	RIKEN P-VS1 ID-6529 from Mouse_Macrophage_WT_N_F1EPA		[M+]	637.3	219526	2.95
DK05_pos.d	RIKEN	RIKEN P-VS1 ID-6529 from Mouse_Macrophage_WT_N_F1EPA		[M+]	637.3	247814	2.95
DK06_pos.d	RIKEN	RIKEN P-VS1 ID-6529 from Mouse_Macrophage_WT_N_F1EPA		[M+]	637.3	252222	2.95
DK07_pos.d	RIKEN	RIKEN P-VS1 ID-6529 from Mouse_Macrophage_WT_N_F1EPA		[M+]	637.3	350346	2.95
DK08_pos.d	RIKEN	RIKEN P-VS1 ID-6529 from Mouse_Macrophage_WT_N_F1EPA		[M+]	637.3	216691	2.95
DK09_pos.d	RIKEN	RIKEN P-VS1 ID-6529 from Mouse_Macrophage_WT_N_F1EPA		[M+]	637.3	206131	2.95
DK10_pos.d	RIKEN	RIKEN P-VS1 ID-6529 from Mouse_Macrophage_WT_N_F1EPA		[M+]	637.3	213723	2.95
DK11_pos.d	RIKEN	RIKEN P-VS1 ID-6529 from Mouse_Macrophage_WT_N_F1EPA		[M+]	637.3	250714	2.95
AB2_D.d	RIKEN	RIKEN P-VS1 ID-6529 from Mouse_Macrophage_WT_N_F1EPA		[M+]	637.3	5729	2.95
BeerCh_D.d	RIKEN	RIKEN P-VS1 ID-6529 from Mouse_Macrophage_WT_N_F1EPA		[M+]	637.3	3704	2.95
BeerCh_G.d	RIKEN	RIKEN P-VS1 ID-6529 from Mouse_Macrophage_WT_N_F1EPA		[M+]	637.3	1410	2.95
BeerCh_M.d	RIKEN	RIKEN P-VS1 ID-6529 from Mouse_Macrophage_WT_N_F1EPA		[M+]	637.3	7513	2.95
blank.d	RIKEN	RIKEN P-VS1 ID-6529 from Mouse_Macrophage_WT_N_F1EPA		[M+]	637.3	4025	2.95
blank1.d	RIKEN	RIKEN P-VS1 ID-6529 from Mouse_Macrophage_WT_N_F1EPA		[M+]	637.3	6433	2.95
blank2.d	RIKEN	RIKEN P-VS1 ID-6529 from Mouse_Macrophage_WT_N_F1EPA		[M+]	637.3	5532	2.95
blank3.d	RIKEN	RIKEN P-VS1 ID-6529 from Mouse_Macrophage_WT_N_F1EPA		[M+]	637.3	4955	2.95
cacao_5ug_1.d	RIKEN	RIKEN P-VS1 ID-6529 from Mouse_Macrophage_WT_N_F1EPA		[M+]	637.3	5873	2.95
cacao_5ug_2.d	RIKEN	RIKEN P-VS1 ID-6529 from Mouse_Macrophage_WT_N_F1EPA		[M+]	637.3	384	2.95
cacao_5ug_3.d	RIKEN	RIKEN P-VS1 ID-6529 from Mouse_Macrophage_WT_N_F1EPA		[M+]	637.3	1417	2.95
CO_M.d	RIKEN	RIKEN P-VS1 ID-6529 from Mouse_Macrophage_WT_N_F1EPA		[M+]	637.3	2073	2.95
ekviliad_6.6ug.d	RIKEN	RIKEN P-VS1 ID-6529 from Mouse_Macrophage_WT_N_F1EPA		[M+]	637.3	1643	2.95
LG2_D.d	RIKEN	RIKEN P-VS1 ID-6529 from Mouse_Macrophage_WT_N_F1EPA		[M+]	637.3	687	2.95
LG2_M.d	RIKEN	RIKEN P-VS1 ID-6529 from Mouse_Macrophage_WT_N_F1EPA		[M+]	637.3	6629	2.95
LG2_X.d	RIKEN	RIKEN P-VS1 ID-6529 from Mouse_Macrophage_WT_N_F1EPA		[M+]	637.3	3873	2.95
OB1_D.d	RIKEN	RIKEN P-VS1 ID-6529 from Mouse_Macrophage_WT_N_F1EPA		[M+]	637.3	6235	2.95
OB1_G.d	RIKEN	RIKEN P-VS1 ID-6529 from Mouse_Macrophage_WT_N_F1EPA		[M+]	637.3	6583	2.95
OB1_M.d	RIKEN	RIKEN P-VS1 ID-6529 from Mouse_Macrophage_WT_N_F1EPA		[M+]	637.3	6572	2.95
OB1_X.d	RIKEN	RIKEN P-VS1 ID-6529 from Mouse_Macrophage_WT_N_F1EPA		[M+]	637.3	1647	2.95
sawdust_cofee.d	RIKEN	RIKEN P-VS1 ID-6529 from Mouse_Macrophage_WT_N_F1EPA		[M+]	637.3	4183	2.95
sawdust_vsGl.d	RIKEN	RIKEN P-VS1 ID-6529 from Mouse_Macrophage_WT_N_F1EPA		[M+]	637.3	3906	2.95
timka_silos.d	RIKEN	RIKEN P-VS1 ID-6529 from Mouse_Macrophage_WT_N_F1EPA		[M+]	637.3	198	2.95
VineCh.d	RIKEN	RIKEN P-VS1 ID-6529 from Mouse_Macrophage_WT_N_F1EPA		[M+]	637.3	4510	2.95
blank.d	RIKEN	RIKEN P-VS1 ID-18069 from Mouse_Macrophage_WT_N_F1		[M+]	1054.29	37098	11.19
DK01_pos.d	RIKEN	RIKEN P-VS1 ID-18069 from Mouse_Macrophage_WT_N_F1		[M+]	1054.29	41452	11.19
DK02_pos.d	RIKEN	RIKEN P-VS1 ID-18069 from Mouse_Macrophage_WT_N_F1		[M+]	1054.29	40462	11.19
DK04_pos.d	RIKEN	RIKEN P-VS1 ID-18069 from Mouse_Macrophage_WT_N_F1		[M+]	1054.29	33242	11.19
DK05_pos.d	RIKEN	RIKEN P-VS1 ID-18069 from Mouse_Macrophage_WT_N_F1		[M+]	1054.29	36334	11.19
DK06_pos.d	RIKEN	RIKEN P-VS1 ID-18069 from Mouse_Macrophage_WT_N_F1		[M+]	1054.29	37276	11.19
DK07_pos.d	RIKEN	RIKEN P-VS1 ID-18069 from Mouse_Macrophage_WT_N_F1		[M+]	1054.29	37001	11.19
DK08_pos.d	RIKEN	RIKEN P-VS1 ID-18069 from Mouse_Macrophage_WT_N_F1		[M+]	1054.29	34627	11.19
DK09_pos.d	RIKEN	RIKEN P-VS1 ID-18069 from Mouse_Macrophage_WT_N_F1		[M+]	1054.29	33566	11.19
DK10_pos.d	RIKEN	RIKEN P-VS1 ID-18069 from Mouse_Macrophage_WT_N_F1		[M+]	1054.29	31252	11.19
DK11_pos.d	RIKEN	RIKEN P-VS1 ID-18069 from Mouse_Macrophage_WT_N_F1		[M+]	1054.29	37440	11.19
AB2_D.d	RIKEN	RIKEN P-VS1 ID-18069 from Mouse_Macrophage_WT_N_F1		[M+]	1054.29	41147	11.19
BeerCh_D.d	RIKEN	RIKEN P-VS1 ID-18069 from Mouse_Macrophage_WT_N_F1		[M+]	1054.29	33123	11.19
BeerCh_G.d	RIKEN	RIKEN P-VS1 ID-18069 from Mouse_Macrophage_WT_N_F1		[M+]	1054.29	1122550	11.19
BeerCh_M.d	RIKEN	RIKEN P-VS1 ID-18069 from Mouse_Macrophage_WT_N_F1		[M+]	1054.29	419590	11.19
blank.d	RIKEN	RIKEN P-VS1 ID-18069 from Mouse_Macrophage_WT_N_F1		[M+]	1054.29	38545	11.19
blank1.d	RIKEN	RIKEN P-VS1 ID-18069 from Mouse_Macrophage_WT_N_F1		[M+]	1054.29	25256	11.19
blank2.d	RIKEN	RIKEN P-VS1 ID-18069 from Mouse_Macrophage_WT_N_F1		[M+]	1054.29	523619	11.19
blank3.d	RIKEN	RIKEN P-VS1 ID-18069 from Mouse_Macrophage_WT_N_F1		[M+]	1054.29	56956	11.19
cacao_5ug_1.d	RIKEN	RIKEN P-VS1 ID-18069 from Mouse_Macrophage_WT_N_F1		[M+]	1054.29	273592	11.19
cacao_5ug_2.d	RIKEN	RIKEN P-VS1 ID-18069 from Mouse_Macrophage_WT_N_F1		[M+]	1054.29	1428722	11.19
cacao_5ug_3.d	RIKEN	RIKEN P-VS1 ID-18069 from Mouse_Macrophage_WT_N_F1		[M+]	1054.29	940809	11.19
CO_M.d	RIKEN	RIKEN P-VS1 ID-18069 from Mouse_Macrophage_WT_N_F1		[M+]	1054.29	16035	11.19
ekviliad_6.6ug.d	RIKEN	RIKEN P-VS1 ID-18069 from Mouse_Macrophage_WT_N_F1		[M+]	1054.29	27280	11.19
LG2_D.d	RIKEN	RIKEN P-VS1 ID-18069 from Mouse_Macrophage_WT_N_F1		[M+]	1054.29	42396	11.19
LG2_M.d	RIKEN	RIKEN P-VS1 ID-18069 from Mouse_Macrophage_WT_N_F1		[M+]	1054.29	18841	11.19
LG2_X.d	RIKEN	RIKEN P-VS1 ID-18069 from Mouse_Macrophage_WT_N_F1		[M+]	1054.29	159279	11.19
OB1_D.d	RIKEN	RIKEN P-VS1 ID-18069 from Mouse_Macrophage_WT_N_F1		[M+]	1054.29	174932	11.19
OB1_G.d	RIKEN	RIKEN P-VS1 ID-18069 from Mouse_Macrophage_WT_N_F1		[M+]	1054.29	1004180	11.19
OB1_M.d	RIKEN	RIKEN P-VS1 ID-18069 from Mouse_Macrophage_WT_N_F1		[M+]	1054.29	594784	11.19
OB1_X.d	RIKEN	RIKEN P-VS1 ID-18069 from Mouse_Macrophage_WT_N_F1		[M+]	1054.29	609921	11.19
sawdust_cofee.d	RIKEN	RIKEN P-VS1 ID-18069 from Mouse_Macrophage_WT_N_F1		[M+]	1054.29	17631	11.19
sawdust_vsGl.d	RIKEN	RIKEN P-VS1 ID-18069 from Mouse_Macrophage_WT_N_F1		[M+]	1054.29	15723	11.19
timka_silos.d	RIKEN	RIKEN P-VS1 ID-18069 from Mouse_Macrophage_WT_N_F1		[M+]	1054.29	718207	11.19
VineCh.d	RIKEN	RIKEN P-VS1 ID-18069 from Mouse_Macrophage_WT_N_F1		[M+]	1054.29	19733	11.19
blank.d	RIKEN	RIKEN P-VS1 ID-7491 from Mouse_Macrophage_WT_N_F1AA		[M+]	680.479	2147155	7.72
DK01_pos.d	RIKEN	RIKEN P-VS1 ID-7491 from Mouse_Macrophage_WT_N_F1AA		[M+]	680.479	8354524	7.72
DK02_pos.d	RIKEN	RIKEN P-VS1 ID-7491 from Mouse_Macrophage_WT_N_F1AA		[M+]	680.479	9781082	7.72
DK04_pos.d	RIKEN	RIKEN P-VS1 ID-7491 from Mouse_Macrophage_WT_N_F1AA		[M+]	680.479	7472201	7.72
DK05_pos.d	RIKEN	RIKEN P-VS1 ID-7491 from Mouse_Macrophage_WT_N_F1AA		[M+]	680.479	7513924	7.72
DK06_pos.d	RIKEN	RIKEN P-VS1 ID-7491 from Mouse_Macrophage_WT_N_F1AA		[M+]	680.479	7308552	7.72
DK07_pos.d	RIKEN	RIKEN P-VS1 ID-7491 from Mouse_Macrophage_WT_N_F1AA		[M+]	680.479	8760350	7.72
DK08_pos.d	RIKEN	RIKEN P-VS1 ID-7491 from Mouse_Macrophage_WT_N_F1AA		[M+]	680.479	9154324	7.72
DK09_pos.d	RIKEN	RIKEN P-VS1 ID-7491 from Mouse_Macrophage_WT_N_F1AA		[M+]	680.479	8332297	7.72
DK10_pos.d	RIKEN	RIKEN P-VS1 ID-7491 from Mouse_Macrophage_WT_N_F1AA		[M+]	680.479	7395960	7.72
DK11_pos.d	RIKEN	RIKEN P-VS1 ID-7491 from Mouse_Macrophage_WT_N_F1AA		[M+]	680.479	7513327	7.72
AB2_D.d	RIKEN	RIKEN P-VS1 ID-7491 from Mouse_Macrophage_WT_N_F1AA		[M+]	680.479	28885264	7.72
BeerCh_D.d	RIKEN	RIKEN P-VS1 ID-7491 from Mouse_Macrophage_WT_N_F1AA		[M+]	680.479	30098186	7.72
BeerCh_G.d	RIKEN	RIKEN P-VS1 ID-7491 from Mouse_Macrophage_WT_N_F1AA		[M+]	680.479	18553168	7.72
BeerCh_M.d	RIKEN	RIKEN P-VS1 ID-7491 from Mouse_Macrophage_WT_N_F1AA		[M+]	680.479	24813438	7.72
blank.d	RIKEN	RIKEN P-VS1 ID-7491 from Mouse_Macrophage_WT_N_F1AA		[M+]	680.479	11013972	7.72
blank1.d	RIKEN	RIKEN P-VS1 ID-7491 from Mouse_Macrophage_WT_N_F1AA		[M+]	680.479	2353765	7.72
blank2.d	RIKEN	RIKEN P-VS1 ID-7491 from Mouse_Macrophage_WT_N_F1AA		[M+]	680.479	2378271	7.72
blank3.d	RIKEN	RIKEN P-VS1 ID-7491 from Mouse_Macrophage_WT_N_F1AA		[M+]	680.479	2249988	7.72
cacao_5ug_1.d	RIKEN	RIKEN P-VS1 ID-7491 from Mouse_Macrophage_WT_N_F1AA		[M+]	680.479	3207010	7.72
cacao_5ug_2.d	RIKEN	RIKEN P-VS1 ID-7491 from Mouse_Macrophage_WT_N_F1AA		[M+]	680.479	3231120	7.72
cacao_5ug_3.d	RIKEN	RIKEN P-VS1 ID-7491 from Mouse_Macrophage_WT_N_F1AA		[M+]	680.479	3201895	7.72
CO_M.d	RIKEN	RIKEN P-VS1 ID-7491 from Mouse_Macrophage_WT_N_F1AA		[M+]	680.479	25406260	7.72
ekviliad_6.6ug.d	RIKEN	RIKEN P-VS1 ID-7491 from Mouse_Macrophage_WT_N_F1AA		[M+]	680.479	3926888	7.72
LG2_D.d	RIKEN	RIKEN P-VS1 ID-7491 from Mouse_Macrophage_WT_N_F1AA		[M+]	680.479	29945890	7.72
LG2_M.d	RIKEN	RIKEN P-VS1 ID-7491 from Mouse_Macrophage_WT_N_F1AA		[M+]	680.479	21502706	7.72
LG2_X.d	RIKEN	RIKEN P-VS1 ID-7491 from Mouse_Macrophage_WT_N_F1AA		[M+]	680.479	17021522	7.72
OB1_D.d	RIKEN	RIKEN P-VS1 ID-7491 from Mouse_Macrophage_WT_N_F1AA		[M+]	680.479	22441060	7.72
OB1_G.d	RIKEN	RIKEN P-VS1 ID-7491 from Mouse_Macrophage_WT_N_F1AA		[M+]	680.479	25445388	7.72
OB1_M.d	RIKEN	RIKEN P-VS1 ID-7491 from Mouse_Macrophage_WT_N_F1AA		[M+]	680.479	23239122	7.72
OB1_X.d	RIKEN	RIKEN P-VS1 ID-7491 from Mouse_Macrophage_WT_N_F1AA		[M+]	680.479	26183260	7.72
sawdust_cofee.d	RIKEN	RIKEN P-VS1 ID-7491 from Mouse_Macrophage_WT_N_F1AA		[M+]	680.479	28334926	7.72
sawdust_vsGl.d	RIKEN	RIKEN P-VS1 ID-7491 from Mouse_Macrophage_WT_N_F1AA		[M+]	680.479	35024120	7.72
timka_silos.d	RIKEN	RIKEN P-VS1 ID-7491 from Mouse_Macrophage_WT_N_F1AA		[M+]	680.479	15561372	7.72
VineCh.d	RIKEN	RIKEN P-VS1 ID-7491 from Mouse_Macrophage_WT_N_F1AA		[M+]	680.479	28316552	7.72
blank.d	RIKEN	RIKEN P-VS1 ID-15448 from Mouse_Heart_WT_N_F1		[M+]	907.707	3276	12.68
DK01_pos.d	RIKEN	RIKEN P-VS1 ID-15448 from Mouse_Heart_WT_N_F1		[M+]	907.707	46317	12.68
DK02_pos.d	RIKEN	RIKEN P-VS1 ID-15448 from Mouse_Heart_WT_N_F1		[M+]	907.707	89254	12.68
DK04_pos.d	RIKEN	RIKEN P-VS1 ID-15448 from Mouse_Heart_WT_N_F1		[M+]	907.707	49894	12.68
DK05_pos.d	RIKEN	RIKEN P-VS1 ID-15448 from Mouse_Heart_WT_N_F1		[M+]	907.707	51257	12.68
DK06_pos.d	RIKEN	RIKEN P-VS1 ID-15448 from Mouse_Heart_WT_N_F1		[M+]	907.707	43471	12.68
DK07_pos.d	RIKEN	RIKEN P-VS1 ID-15448 from Mouse_Heart_WT_N_F1		[M+]	907.707	64025	12.68
DK08_pos.d	RIKEN	RIKEN P-VS1 ID-15448 from Mouse_Heart_WT_N_F1		[M+]	907.707	48623	12.68
DK09_pos.d	RIKEN	RIKEN P-VS1 ID-15448 from Mouse_Heart_WT_N_F1		[M+]	907.707	71229	12.68
DK10_pos.d	RIKEN	RIKEN P-VS1 ID-15448 from Mouse_Heart_WT_N_F1		[M+]	907.707	35530	12.68
DK11_pos.d	RIKEN	RIKEN P-VS1 ID-15448 from Mouse_Heart_WT_N_F1		[M+]	907.707	64511	12.68
AB2_D.d	RIKEN	RIKEN P-VS1 ID-15448 from Mouse_Heart_WT_N_F1		[M+]	907.707	45197	12.68
BeerCh_D.d	RIKEN	RIKEN P-VS1 ID-15448 from Mouse_Heart_WT_N_F1		[M+]	907.707	66444	12.68
BeerCh_G.d	RIKEN	RIKEN P-VS1 ID-15448 from Mouse_Heart_WT_N_F1		[M+]	907.707	60673	12.68
BeerCh_M.d	RIKEN	RIKEN P-VS1 ID-15448 from Mouse_Heart_WT_N_F1		[M+]	907.707	323696	12.68
blank.d	RIKEN	RIKEN P-VS1 ID-15448 from Mouse_Heart_WT_N_F1		[M+]	907.707	2481	12.68
blank1.d	RIKEN	RIKEN P-VS1 ID-15448 from Mouse_Heart_WT_N_F1		[M+]	907.707	13267	12.68
blank2.d	RIKEN	RIKEN P-VS1 ID-15448 from Mouse_Heart_WT_N_F1		[M+]	907.707	14517	12.68
blank3.d	RIKEN	RIKEN P-VS1 ID-15448 from Mouse_Heart_WT_N_F1		[M+]	907.707	2241	12.68
cacao_5ug_1.d	RIKEN	RIKEN P-VS1 ID-15448 from Mouse_Heart_WT_N_F1		[M+]	907.707	11217	12.68
cacao_5ug_2.d	RIKEN	RIKEN P-VS1 ID-15448 from Mouse_Heart_WT_N_F1		[M+]	907.707	10570	12.68
cacao_5ug_3.d	RIKEN	RIKEN P-VS1 ID-15448 from Mouse_Heart_WT_N_F1		[M+]	907.707	13186	12.68
CO_M.d	RIKEN	RIKEN P-VS1 ID-15448 from Mouse_Heart_WT_N_F1		[M+]	907.707	16681	12.68
ekviliad_6.6ug.d	RIKEN	RIKEN P-VS1 ID-15448 from Mouse_Heart_WT_N_F1		[M+]	907.707	12375	12.68
LG2_D.d	RIKEN	RIKEN P-VS1 ID-15448 from Mouse_Heart_WT_N_F1		[M+]	907.707	32747	12.68
LG2_M.d	RIKEN	RIKEN P-VS1 ID-15448 from Mouse_Heart_WT_N_F1		[M+]	907.707	38701	12.68
LG2_X.d	RIKEN	RIKEN P-VS1 ID-15448 from Mouse_Heart_WT_N_F1		[M+]	907.707	17145	12.68
OB1_D.d	RIKEN	RIKEN P-VS1 ID-15448 from Mouse_Heart_WT_N_F1		[M+]	907.707	35675	12.68
OB1_G.d	RIKEN	RIKEN P-VS1 ID-15448 from Mouse_Heart_WT_N_F1		[M+]	907.707	35083	12.68
OB1_M.d	RIKEN	RIKEN P-VS1 ID-15448 from Mouse_Heart_WT_N_F1		[M+]	907.707	61102	12.68
OB1_X.d	RIKEN	RIKEN P-VS1 ID-15448 from Mouse_Heart_WT_N_F1		[M+]	907.707	33449	12.68
sawdust_cofee.d	RIKEN	RIKEN P-VS1 ID-15448 from Mouse_Heart_WT_N_F1		[M+]	907.707	35442	12.68
sawdust_vsGl.d	RIKEN	RIKEN P-VS1 ID-15448 from Mouse_Heart_WT_N_F1		[M+]	907.707	34694	12.68
timka_silos.d	RIKEN	RIKEN P-VS1 ID-15448 from Mouse_Heart_WT_N_F1		[M+]	907.707	12344	12.68
VineCh.d	RIKEN	RIKEN P-VS1 ID-15448 from Mouse_Heart_WT_N_F1		[M+]	907.707	63457	12.68
blank.d	RIKEN	RIKEN P-VS1 ID-18454 from Mouse_Macrophage_WT_N_F1DHA		[M+]	1128.3	16774	11.59
DK01_pos.d	RIKEN	RIKEN P-VS1 ID-18454 from Mouse_Macrophage_WT_N_F1DHA		[M+]	1128.3	27048	11.59
DK02_pos.d	RIKEN	RIKEN P-VS1 ID-18454 from Mouse_Macrophage_WT_N_F1DHA		[M+]	1128.3	31708	11.59
DK04_pos.d	RIKEN	RIKEN P-VS1 ID-18454 from Mouse_Macrophage_WT_N_F1DHA		[M+]	1128.3	29900	11.59
DK05_pos.d	RIKEN	RIKEN P-VS1 ID-18454 from Mouse_Macrophage_WT_N_F1DHA		[M+]	1128.3	33941	11.59
DK06_pos.d	RIKEN	RIKEN P-VS1 ID-18454 from Mouse_Macrophage_WT_N_F1DHA		[M+]	1128.3	42373	11.59
DK07_pos.d	RIKEN	RIKEN P-VS1 ID-18454 from Mouse_Macrophage_WT_N_F1DHA		[M+]	1128.3	29678	11.59
DK08_pos.d	RIKEN	RIKEN P-VS1 ID-18454 from Mouse_Macrophage_WT_N_F1DHA		[M+]	1128.3	34702	11.59
DK09_pos.d	RIKEN	RIKEN P-VS1 ID-18454 from Mouse_Macrophage_WT_N_F1DHA		[M+]	1128.3	30372	11.59
DK10_pos.d	RIKEN	RIKEN P-VS1 ID-18454 from Mouse_Macrophage_WT_N_F1DHA		[M+]	1128.3	31286	11.59
DK11_pos.d	RIKEN	RIKEN P-VS1 ID-18454 from Mouse_Macrophage_WT_N_F1DHA		[M+]	1128.3	30597	11.59
AB2_D.d	RIKEN	RIKEN P-VS1 ID-18454 from Mouse_Macrophage_WT_N_F1DHA		[M+]	1128.3	41078	11.59
BeerCh_D.d	RIKEN	RIKEN P-VS1 ID-18454 from Mouse_Macrophage_WT_N_F1DHA		[M+]	1128.3	31620	11.59
BeerCh_G.d	RIKEN	RIKEN P-VS1 ID-18454 from Mouse_Macrophage_WT_N_F1DHA		[M+]	1128.3	1048107	11.59
BeerCh_M.d	RIKEN	RIKEN P-VS1 ID-18454 from Mouse_Macrophage_WT_N_F1DHA		[M+]	1128.3	392761	11.59
blank.d	RIKEN	RIKEN P-VS1 ID-18454 from Mouse_Macrophage_WT_N_F1DHA		[M+]	1128.3	23017	11.59
blank1.d	RIKEN	RIKEN P-VS1 ID-18454 from Mouse_Macrophage_WT_N_F1DHA		[M+]	1128.3	26084	11.59
blank2.d	RIKEN	RIKEN P-VS1 ID-18454 from Mouse_Macrophage_WT_N_F1DHA		[M+]	1128.3	473974	11.59
blank3.d	RIKEN	RIKEN P-VS1 ID-18454 from Mouse_Macrophage_WT_N_F1DHA		[M+]	1128.3	53526	11.59
cacao_5ug_1.d	RIKEN	RIKEN P-VS1 ID-18454 from Mouse_Macrophage_WT_N_F1DHA		[M+]	1128.3	254927	11.59
cacao_5ug_2.d	RIKEN	RIKEN P-VS1 ID-18454 from Mouse_Macrophage_WT_N_F1DHA		[M+]	1128.3	1257299	11.59
cacao_5ug_3.d	RIKEN	RIKEN P-VS1 ID-18454 from Mouse_Macrophage_WT_N_F1DHA		[M+]	1128.3	877709	11.59
CO_M.d	RIKEN	RIKEN P-VS1 ID-18454 from Mouse_Macrophage_WT_N_F1DHA		[M+]	1128.3	17043	11.59
ekviliad_6.6ug.d	RIKEN	RIKEN P-VS1 ID-18454 from Mouse_Macrophage_WT_N_F1DHA		[M+]	1128.3	28118	11.59
LG2_D.d	RIKEN	RIKEN P-VS1 ID-18454 from Mouse_Macrophage_WT_N_F1DHA		[M+]	1128.3	41239	11.59
LG2_M.d	RIKEN	RIKEN P-VS1 ID-18454 from Mouse_Macrophage_WT_N_F1DHA		[M+]	1128.3	21287	11.59
LG2_X.d	RIKEN	RIKEN P-VS1 ID-18454 from Mouse_Macrophage_WT_N_F1DHA		[M+]	1128.3	145195	11.59
OB1_D.d	RIKEN	RIKEN P-VS1 ID-18454 from Mouse_Macrophage_WT_N_F1DHA		[M+]	1128.3	160672	11.59
OB1_G.d	RIKEN	RIKEN P-VS1 ID-18454 from Mouse_Macrophage_WT_N_F1DHA		[M+]	1128.3	880692	11.59
OB1_M.d	RIKEN	RIKEN P-VS1 ID-18454 from Mouse_Macrophage_WT_N_F1DHA		[M+]	1128.3	538964	11.59
OB1_X.d	RIKEN	RIKEN P-VS1 ID-18454 from Mouse_Macrophage_WT_N_F1DHA		[M+]	1128.3	564990	11.59
sawdust_cofee.d	RIKEN	RIKEN P-VS1 ID-18454 from Mouse_Macrophage_WT_N_F1DHA		[M+]	1128.3	14756	11.59
sawdust_vsGl.d	RIKEN	RIKEN P-VS1 ID-18454 from Mouse_Macrophage_WT_N_F1DHA		[M+]	1128.3	14505	11.59
timka_silos.d	RIKEN	RIKEN P-VS1 ID-18454 from Mouse_Macrophage_WT_N_F1DHA		[M+]	1128.3	661983	11.59
VineCh.d	RIKEN	RIKEN P-VS1 ID-18454 from Mouse_Macrophage_WT_N_F1DHA		[M+]	1128.3	20333	11.59
blank.d	RIKEN	RIKEN P-VS1 ID-12077 from Cell_C2C12_WT_N_12h50DHA		[M+]	817.609	28612	10.94
DK01_pos.d	RIKEN	RIKEN P-VS1 ID-12077 from Cell_C2C12_WT_N_12h50DHA		[M+]	817.609	575404	10.94
DK02_pos.d	RIKEN	RIKEN P-VS1 ID-12077 from Cell_C2C12_WT_N_12h50DHA		[M+]	817.609	44878	10.94
DK04_pos.d	RIKEN	RIKEN P-VS1 ID-12077 from Cell_C2C12_WT_N_12h50DHA		[M+]	817.609	53874	10.94
DK05_pos.d	RIKEN	RIKEN P-VS1 ID-12077 from Cell_C2C12_WT_N_12h50DHA		[M+]	817.609	34507	10.94
DK06_pos.d	RIKEN	RIKEN P-VS1 ID-12077 from Cell_C2C12_WT_N_12h50DHA		[M+]	817.609	32699	10.94
DK07_pos.d	RIKEN	RIKEN P-VS1 ID-12077 from Cell_C2C12_WT_N_12h50DHA		[M+]	817.609	38685	10.94
DK08_pos.d	RIKEN	RIKEN P-VS1 ID-12077 from Cell_C2C12_WT_N_12h50DHA		[M+]	817.609	33065	10.94
DK09_pos.d	RIKEN	RIKEN P-VS1 ID-12077 from Cell_C2C12_WT_N_12h50DHA		[M+]	817.609	49072	10.94
DK10_pos.d	RIKEN	RIKEN P-VS1 ID-12077 from Cell_C2C12_WT_N_12h50DHA		[M+]	817.609	35281	10.94
DK11_pos.d	RIKEN	RIKEN P-VS1 ID-12077 from Cell_C2C12_WT_N_12h50DHA		[M+]	817.609	16571	10.94
AB2_D.d	RIKEN	RIKEN P-VS1 ID-12077 from Cell_C2C12_WT_N_12h50DHA		[M+]	817.609	17319	10.94
BeerCh_D.d	RIKEN	RIKEN P-VS1 ID-12077 from Cell_C2C12_WT_N_12h50DHA		[M+]	817.609	9519	10.94
BeerCh_G.d	RIKEN	RIKEN P-VS1 ID-12077 from Cell_C2C12_WT_N_12h50DHA		[M+]	817.609	5246	10.94
BeerCh_M.d	RIKEN	RIKEN P-VS1 ID-12077 from Cell_C2C12_WT_N_12h50DHA		[M+]	817.609	18468	10.94
blank.d	RIKEN	RIKEN P-VS1 ID-12077 from Cell_C2C12_WT_N_12h50DHA		[M+]	817.609	21393	10.94
blank1.d	RIKEN	RIKEN P-VS1 ID-12077 from Cell_C2C12_WT_N_12h50DHA		[M+]	817.609	4459	10.94
blank2.d	RIKEN	RIKEN P-VS1 ID-12077 from Cell_C2C12_WT_N_12h50DHA		[M+]	817.609	19982	10.94
blank3.d	RIKEN	RIKEN P-VS1 ID-12077 from Cell_C2C12_WT_N_12h50DHA		[M+]	817.609	11827	10.94
cacao_5ug_1.d	RIKEN	RIKEN P-VS1 ID-12077 from Cell_C2C12_WT_N_12h50DHA		[M+]	817.609	20675	10.94
cacao_5ug_2.d	RIKEN	RIKEN P-VS1 ID-12077 from Cell_C2C12_WT_N_12h50DHA		[M+]	817.609	11508	10.94
cacao_5ug_3.d	RIKEN	RIKEN P-VS1 ID-12077 from Cell_C2C12_WT_N_12h50DHA		[M+]	817.609	15569	10.94
CO_M.d	RIKEN	RIKEN P-VS1 ID-12077 from Cell_C2C12_WT_N_12h50DHA		[M+]	817.609	23613	10.94
ekviliad_6.6ug.d	RIKEN	RIKEN P-VS1 ID-12077 from Cell_C2C12_WT_N_12h50DHA		[M+]	817.609	24340	10.94
LG2_D.d	RIKEN	RIKEN P-VS1 ID-12077 from Cell_C2C12_WT_N_12h50DHA		[M+]	817.609	10220	10.94
LG2_M.d	RIKEN	RIKEN P-VS1 ID-12077 from Cell_C2C12_WT_N_12h50DHA		[M+]	817.609	18597	10.94
LG2_X.d	RIKEN	RIKEN P-VS1 ID-12077 from Cell_C2C12_WT_N_12h50DHA		[M+]	817.609	10547	10.94
OB1_D.d	RIKEN	RIKEN P-VS1 ID-12077 from Cell_C2C12_WT_N_12h50DHA		[M+]	817.609	4470	10.94
OB1_G.d	RIKEN	RIKEN P-VS1 ID-12077 from Cell_C2C12_WT_N_12h50DHA		[M+]	817.609	2953	10.94
OB1_M.d	RIKEN	RIKEN P-VS1 ID-12077 from Cell_C2C12_WT_N_12h50DHA		[M+]	817.609	8819	10.94
OB1_X.d	RIKEN	RIKEN P-VS1 ID-12077 from Cell_C2C12_WT_N_12h50DHA		[M+]	817.609	24765	10.94
sawdust_cofee.d	RIKEN	RIKEN P-VS1 ID-12077 from Cell_C2C12_WT_N_12h50DHA		[M+]	817.609	14003	10.94
sawdust_vsGl.d	RIKEN	RIKEN P-VS1 ID-12077 from Cell_C2C12_WT_N_12h50DHA		[M+]	817.609	4758	10.94
timka_silos.d	RIKEN	RIKEN P-VS1 ID-12077 from Cell_C2C12_WT_N_12h50DHA		[M+]	817.609	2365	10.94
VineCh.d	RIKEN	RIKEN P-VS1 ID-12077 from Cell_C2C12_WT_N_12h50DHA		[M+]	817.609	7166	10.94
blank.d	RIKEN	RIKEN P-VS1 ID-17228 from Mouse_Macrophage_WT_N_F1AA		[M+]	980.272	46001	10.73
DK01_pos.d	RIKEN	RIKEN P-VS1 ID-17228 from Mouse_Macrophage_WT_N_F1AA		[M+]	980.272	52253	10.73
DK02_pos.d	RIKEN	RIKEN P-VS1 ID-17228 from Mouse_Macrophage_WT_N_F1AA		[M+]	980.272	45076	10.73
DK04_pos.d	RIKEN	RIKEN P-VS1 ID-17228 from Mouse_Macrophage_WT_N_F1AA		[M+]	980.272	45687	10.73
DK05_pos.d	RIKEN	RIKEN P-VS1 ID-17228 from Mouse_Macrophage_WT_N_F1AA		[M+]	980.272	42141	10.73
DK06_pos.d	RIKEN	RIKEN P-VS1 ID-17228 from Mouse_Macrophage_WT_N_F1AA		[M+]	980.272	48253	10.73
DK07_pos.d	RIKEN	RIKEN P-VS1 ID-17228 from Mouse_Macrophage_WT_N_F1AA		[M+]	980.272	36906	10.73
DK08_pos.d	RIKEN	RIKEN P-VS1 ID-17228 from Mouse_Macrophage_WT_N_F1AA		[M+]	980.272	37233	10.73
DK09_pos.d	RIKEN	RIKEN P-VS1 ID-17228 from Mouse_Macrophage_WT_N_F1AA		[M+]	980.272	39568	10.73
DK10_pos.d	RIKEN	RIKEN P-VS1 ID-17228 from Mouse_Macrophage_WT_N_F1AA		[M+]	980.272	33958	10.73
DK11_pos.d	RIKEN	RIKEN P-VS1 ID-17228 from Mouse_Macrophage_WT_N_F1AA		[M+]	980.272	40585	10.73
AB2_D.d	RIKEN	RIKEN P-VS1 ID-17228 from Mouse_Macrophage_WT_N_F1AA		[M+]	980.272	43302	10.73
BeerCh_D.d	RIKEN	RIKEN P-VS1 ID-17228 from Mouse_Macrophage_WT_N_F1AA		[M+]	980.272	41536	10.73
BeerCh_G.d	RIKEN	RIKEN P-VS1 ID-17228 from Mouse_Macrophage_WT_N_F1AA		[M+]	980.272	1229569	10.73
BeerCh_M.d	RIKEN	RIKEN P-VS1 ID-17228 from Mouse_Macrophage_WT_N_F1AA		[M+]	980.272	464692	10.73
blank.d	RIKEN	RIKEN P-VS1 ID-17228 from Mouse_Macrophage_WT_N_F1AA		[M+]	980.272	59248	10.73
blank1.d	RIKEN	RIKEN P-VS1 ID-17228 from Mouse_Macrophage_WT_N_F1AA		[M+]	980.272	24671	10.73
blank2.d	RIKEN	RIKEN P-VS1 ID-17228 from Mouse_Macrophage_WT_N_F1AA		[M+]	980.272	552257	10.73
blank3.d	RIKEN	RIKEN P-VS1 ID-17228 from Mouse_Macrophage_WT_N_F1AA		[M+]	980.272	56528	10.73
cacao_5ug_1.d	RIKEN	RIKEN P-VS1 ID-17228 from Mouse_Macrophage_WT_N_F1AA		[M+]	980.272	293007	10.73
cacao_5ug_2.d	RIKEN	RIKEN P-VS1 ID-17228 from Mouse_Macrophage_WT_N_F1AA		[M+]	980.272	1593632	10.73
cacao_5ug_3.d	RIKEN	RIKEN P-VS1 ID-17228 from Mouse_Macrophage_WT_N_F1AA		[M+]	980.272	1038094	10.73
CO_M.d	RIKEN	RIKEN P-VS1 ID-17228 from Mouse_Macrophage_WT_N_F1AA		[M+]	980.272	17925	10.73
ekviliad_6.6ug.d	RIKEN	RIKEN P-VS1 ID-17228 from Mouse_Macrophage_WT_N_F1AA		[M+]	980.272	34052	10.73
LG2_D.d	RIKEN	RIKEN P-VS1 ID-17228 from Mouse_Macrophage_WT_N_F1AA		[M+]	980.272	49231	10.73
LG2_M.d	RIKEN	RIKEN P-VS1 ID-17228 from Mouse_Macrophage_WT_N_F1AA		[M+]	980.272	23964	10.73
LG2_X.d	RIKEN	RIKEN P-VS1 ID-17228 from Mouse_Macrophage_WT_N_F1AA		[M+]	980.272	174525	10.73
OB1_D.d	RIKEN	RIKEN P-VS1 ID-17228 from Mouse_Macrophage_WT_N_F1AA		[M+]	980.272	193396	10.73
OB1_G.d	RIKEN	RIKEN P-VS1 ID-17228 from Mouse_Macrophage_WT_N_F1AA		[M+]	980.272	1086351	10.73
OB1_M.d	RIKEN	RIKEN P-VS1 ID-17228 from Mouse_Macrophage_WT_N_F1AA		[M+]	980.272	646152	10.73
OB1_X.d	RIKEN	RIKEN P-VS1 ID-17228 from Mouse_Macrophage_WT_N_F1AA		[M+]	980.272	658959	10.73
sawdust_cofee.d	RIKEN	RIKEN P-VS1 ID-17228 from Mouse_Macrophage_WT_N_F1AA		[M+]	980.272	19722	10.73
sawdust_vsGl.d	RIKEN	RIKEN P-VS1 ID-17228 from Mouse_Macrophage_WT_N_F1AA		[M+]	980.272	18493	10.73
timka_silos.d	RIKEN	RIKEN P-VS1 ID-17228 from Mouse_Macrophage_WT_N_F1AA		[M+]	980.272	787710	10.73
VineCh.d	RIKEN	RIKEN P-VS1 ID-17228 from Mouse_Macrophage_WT_N_F1AA		[M+]	980.272	23773	10.73
blank.d	RIKEN	RIKEN P-VS1 ID-7217 from Mouse_Kidney_WT_N_F1		[M+]	668.584	166430	3.04
DK01_pos.d	RIKEN	RIKEN P-VS1 ID-7217 from Mouse_Kidney_WT_N_F1		[M+]	668.584	157028	3.04
DK02_pos.d	RIKEN	RIKEN P-VS1 ID-7217 from Mouse_Kidney_WT_N_F1		[M+]	668.584	16121	3.04
DK04_pos.d	RIKEN	RIKEN P-VS1 ID-7217 from Mouse_Kidney_WT_N_F1		[M+]	668.584	143392	3.04
DK05_pos.d	RIKEN	RIKEN P-VS1 ID-7217 from Mouse_Kidney_WT_N_F1		[M+]	668.584	148018	3.04
DK06_pos.d	RIKEN	RIKEN P-VS1 ID-7217 from Mouse_Kidney_WT_N_F1		[M+]	668.584	96243	3.04
DK07_pos.d	RIKEN	RIKEN P-VS1 ID-7217 from Mouse_Kidney_WT_N_F1		[M+]	668.584	23094	3.04
DK08_pos.d	RIKEN	RIKEN P-VS1 ID-7217 from Mouse_Kidney_WT_N_F1		[M+]	668.584	20469	3.04
DK09_pos.d	RIKEN	RIKEN P-VS1 ID-7217 from Mouse_Kidney_WT_N_F1		[M+]	668.584	20627	3.04
DK10_pos.d	RIKEN	RIKEN P-VS1 ID-7217 from Mouse_Kidney_WT_N_F1		[M+]	668.584	120002	3.04
DK11_pos.d	RIKEN	RIKEN P-VS1 ID-7217 from Mouse_Kidney_WT_N_F1		[M+]	668.584	43526	3.04
AB2_D.d	RIKEN	RIKEN P-VS1 ID-7217 from Mouse_Kidney_WT_N_F1		[M+]	668.584	114638	3.04
BeerCh_D.d	RIKEN	RIKEN P-VS1 ID-7217 from Mouse_Kidney_WT_N_F1		[M+]	668.584	124217	3.04
BeerCh_G.d	RIKEN	RIKEN P-VS1 ID-7217 from Mouse_Kidney_WT_N_F1		[M+]	668.584	76487	3.04
BeerCh_M.d	RIKEN	RIKEN P-VS1 ID-7217 from Mouse_Kidney_WT_N_F1		[M+]	668.584	120708	3.04
blank.d	RIKEN	RIKEN P-VS1 ID-7217 from Mouse_Kidney_WT_N_F1		[M+]	668.584	550	3.04
blank1.d	RIKEN	RIKEN P-VS1 ID-7217 from Mouse_Kidney_WT_N_F1		[M+]	668.584	3180	3.04
blank2.d	RIKEN	RIKEN P-VS1 ID-7217 from Mouse_Kidney_WT_N_F1		[M+]	668.584	4081	3.04
blank3.d	RIKEN	RIKEN P-VS1 ID-7217 from Mouse_Kidney_WT_N_F1		[M+]	668.584	2125	3.04
cacao_5ug_1.d	RIKEN	RIKEN P-VS1 ID-7217 from Mouse_Kidney_WT_N_F1		[M+]	668.584	4161	3.04
cacao_5ug_2.d	RIKEN	RIKEN P-VS1 ID-7217 from Mouse_Kidney_WT_N_F1		[M+]	668.584	9669	3.04
cacao_5ug_3.d	RIKEN	RIKEN P-VS1 ID-7217 from Mouse_Kidney_WT_N_F1		[M+]	668.584	9285	3.04
CO_M.d	RIKEN	RIKEN P-VS1 ID-7217 from Mouse_Kidney_WT_N_F1		[M+]	668.584	106315	3.04
ekviliad_6.6ug.d	RIKEN	RIKEN P-VS1 ID-7217 from Mouse_Kidney_WT_N_F1		[M+]	668.584	5733	3.04
LG2_D.d	RIKEN	RIKEN P-VS1 ID-7217 from Mouse_Kidney_WT_N_F1		[M+]	668.584	147938	3.04
LG2_M.d	RIKEN	RIKEN P-VS1 ID-7217 from Mouse_Kidney_WT_N_F1		[M+]	668.584	139952	3.04
LG2_X.d	RIKEN	RIKEN P-VS1 ID-7217 from Mouse_Kidney_WT_N_F1		[M+]	668.584	8748	3.04
OB1_D.d	RIKEN	RIKEN P-VS1 ID-7217 from Mouse_Kidney_WT_N_F1		[M+]	668.584	27243	3.04
OB1_G.d	RIKEN	RIKEN P-VS1 ID-7217 from Mouse_Kidney_WT_N_F1		[M+]	668.584	141673	3.04
OB1_M.d	RIKEN	RIKEN P-VS1 ID-7217 from Mouse_Kidney_WT_N_F1		[M+]	668.584	67764	3.04
OB1_X.d	RIKEN	RIKEN P-VS1 ID-7217 from Mouse_Kidney_WT_N_F1		[M+]	668.584	13076	3.04
sawdust_cofee.d	RIKEN	RIKEN P-VS1 ID-7217 from Mouse_Kidney_WT_N_F1		[M+]	668.584	115637	3.04
sawdust_vsGl.d	RIKEN	RIKEN P-VS1 ID-7217 from Mouse_Kidney_WT_N_F1		[M+]	668.584	108218	3.04
timka_silos.d	RIKEN	RIKEN P-VS1 ID-7217 from Mouse_Kidney_WT_N_F1		[M+]	668.584	8318	3.04
VineCh.d	RIKEN	RIKEN P-VS1 ID-7217 from Mouse_Kidney_WT_N_F1		[M+]	668.584	123607	3.04
blank.d	RIKEN	RIKEN P-VS1 ID-15242 from Mouse_Spleen_WT_N_F1EPA		[M+]	901.823	948483	12.9
DK01_pos.d	RIKEN	RIKEN P-VS1 ID-15242 from Mouse_Spleen_WT_N_F1EPA		[M+]	901.823	4738814	12.9
DK02_pos.d	RIKEN	RIKEN P-VS1 ID-15242 from Mouse_Spleen_WT_N_F1EPA		[M+]	901.823	30616546	12.9
DK04_pos.d	RIKEN	RIKEN P-VS1 ID-15242 from Mouse_Spleen_WT_N_F1EPA		[M+]	901.823	10243071	12.9
DK05_pos.d	RIKEN	RIKEN P-VS1 ID-15242 from Mouse_Spleen_WT_N_F1EPA		[M+]	901.823	16737776	12.9
DK06_pos.d	RIKEN	RIKEN P-VS1 ID-15242 from Mouse_Spleen_WT_N_F1EPA		[M+]	901.823	18222306	12.9
DK07_pos.d	RIKEN	RIKEN P-VS1 ID-15242 from Mouse_Spleen_WT_N_F1EPA		[M+]	901.823	30177610	12.9
DK08_pos.d	RIKEN	RIKEN P-VS1 ID-15242 from Mouse_Spleen_WT_N_F1EPA		[M+]	901.823	30389626	12.9
DK09_pos.d	RIKEN	RIKEN P-VS1 ID-15242 from Mouse_Spleen_WT_N_F1EPA		[M+]	901.823	29030630	12.9
DK10_pos.d	RIKEN	RIKEN P-VS1 ID-15242 from Mouse_Spleen_WT_N_F1EPA		[M+]	901.823	17520332	12.9
DK11_pos.d	RIKEN	RIKEN P-VS1 ID-15242 from Mouse_Spleen_WT_N_F1EPA		[M+]	901.823	22360788	12.9
AB2_D.d	RIKEN	RIKEN P-VS1 ID-15242 from Mouse_Spleen_WT_N_F1EPA		[M+]	901.823	4303505	12.9
BeerCh_D.d	RIKEN	RIKEN P-VS1 ID-15242 from Mouse_Spleen_WT_N_F1EPA		[M+]	901.823	5382192	12.9
BeerCh_G.d	RIKEN	RIKEN P-VS1 ID-15242 from Mouse_Spleen_WT_N_F1EPA		[M+]	901.823	4895848	12.9
BeerCh_M.d	RIKEN	RIKEN P-VS1 ID-15242 from Mouse_Spleen_WT_N_F1EPA		[M+]	901.823	7011702	12.9
blank.d	RIKEN	RIKEN P-VS1 ID-15242 from Mouse_Spleen_WT_N_F1EPA		[M+]	901.823	17433	12.9
blank1.d	RIKEN	RIKEN P-VS1 ID-15242 from Mouse_Spleen_WT_N_F1EPA		[M+]	901.823	505106	12.9
blank2.d	RIKEN	RIKEN P-VS1 ID-15242 from Mouse_Spleen_WT_N_F1EPA		[M+]	901.823	517918	12.9
blank3.d	RIKEN	RIKEN P-VS1 ID-15242 from Mouse_Spleen_WT_N_F1EPA		[M+]	901.823	833610	12.9
cacao_5ug_1.d	RIKEN	RIKEN P-VS1 ID-15242 from Mouse_Spleen_WT_N_F1EPA		[M+]	901.823	797324	12.9
cacao_5ug_2.d	RIKEN	RIKEN P-VS1 ID-15242 from Mouse_Spleen_WT_N_F1EPA		[M+]	901.823	505837	12.9
cacao_5ug_3.d	RIKEN	RIKEN P-VS1 ID-15242 from Mouse_Spleen_WT_N_F1EPA		[M+]	901.823	1016047	12.9
CO_M.d	RIKEN	RIKEN P-VS1 ID-15242 from Mouse_Spleen_WT_N_F1EPA		[M+]	901.823	2571007	12.9
ekviliad_6.6ug.d	RIKEN	RIKEN P-VS1 ID-15242 from Mouse_Spleen_WT_N_F1EPA		[M+]	901.823	842145	12.9
LG2_D.d	RIKEN	RIKEN P-VS1 ID-15242 from Mouse_Spleen_WT_N_F1EPA		[M+]	901.823	5313321	12.9
LG2_M.d	RIKEN	RIKEN P-VS1 ID-15242 from Mouse_Spleen_WT_N_F1EPA		[M+]	901.823	7545499	12.9
LG2_X.d	RIKEN	RIKEN P-VS1 ID-15242 from Mouse_Spleen_WT_N_F1EPA		[M+]	901.823	1999599	12.9
OB1_D.d	RIKEN	RIKEN P-VS1 ID-15242 from Mouse_Spleen_WT_N_F1EPA		[M+]	901.823	3567481	12.9
OB1_G.d	RIKEN	RIKEN P-VS1 ID-15242 from Mouse_Spleen_WT_N_F1EPA		[M+]	901.823	4519416	12.9
OB1_M.d	RIKEN	RIKEN P-VS1 ID-15242 from Mouse_Spleen_WT_N_F1EPA		[M+]	901.823	7815956	12.9
OB1_X.d	RIKEN	RIKEN P-VS1 ID-15242 from Mouse_Spleen_WT_N_F1EPA		[M+]	901.823	4662027	12.9
sawdust_cofee.d	RIKEN	RIKEN P-VS1 ID-15242 from Mouse_Spleen_WT_N_F1EPA		[M+]	901.823	4677803	12.9
sawdust_vsGl.d	RIKEN	RIKEN P-VS1 ID-15242 from Mouse_Spleen_WT_N_F1EPA		[M+]	901.823	4697024	12.9
timka_silos.d	RIKEN	RIKEN P-VS1 ID-15242 from Mouse_Spleen_WT_N_F1EPA		[M+]	901.823	3199181	12.9
VineCh.d	RIKEN	RIKEN P-VS1 ID-15242 from Mouse_Spleen_WT_N_F1EPA		[M+]	901.823	4753414	12.9
blank.d	RIKEN	RIKEN P-VS1 ID-9612 from Mouse_Macrophage_WT_N_F1AA		[M+]	758.222	13029	8.96
DK01_pos.d	RIKEN	RIKEN P-VS1 ID-9612 from Mouse_Macrophage_WT_N_F1AA		[M+]	758.222	21863	8.96
DK02_pos.d	RIKEN	RIKEN P-VS1 ID-9612 from Mouse_Macrophage_WT_N_F1AA		[M+]	758.222	35408	8.96
DK04_pos.d	RIKEN	RIKEN P-VS1 ID-9612 from Mouse_Macrophage_WT_N_F1AA		[M+]	758.222	50400	8.96
DK05_pos.d	RIKEN	RIKEN P-VS1 ID-9612 from Mouse_Macrophage_WT_N_F1AA		[M+]	758.222	63689	8.96
DK06_pos.d	RIKEN	RIKEN P-VS1 ID-9612 from Mouse_Macrophage_WT_N_F1AA		[M+]	758.222	62441	8.96
DK07_pos.d	RIKEN	RIKEN P-VS1 ID-9612 from Mouse_Macrophage_WT_N_F1AA		[M+]	758.222	56235	8.96
DK08_pos.d	RIKEN	RIKEN P-VS1 ID-9612 from Mouse_Macrophage_WT_N_F1AA		[M+]	758.222	60925	8.96
DK09_pos.d	RIKEN	RIKEN P-VS1 ID-9612 from Mouse_Macrophage_WT_N_F1AA		[M+]	758.222	63417	8.96
DK10_pos.d	RIKEN	RIKEN P-VS1 ID-9612 from Mouse_Macrophage_WT_N_F1AA		[M+]	758.222	73573	8.96
DK11_pos.d	RIKEN	RIKEN P-VS1 ID-9612 from Mouse_Macrophage_WT_N_F1AA		[M+]	758.222	83348	8.96
AB2_D.d	RIKEN	RIKEN P-VS1 ID-9612 from Mouse_Macrophage_WT_N_F1AA		[M+]	758.222	73675	8.96
BeerCh_D.d	RIKEN	RIKEN P-VS1 ID-9612 from Mouse_Macrophage_WT_N_F1AA		[M+]	758.222	81759	8.96
BeerCh_G.d	RIKEN	RIKEN P-VS1 ID-9612 from Mouse_Macrophage_WT_N_F1AA		[M+]	758.222	1856629	8.96
BeerCh_M.d	RIKEN	RIKEN P-VS1 ID-9612 from Mouse_Macrophage_WT_N_F1AA		[M+]	758.222	709070	8.96
blank.d	RIKEN	RIKEN P-VS1 ID-9612 from Mouse_Macrophage_WT_N_F1AA		[M+]	758.222	166240	8.96
blank1.d	RIKEN	RIKEN P-VS1 ID-9612 from Mouse_Macrophage_WT_N_F1AA		[M+]	758.222	57162	8.96
blank2.d	RIKEN	RIKEN P-VS1 ID-9612 from Mouse_Macrophage_WT_N_F1AA		[M+]	758.222	764350	8.96
blank3.d	RIKEN	RIKEN P-VS1 ID-9612 from Mouse_Macrophage_WT_N_F1AA		[M+]	758.222	97361	8.96
cacao_5ug_1.d	RIKEN	RIKEN P-VS1 ID-9612 from Mouse_Macrophage_WT_N_F1AA		[M+]	758.222	412472	8.96
cacao_5ug_2.d	RIKEN	RIKEN P-VS1 ID-9612 from Mouse_Macrophage_WT_N_F1AA		[M+]	758.222	2372332	8.96
cacao_5ug_3.d	RIKEN	RIKEN P-VS1 ID-9612 from Mouse_Macrophage_WT_N_F1AA		[M+]	758.222	1418026	8.96
CO_M.d	RIKEN	RIKEN P-VS1 ID-9612 from Mouse_Macrophage_WT_N_F1AA		[M+]	758.222	35143	8.96
ekviliad_6.6ug.d	RIKEN	RIKEN P-VS1 ID-9612 from Mouse_Macrophage_WT_N_F1AA		[M+]	758.222	68918	8.96
LG2_D.d	RIKEN	RIKEN P-VS1 ID-9612 from Mouse_Macrophage_WT_N_F1AA		[M+]	758.222	85740	8.96
LG2_M.d	RIKEN	RIKEN P-VS1 ID-9612 from Mouse_Macrophage_WT_N_F1AA		[M+]	758.222	53930	8.96
LG2_X.d	RIKEN	RIKEN P-VS1 ID-9612 from Mouse_Macrophage_WT_N_F1AA		[M+]	758.222	280404	8.96
OB1_D.d	RIKEN	RIKEN P-VS1 ID-9612 from Mouse_Macrophage_WT_N_F1AA		[M+]	758.222	260098	8.96
OB1_G.d	RIKEN	RIKEN P-VS1 ID-9612 from Mouse_Macrophage_WT_N_F1AA		[M+]	758.222	1502121	8.96
OB1_M.d	RIKEN	RIKEN P-VS1 ID-9612 from Mouse_Macrophage_WT_N_F1AA		[M+]	758.222	935774	8.96
OB1_X.d	RIKEN	RIKEN P-VS1 ID-9612 from Mouse_Macrophage_WT_N_F1AA		[M+]	758.222	907538	8.96
sawdust_cofee.d	RIKEN	RIKEN P-VS1 ID-9612 from Mouse_Macrophage_WT_N_F1AA		[M+]	758.222	49215	8.96
sawdust_vsGl.d	RIKEN	RIKEN P-VS1 ID-9612 from Mouse_Macrophage_WT_N_F1AA		[M+]	758.222	47887	8.96
timka_silos.d	RIKEN	RIKEN P-VS1 ID-9612 from Mouse_Macrophage_WT_N_F1AA		[M+]	758.222	1126126	8.96
VineCh.d	RIKEN	RIKEN P-VS1 ID-9612 from Mouse_Macrophage_WT_N_F1AA		[M+]	758.222	51834	8.96
blank.d	RIKEN	RIKEN P-VS1 ID-12664 from Cell_C2C12_WT_N_12h50AA		[M+]	832.242	38717	9.65
DK01_pos.d	RIKEN	RIKEN P-VS1 ID-12664 from Cell_C2C12_WT_N_12h50AA		[M+]	832.242	48448	9.65
DK02_pos.d	RIKEN	RIKEN P-VS1 ID-12664 from Cell_C2C12_WT_N_12h50AA		[M+]	832.242	54360	9.65
DK04_pos.d	RIKEN	RIKEN P-VS1 ID-12664 from Cell_C2C12_WT_N_12h50AA		[M+]	832.242	59405	9.65
DK05_pos.d	RIKEN	RIKEN P-VS1 ID-12664 from Cell_C2C12_WT_N_12h50AA		[M+]	832.242	58841	9.65
DK06_pos.d	RIKEN	RIKEN P-VS1 ID-12664 from Cell_C2C12_WT_N_12h50AA		[M+]	832.242	58468	9.65
DK07_pos.d	RIKEN	RIKEN P-VS1 ID-12664 from Cell_C2C12_WT_N_12h50AA		[M+]	832.242	52021	9.65
DK08_pos.d	RIKEN	RIKEN P-VS1 ID-12664 from Cell_C2C12_WT_N_12h50AA		[M+]	832.242	55369	9.65
DK09_pos.d	RIKEN	RIKEN P-VS1 ID-12664 from Cell_C2C12_WT_N_12h50AA		[M+]	832.242	54084	9.65
DK10_pos.d	RIKEN	RIKEN P-VS1 ID-12664 from Cell_C2C12_WT_N_12h50AA		[M+]	832.242	55060	9.65
DK11_pos.d	RIKEN	RIKEN P-VS1 ID-12664 from Cell_C2C12_WT_N_12h50AA		[M+]	832.242	60235	9.65
AB2_D.d	RIKEN	RIKEN P-VS1 ID-12664 from Cell_C2C12_WT_N_12h50AA		[M+]	832.242	54757	9.65
BeerCh_D.d	RIKEN	RIKEN P-VS1 ID-12664 from Cell_C2C12_WT_N_12h50AA		[M+]	832.242	56258	9.65
BeerCh_G.d	RIKEN	RIKEN P-VS1 ID-12664 from Cell_C2C12_WT_N_12h50AA		[M+]	832.242	1503088	9.65
BeerCh_M.d	RIKEN	RIKEN P-VS1 ID-12664 from Cell_C2C12_WT_N_12h50AA		[M+]	832.242	581355	9.65
blank.d	RIKEN	RIKEN P-VS1 ID-12664 from Cell_C2C12_WT_N_12h50AA		[M+]	832.242	112893	9.65
blank1.d	RIKEN	RIKEN P-VS1 ID-12664 from Cell_C2C12_WT_N_12h50AA		[M+]	832.242	35538	9.65
blank2.d	RIKEN	RIKEN P-VS1 ID-12664 from Cell_C2C12_WT_N_12h50AA		[M+]	832.242	641122	9.65
blank3.d	RIKEN	RIKEN P-VS1 ID-12664 from Cell_C2C12_WT_N_12h50AA		[M+]	832.242	68969	9.65
cacao_5ug_1.d	RIKEN	RIKEN P-VS1 ID-12664 from Cell_C2C12_WT_N_12h50AA		[M+]	832.242	349164	9.65
cacao_5ug_2.d	RIKEN	RIKEN P-VS1 ID-12664 from Cell_C2C12_WT_N_12h50AA		[M+]	832.242	1975897	9.65
cacao_5ug_3.d	RIKEN	RIKEN P-VS1 ID-12664 from Cell_C2C12_WT_N_12h50AA		[M+]	832.242	1202523	9.65
CO_M.d	RIKEN	RIKEN P-VS1 ID-12664 from Cell_C2C12_WT_N_12h50AA		[M+]	832.242	26060	9.65
ekviliad_6.6ug.d	RIKEN	RIKEN P-VS1 ID-12664 from Cell_C2C12_WT_N_12h50AA		[M+]	832.242	46422	9.65
LG2_D.d	RIKEN	RIKEN P-VS1 ID-12664 from Cell_C2C12_WT_N_12h50AA		[M+]	832.242	60809	9.65
LG2_M.d	RIKEN	RIKEN P-VS1 ID-12664 from Cell_C2C12_WT_N_12h50AA		[M+]	832.242	34232	9.65
LG2_X.d	RIKEN	RIKEN P-VS1 ID-12664 from Cell_C2C12_WT_N_12h50AA		[M+]	832.242	219852	9.65
OB1_D.d	RIKEN	RIKEN P-VS1 ID-12664 from Cell_C2C12_WT_N_12h50AA		[M+]	832.242	217722	9.65
OB1_G.d	RIKEN	RIKEN P-VS1 ID-12664 from Cell_C2C12_WT_N_12h50AA		[M+]	832.242	1303957	9.65
OB1_M.d	RIKEN	RIKEN P-VS1 ID-12664 from Cell_C2C12_WT_N_12h50AA		[M+]	832.242	766257	9.65
OB1_X.d	RIKEN	RIKEN P-VS1 ID-12664 from Cell_C2C12_WT_N_12h50AA		[M+]	832.242	797644	9.65
sawdust_cofee.d	RIKEN	RIKEN P-VS1 ID-12664 from Cell_C2C12_WT_N_12h50AA		[M+]	832.242	28772	9.65
sawdust_vsGl.d	RIKEN	RIKEN P-VS1 ID-12664 from Cell_C2C12_WT_N_12h50AA		[M+]	832.242	27221	9.65
timka_silos.d	RIKEN	RIKEN P-VS1 ID-12664 from Cell_C2C12_WT_N_12h50AA		[M+]	832.242	930565	9.65
VineCh.d	RIKEN	RIKEN P-VS1 ID-12664 from Cell_C2C12_WT_N_12h50AA		[M+]	832.242	37722	9.65
blank.d	RIKEN	RIKEN P-VS1 ID-12188 from Mouse_Kidney_WT_N_F1EPA		[M+]	820.518	5912	5.76
DK01_pos.d	RIKEN	RIKEN P-VS1 ID-12188 from Mouse_Kidney_WT_N_F1EPA		[M+]	820.518	185803	5.76
DK02_pos.d	RIKEN	RIKEN P-VS1 ID-12188 from Mouse_Kidney_WT_N_F1EPA		[M+]	820.518	276027	5.76
DK04_pos.d	RIKEN	RIKEN P-VS1 ID-12188 from Mouse_Kidney_WT_N_F1EPA		[M+]	820.518	266434	5.76
DK05_pos.d	RIKEN	RIKEN P-VS1 ID-12188 from Mouse_Kidney_WT_N_F1EPA		[M+]	820.518	317206	5.76
DK06_pos.d	RIKEN	RIKEN P-VS1 ID-12188 from Mouse_Kidney_WT_N_F1EPA		[M+]	820.518	262849	5.76
DK07_pos.d	RIKEN	RIKEN P-VS1 ID-12188 from Mouse_Kidney_WT_N_F1EPA		[M+]	820.518	211971	5.76
DK08_pos.d	RIKEN	RIKEN P-VS1 ID-12188 from Mouse_Kidney_WT_N_F1EPA		[M+]	820.518	254262	5.76
DK09_pos.d	RIKEN	RIKEN P-VS1 ID-12188 from Mouse_Kidney_WT_N_F1EPA		[M+]	820.518	223272	5.76
DK10_pos.d	RIKEN	RIKEN P-VS1 ID-12188 from Mouse_Kidney_WT_N_F1EPA		[M+]	820.518	271242	5.76
DK11_pos.d	RIKEN	RIKEN P-VS1 ID-12188 from Mouse_Kidney_WT_N_F1EPA		[M+]	820.518	314829	5.76
AB2_D.d	RIKEN	RIKEN P-VS1 ID-12188 from Mouse_Kidney_WT_N_F1EPA		[M+]	820.518	37474	5.76
BeerCh_D.d	RIKEN	RIKEN P-VS1 ID-12188 from Mouse_Kidney_WT_N_F1EPA		[M+]	820.518	28547	5.76
BeerCh_G.d	RIKEN	RIKEN P-VS1 ID-12188 from Mouse_Kidney_WT_N_F1EPA		[M+]	820.518	49355	5.76
BeerCh_M.d	RIKEN	RIKEN P-VS1 ID-12188 from Mouse_Kidney_WT_N_F1EPA		[M+]	820.518	59749	5.76
blank.d	RIKEN	RIKEN P-VS1 ID-12188 from Mouse_Kidney_WT_N_F1EPA		[M+]	820.518	14813	5.76
blank1.d	RIKEN	RIKEN P-VS1 ID-12188 from Mouse_Kidney_WT_N_F1EPA		[M+]	820.518	24724	5.76
blank2.d	RIKEN	RIKEN P-VS1 ID-12188 from Mouse_Kidney_WT_N_F1EPA		[M+]	820.518	9450	5.76
blank3.d	RIKEN	RIKEN P-VS1 ID-12188 from Mouse_Kidney_WT_N_F1EPA		[M+]	820.518	6115	5.76
cacao_5ug_1.d	RIKEN	RIKEN P-VS1 ID-12188 from Mouse_Kidney_WT_N_F1EPA		[M+]	820.518	19579	5.76
cacao_5ug_2.d	RIKEN	RIKEN P-VS1 ID-12188 from Mouse_Kidney_WT_N_F1EPA		[M+]	820.518	23103	5.76
cacao_5ug_3.d	RIKEN	RIKEN P-VS1 ID-12188 from Mouse_Kidney_WT_N_F1EPA		[M+]	820.518	7126	5.76
CO_M.d	RIKEN	RIKEN P-VS1 ID-12188 from Mouse_Kidney_WT_N_F1EPA		[M+]	820.518	18147	5.76
ekviliad_6.6ug.d	RIKEN	RIKEN P-VS1 ID-12188 from Mouse_Kidney_WT_N_F1EPA		[M+]	820.518	3319	5.76
LG2_D.d	RIKEN	RIKEN P-VS1 ID-12188 from Mouse_Kidney_WT_N_F1EPA		[M+]	820.518	40632	5.76
LG2_M.d	RIKEN	RIKEN P-VS1 ID-12188 from Mouse_Kidney_WT_N_F1EPA		[M+]	820.518	58969	5.76
LG2_X.d	RIKEN	RIKEN P-VS1 ID-12188 from Mouse_Kidney_WT_N_F1EPA		[M+]	820.518	34955	5.76
OB1_D.d	RIKEN	RIKEN P-VS1 ID-12188 from Mouse_Kidney_WT_N_F1EPA		[M+]	820.518	29288	5.76
OB1_G.d	RIKEN	RIKEN P-VS1 ID-12188 from Mouse_Kidney_WT_N_F1EPA		[M+]	820.518	4503	5.76
OB1_M.d	RIKEN	RIKEN P-VS1 ID-12188 from Mouse_Kidney_WT_N_F1EPA		[M+]	820.518	91130	5.76
OB1_X.d	RIKEN	RIKEN P-VS1 ID-12188 from Mouse_Kidney_WT_N_F1EPA		[M+]	820.518	40185	5.76
sawdust_cofee.d	RIKEN	RIKEN P-VS1 ID-12188 from Mouse_Kidney_WT_N_F1EPA		[M+]	820.518	25415	5.76
sawdust_vsGl.d	RIKEN	RIKEN P-VS1 ID-12188 from Mouse_Kidney_WT_N_F1EPA		[M+]	820.518	38637	5.76
timka_silos.d	RIKEN	RIKEN P-VS1 ID-12188 from Mouse_Kidney_WT_N_F1EPA		[M+]	820.518	42131	5.76
VineCh.d	RIKEN	RIKEN P-VS1 ID-12188 from Mouse_Kidney_WT_N_F1EPA		[M+]	820.518	20320	5.76
blank.d	RIKEN	RIKEN P-VS1 ID-15392 from Mouse_Macrophage_WT_N_F1AA		[M+]	906.248	69782	10.22
DK01_pos.d	RIKEN	RIKEN P-VS1 ID-15392 from Mouse_Macrophage_WT_N_F1AA		[M+]	906.248	72784	10.22
DK02_pos.d	RIKEN	RIKEN P-VS1 ID-15392 from Mouse_Macrophage_WT_N_F1AA		[M+]	906.248	63402	10.22
DK04_pos.d	RIKEN	RIKEN P-VS1 ID-15392 from Mouse_Macrophage_WT_N_F1AA		[M+]	906.248	57887	10.22
DK05_pos.d	RIKEN	RIKEN P-VS1 ID-15392 from Mouse_Macrophage_WT_N_F1AA		[M+]	906.248	51612	10.22
DK06_pos.d	RIKEN	RIKEN P-VS1 ID-15392 from Mouse_Macrophage_WT_N_F1AA		[M+]	906.248	50293	10.22
DK07_pos.d	RIKEN	RIKEN P-VS1 ID-15392 from Mouse_Macrophage_WT_N_F1AA		[M+]	906.248	44639	10.22
DK08_pos.d	RIKEN	RIKEN P-VS1 ID-15392 from Mouse_Macrophage_WT_N_F1AA		[M+]	906.248	49278	10.22
DK09_pos.d	RIKEN	RIKEN P-VS1 ID-15392 from Mouse_Macrophage_WT_N_F1AA		[M+]	906.248	41540	10.22
DK10_pos.d	RIKEN	RIKEN P-VS1 ID-15392 from Mouse_Macrophage_WT_N_F1AA		[M+]	906.248	42911	10.22
DK11_pos.d	RIKEN	RIKEN P-VS1 ID-15392 from Mouse_Macrophage_WT_N_F1AA		[M+]	906.248	48194	10.22
AB2_D.d	RIKEN	RIKEN P-VS1 ID-15392 from Mouse_Macrophage_WT_N_F1AA		[M+]	906.248	41913	10.22
BeerCh_D.d	RIKEN	RIKEN P-VS1 ID-15392 from Mouse_Macrophage_WT_N_F1AA		[M+]	906.248	52887	10.22
BeerCh_G.d	RIKEN	RIKEN P-VS1 ID-15392 from Mouse_Macrophage_WT_N_F1AA		[M+]	906.248	1334991	10.22
BeerCh_M.d	RIKEN	RIKEN P-VS1 ID-15392 from Mouse_Macrophage_WT_N_F1AA		[M+]	906.248	521647	10.22
blank.d	RIKEN	RIKEN P-VS1 ID-15392 from Mouse_Macrophage_WT_N_F1AA		[M+]	906.248	102978	10.22
blank1.d	RIKEN	RIKEN P-VS1 ID-15392 from Mouse_Macrophage_WT_N_F1AA		[M+]	906.248	28379	10.22
blank2.d	RIKEN	RIKEN P-VS1 ID-15392 from Mouse_Macrophage_WT_N_F1AA		[M+]	906.248	578176	10.22
blank3.d	RIKEN	RIKEN P-VS1 ID-15392 from Mouse_Macrophage_WT_N_F1AA		[M+]	906.248	55805	10.22
cacao_5ug_1.d	RIKEN	RIKEN P-VS1 ID-15392 from Mouse_Macrophage_WT_N_F1AA		[M+]	906.248	308323	10.22
cacao_5ug_2.d	RIKEN	RIKEN P-VS1 ID-15392 from Mouse_Macrophage_WT_N_F1AA		[M+]	906.248	1682105	10.22
cacao_5ug_3.d	RIKEN	RIKEN P-VS1 ID-15392 from Mouse_Macrophage_WT_N_F1AA		[M+]	906.248	1063596	10.22
CO_M.d	RIKEN	RIKEN P-VS1 ID-15392 from Mouse_Macrophage_WT_N_F1AA		[M+]	906.248	23374	10.22
ekviliad_6.6ug.d	RIKEN	RIKEN P-VS1 ID-15392 from Mouse_Macrophage_WT_N_F1AA		[M+]	906.248	36887	10.22
LG2_D.d	RIKEN	RIKEN P-VS1 ID-15392 from Mouse_Macrophage_WT_N_F1AA		[M+]	906.248	51652	10.22
LG2_M.d	RIKEN	RIKEN P-VS1 ID-15392 from Mouse_Macrophage_WT_N_F1AA		[M+]	906.248	24375	10.22
LG2_X.d	RIKEN	RIKEN P-VS1 ID-15392 from Mouse_Macrophage_WT_N_F1AA		[M+]	906.248	193055	10.22
OB1_D.d	RIKEN	RIKEN P-VS1 ID-15392 from Mouse_Macrophage_WT_N_F1AA		[M+]	906.248	206497	10.22
OB1_G.d	RIKEN	RIKEN P-VS1 ID-15392 from Mouse_Macrophage_WT_N_F1AA		[M+]	906.248	1187666	10.22
OB1_M.d	RIKEN	RIKEN P-VS1 ID-15392 from Mouse_Macrophage_WT_N_F1AA		[M+]	906.248	669491	10.22
OB1_X.d	RIKEN	RIKEN P-VS1 ID-15392 from Mouse_Macrophage_WT_N_F1AA		[M+]	906.248	711933	10.22
sawdust_cofee.d	RIKEN	RIKEN P-VS1 ID-15392 from Mouse_Macrophage_WT_N_F1AA		[M+]	906.248	23934	10.22
sawdust_vsGl.d	RIKEN	RIKEN P-VS1 ID-15392 from Mouse_Macrophage_WT_N_F1AA		[M+]	906.248	21478	10.22
timka_silos.d	RIKEN	RIKEN P-VS1 ID-15392 from Mouse_Macrophage_WT_N_F1AA		[M+]	906.248	821627	10.22
VineCh.d	RIKEN	RIKEN P-VS1 ID-15392 from Mouse_Macrophage_WT_N_F1AA		[M+]	906.248	27320	10.22
blank.d	RIKEN	RIKEN P-VS1 ID-7591 from Cell_HEK293_WT_N_Ctr		[M+]	684.205	109275	8.17
DK01_pos.d	RIKEN	RIKEN P-VS1 ID-7591 from Cell_HEK293_WT_N_Ctr		[M+]	684.205	107865	8.17
DK02_pos.d	RIKEN	RIKEN P-VS1 ID-7591 from Cell_HEK293_WT_N_Ctr		[M+]	684.205	116325	8.17
DK04_pos.d	RIKEN	RIKEN P-VS1 ID-7591 from Cell_HEK293_WT_N_Ctr		[M+]	684.205	130886	8.17
DK05_pos.d	RIKEN	RIKEN P-VS1 ID-7591 from Cell_HEK293_WT_N_Ctr		[M+]	684.205	128474	8.17
DK06_pos.d	RIKEN	RIKEN P-VS1 ID-7591 from Cell_HEK293_WT_N_Ctr		[M+]	684.205	125933	8.17
DK07_pos.d	RIKEN	RIKEN P-VS1 ID-7591 from Cell_HEK293_WT_N_Ctr		[M+]	684.205	110231	8.17
DK08_pos.d	RIKEN	RIKEN P-VS1 ID-7591 from Cell_HEK293_WT_N_Ctr		[M+]	684.205	106487	8.17
DK09_pos.d	RIKEN	RIKEN P-VS1 ID-7591 from Cell_HEK293_WT_N_Ctr		[M+]	684.205	100292	8.17
DK10_pos.d	RIKEN	RIKEN P-VS1 ID-7591 from Cell_HEK293_WT_N_Ctr		[M+]	684.205	112072	8.17
DK11_pos.d	RIKEN	RIKEN P-VS1 ID-7591 from Cell_HEK293_WT_N_Ctr		[M+]	684.205	132187	8.17
AB2_D.d	RIKEN	RIKEN P-VS1 ID-7591 from Cell_HEK293_WT_N_Ctr		[M+]	684.205	112302	8.17
BeerCh_D.d	RIKEN	RIKEN P-VS1 ID-7591 from Cell_HEK293_WT_N_Ctr		[M+]	684.205	111322	8.17
BeerCh_G.d	RIKEN	RIKEN P-VS1 ID-7591 from Cell_HEK293_WT_N_Ctr		[M+]	684.205	2339829	8.17
BeerCh_M.d	RIKEN	RIKEN P-VS1 ID-7591 from Cell_HEK293_WT_N_Ctr		[M+]	684.205	914959	8.17
blank.d	RIKEN	RIKEN P-VS1 ID-7591 from Cell_HEK293_WT_N_Ctr		[M+]	684.205	325496	8.17
blank1.d	RIKEN	RIKEN P-VS1 ID-7591 from Cell_HEK293_WT_N_Ctr		[M+]	684.205	82043	8.17
blank2.d	RIKEN	RIKEN P-VS1 ID-7591 from Cell_HEK293_WT_N_Ctr		[M+]	684.205	982803	8.17
blank3.d	RIKEN	RIKEN P-VS1 ID-7591 from Cell_HEK293_WT_N_Ctr		[M+]	684.205	126756	8.17
cacao_5ug_1.d	RIKEN	RIKEN P-VS1 ID-7591 from Cell_HEK293_WT_N_Ctr		[M+]	684.205	540325	8.17
cacao_5ug_2.d	RIKEN	RIKEN P-VS1 ID-7591 from Cell_HEK293_WT_N_Ctr		[M+]	684.205	3089177	8.17
cacao_5ug_3.d	RIKEN	RIKEN P-VS1 ID-7591 from Cell_HEK293_WT_N_Ctr		[M+]	684.205	1827166	8.17
CO_M.d	RIKEN	RIKEN P-VS1 ID-7591 from Cell_HEK293_WT_N_Ctr		[M+]	684.205	64841	8.17
ekviliad_6.6ug.d	RIKEN	RIKEN P-VS1 ID-7591 from Cell_HEK293_WT_N_Ctr		[M+]	684.205	89908	8.17
LG2_D.d	RIKEN	RIKEN P-VS1 ID-7591 from Cell_HEK293_WT_N_Ctr		[M+]	684.205	113527	8.17
LG2_M.d	RIKEN	RIKEN P-VS1 ID-7591 from Cell_HEK293_WT_N_Ctr		[M+]	684.205	80791	8.17
LG2_X.d	RIKEN	RIKEN P-VS1 ID-7591 from Cell_HEK293_WT_N_Ctr		[M+]	684.205	428984	8.17
OB1_D.d	RIKEN	RIKEN P-VS1 ID-7591 from Cell_HEK293_WT_N_Ctr		[M+]	684.205	373302	8.17
OB1_G.d	RIKEN	RIKEN P-VS1 ID-7591 from Cell_HEK293_WT_N_Ctr		[M+]	684.205	1930435	8.17
OB1_M.d	RIKEN	RIKEN P-VS1 ID-7591 from Cell_HEK293_WT_N_Ctr		[M+]	684.205	1223049	8.17
OB1_X.d	RIKEN	RIKEN P-VS1 ID-7591 from Cell_HEK293_WT_N_Ctr		[M+]	684.205	1239944	8.17
sawdust_cofee.d	RIKEN	RIKEN P-VS1 ID-7591 from Cell_HEK293_WT_N_Ctr		[M+]	684.205	77899	8.17
sawdust_vsGl.d	RIKEN	RIKEN P-VS1 ID-7591 from Cell_HEK293_WT_N_Ctr		[M+]	684.205	67094	8.17
timka_silos.d	RIKEN	RIKEN P-VS1 ID-7591 from Cell_HEK293_WT_N_Ctr		[M+]	684.205	1431473	8.17
VineCh.d	RIKEN	RIKEN P-VS1 ID-7591 from Cell_HEK293_WT_N_Ctr		[M+]	684.205	76227	8.17
blank.d	RIKEN	RIKEN P-VS1 ID-6683 from Mouse_Muscle_WT_CTX5_Ctr		[M+]	643.292	60414	4.09
DK01_pos.d	RIKEN	RIKEN P-VS1 ID-6683 from Mouse_Muscle_WT_CTX5_Ctr		[M+]	643.292	48711	4.09
DK02_pos.d	RIKEN	RIKEN P-VS1 ID-6683 from Mouse_Muscle_WT_CTX5_Ctr		[M+]	643.292	67601	4.09
DK04_pos.d	RIKEN	RIKEN P-VS1 ID-6683 from Mouse_Muscle_WT_CTX5_Ctr		[M+]	643.292	72182	4.09
DK05_pos.d	RIKEN	RIKEN P-VS1 ID-6683 from Mouse_Muscle_WT_CTX5_Ctr		[M+]	643.292	70068	4.09
DK06_pos.d	RIKEN	RIKEN P-VS1 ID-6683 from Mouse_Muscle_WT_CTX5_Ctr		[M+]	643.292	77225	4.09
DK07_pos.d	RIKEN	RIKEN P-VS1 ID-6683 from Mouse_Muscle_WT_CTX5_Ctr		[M+]	643.292	59956	4.09
DK08_pos.d	RIKEN	RIKEN P-VS1 ID-6683 from Mouse_Muscle_WT_CTX5_Ctr		[M+]	643.292	71843	4.09
DK09_pos.d	RIKEN	RIKEN P-VS1 ID-6683 from Mouse_Muscle_WT_CTX5_Ctr		[M+]	643.292	70217	4.09
DK10_pos.d	RIKEN	RIKEN P-VS1 ID-6683 from Mouse_Muscle_WT_CTX5_Ctr		[M+]	643.292	74997	4.09
DK11_pos.d	RIKEN	RIKEN P-VS1 ID-6683 from Mouse_Muscle_WT_CTX5_Ctr		[M+]	643.292	62172	4.09
AB2_D.d	RIKEN	RIKEN P-VS1 ID-6683 from Mouse_Muscle_WT_CTX5_Ctr		[M+]	643.292	1674	4.09
BeerCh_D.d	RIKEN	RIKEN P-VS1 ID-6683 from Mouse_Muscle_WT_CTX5_Ctr		[M+]	643.292	1933	4.09
BeerCh_G.d	RIKEN	RIKEN P-VS1 ID-6683 from Mouse_Muscle_WT_CTX5_Ctr		[M+]	643.292	1065	4.09
BeerCh_M.d	RIKEN	RIKEN P-VS1 ID-6683 from Mouse_Muscle_WT_CTX5_Ctr		[M+]	643.292	2470	4.09
blank.d	RIKEN	RIKEN P-VS1 ID-6683 from Mouse_Muscle_WT_CTX5_Ctr		[M+]	643.292	884	4.09
blank1.d	RIKEN	RIKEN P-VS1 ID-6683 from Mouse_Muscle_WT_CTX5_Ctr		[M+]	643.292	2661	4.09
blank2.d	RIKEN	RIKEN P-VS1 ID-6683 from Mouse_Muscle_WT_CTX5_Ctr		[M+]	643.292	1092	4.09
blank3.d	RIKEN	RIKEN P-VS1 ID-6683 from Mouse_Muscle_WT_CTX5_Ctr		[M+]	643.292	885	4.09
cacao_5ug_1.d	RIKEN	RIKEN P-VS1 ID-6683 from Mouse_Muscle_WT_CTX5_Ctr		[M+]	643.292	2272	4.09
cacao_5ug_2.d	RIKEN	RIKEN P-VS1 ID-6683 from Mouse_Muscle_WT_CTX5_Ctr		[M+]	643.292	1718	4.09
cacao_5ug_3.d	RIKEN	RIKEN P-VS1 ID-6683 from Mouse_Muscle_WT_CTX5_Ctr		[M+]	643.292	1817	4.09
CO_M.d	RIKEN	RIKEN P-VS1 ID-6683 from Mouse_Muscle_WT_CTX5_Ctr		[M+]	643.292	1107	4.09
ekviliad_6.6ug.d	RIKEN	RIKEN P-VS1 ID-6683 from Mouse_Muscle_WT_CTX5_Ctr		[M+]	643.292	2533	4.09
LG2_D.d	RIKEN	RIKEN P-VS1 ID-6683 from Mouse_Muscle_WT_CTX5_Ctr		[M+]	643.292	1614	4.09
LG2_M.d	RIKEN	RIKEN P-VS1 ID-6683 from Mouse_Muscle_WT_CTX5_Ctr		[M+]	643.292	1729	4.09
LG2_X.d	RIKEN	RIKEN P-VS1 ID-6683 from Mouse_Muscle_WT_CTX5_Ctr		[M+]	643.292	1487	4.09
OB1_D.d	RIKEN	RIKEN P-VS1 ID-6683 from Mouse_Muscle_WT_CTX5_Ctr		[M+]	643.292	879	4.09
OB1_G.d	RIKEN	RIKEN P-VS1 ID-6683 from Mouse_Muscle_WT_CTX5_Ctr		[M+]	643.292	1383	4.09
OB1_M.d	RIKEN	RIKEN P-VS1 ID-6683 from Mouse_Muscle_WT_CTX5_Ctr		[M+]	643.292	1800	4.09
OB1_X.d	RIKEN	RIKEN P-VS1 ID-6683 from Mouse_Muscle_WT_CTX5_Ctr		[M+]	643.292	1726	4.09
sawdust_cofee.d	RIKEN	RIKEN P-VS1 ID-6683 from Mouse_Muscle_WT_CTX5_Ctr		[M+]	643.292	1642	4.09
sawdust_vsGl.d	RIKEN	RIKEN P-VS1 ID-6683 from Mouse_Muscle_WT_CTX5_Ctr		[M+]	643.292	380	4.09
timka_silos.d	RIKEN	RIKEN P-VS1 ID-6683 from Mouse_Muscle_WT_CTX5_Ctr		[M+]	643.292	2219	4.09
VineCh.d	RIKEN	RIKEN P-VS1 ID-6683 from Mouse_Muscle_WT_CTX5_Ctr		[M+]	643.292	1420	4.09
blank.d	RIKEN	RIKEN P-VS1 ID-3065 from Mouse_Macrophage_WT_N_F1AA		[M+]	432.234	285732	0.69
DK01_pos.d	RIKEN	RIKEN P-VS1 ID-3065 from Mouse_Macrophage_WT_N_F1AA		[M+]	432.234	2024566	0.69
DK02_pos.d	RIKEN	RIKEN P-VS1 ID-3065 from Mouse_Macrophage_WT_N_F1AA		[M+]	432.234	2413060	0.69
DK04_pos.d	RIKEN	RIKEN P-VS1 ID-3065 from Mouse_Macrophage_WT_N_F1AA		[M+]	432.234	1993780	0.69
DK05_pos.d	RIKEN	RIKEN P-VS1 ID-3065 from Mouse_Macrophage_WT_N_F1AA		[M+]	432.234	1552558	0.69
DK06_pos.d	RIKEN	RIKEN P-VS1 ID-3065 from Mouse_Macrophage_WT_N_F1AA		[M+]	432.234	1778982	0.69
DK07_pos.d	RIKEN	RIKEN P-VS1 ID-3065 from Mouse_Macrophage_WT_N_F1AA		[M+]	432.234	2049122	0.69
DK08_pos.d	RIKEN	RIKEN P-VS1 ID-3065 from Mouse_Macrophage_WT_N_F1AA		[M+]	432.234	2203888	0.69
DK09_pos.d	RIKEN	RIKEN P-VS1 ID-3065 from Mouse_Macrophage_WT_N_F1AA		[M+]	432.234	1920543	0.69
DK10_pos.d	RIKEN	RIKEN P-VS1 ID-3065 from Mouse_Macrophage_WT_N_F1AA		[M+]	432.234	1749723	0.69
DK11_pos.d	RIKEN	RIKEN P-VS1 ID-3065 from Mouse_Macrophage_WT_N_F1AA		[M+]	432.234	1733328	0.69
AB2_D.d	RIKEN	RIKEN P-VS1 ID-3065 from Mouse_Macrophage_WT_N_F1AA		[M+]	432.234	9071473	0.69
BeerCh_D.d	RIKEN	RIKEN P-VS1 ID-3065 from Mouse_Macrophage_WT_N_F1AA		[M+]	432.234	9828616	0.69
BeerCh_G.d	RIKEN	RIKEN P-VS1 ID-3065 from Mouse_Macrophage_WT_N_F1AA		[M+]	432.234	4538212	0.69
BeerCh_M.d	RIKEN	RIKEN P-VS1 ID-3065 from Mouse_Macrophage_WT_N_F1AA		[M+]	432.234	7087948	0.69
blank.d	RIKEN	RIKEN P-VS1 ID-3065 from Mouse_Macrophage_WT_N_F1AA		[M+]	432.234	11079	0.69
blank1.d	RIKEN	RIKEN P-VS1 ID-3065 from Mouse_Macrophage_WT_N_F1AA		[M+]	432.234	19544	0.69
blank2.d	RIKEN	RIKEN P-VS1 ID-3065 from Mouse_Macrophage_WT_N_F1AA		[M+]	432.234	18668	0.69
blank3.d	RIKEN	RIKEN P-VS1 ID-3065 from Mouse_Macrophage_WT_N_F1AA		[M+]	432.234	6172	0.69
cacao_5ug_1.d	RIKEN	RIKEN P-VS1 ID-3065 from Mouse_Macrophage_WT_N_F1AA		[M+]	432.234	9144	0.69
cacao_5ug_2.d	RIKEN	RIKEN P-VS1 ID-3065 from Mouse_Macrophage_WT_N_F1AA		[M+]	432.234	18704	0.69
cacao_5ug_3.d	RIKEN	RIKEN P-VS1 ID-3065 from Mouse_Macrophage_WT_N_F1AA		[M+]	432.234	19969	0.69
CO_M.d	RIKEN	RIKEN P-VS1 ID-3065 from Mouse_Macrophage_WT_N_F1AA		[M+]	432.234	7532830	0.69
ekviliad_6.6ug.d	RIKEN	RIKEN P-VS1 ID-3065 from Mouse_Macrophage_WT_N_F1AA		[M+]	432.234	22676	0.69
LG2_D.d	RIKEN	RIKEN P-VS1 ID-3065 from Mouse_Macrophage_WT_N_F1AA		[M+]	432.234	10386649	0.69
LG2_M.d	RIKEN	RIKEN P-VS1 ID-3065 from Mouse_Macrophage_WT_N_F1AA		[M+]	432.234	5437986	0.69
LG2_X.d	RIKEN	RIKEN P-VS1 ID-3065 from Mouse_Macrophage_WT_N_F1AA		[M+]	432.234	3165461	0.69
OB1_D.d	RIKEN	RIKEN P-VS1 ID-3065 from Mouse_Macrophage_WT_N_F1AA		[M+]	432.234	5668962	0.69
OB1_G.d	RIKEN	RIKEN P-VS1 ID-3065 from Mouse_Macrophage_WT_N_F1AA		[M+]	432.234	7620052	0.69
OB1_M.d	RIKEN	RIKEN P-VS1 ID-3065 from Mouse_Macrophage_WT_N_F1AA		[M+]	432.234	6591491	0.69
OB1_X.d	RIKEN	RIKEN P-VS1 ID-3065 from Mouse_Macrophage_WT_N_F1AA		[M+]	432.234	8029000	0.69
sawdust_cofee.d	RIKEN	RIKEN P-VS1 ID-3065 from Mouse_Macrophage_WT_N_F1AA		[M+]	432.234	9070141	0.69
sawdust_vsGl.d	RIKEN	RIKEN P-VS1 ID-3065 from Mouse_Macrophage_WT_N_F1AA		[M+]	432.234	14576372	0.69
timka_silos.d	RIKEN	RIKEN P-VS1 ID-3065 from Mouse_Macrophage_WT_N_F1AA		[M+]	432.234	3805494	0.69
VineCh.d	RIKEN	RIKEN P-VS1 ID-3065 from Mouse_Macrophage_WT_N_F1AA		[M+]	432.234	9970250	0.69
blank.d	RIKEN	RIKEN P-VS1 ID-19541 from Mouse_AdrenalGlands_fads2KO_N_Ctr		[M+]	1342.91	83733	7.72
DK01_pos.d	RIKEN	RIKEN P-VS1 ID-19541 from Mouse_AdrenalGlands_fads2KO_N_Ctr		[M+]	1342.91	1193544	7.72
DK02_pos.d	RIKEN	RIKEN P-VS1 ID-19541 from Mouse_AdrenalGlands_fads2KO_N_Ctr		[M+]	1342.91	1664266	7.72
DK04_pos.d	RIKEN	RIKEN P-VS1 ID-19541 from Mouse_AdrenalGlands_fads2KO_N_Ctr		[M+]	1342.91	988386	7.72
DK05_pos.d	RIKEN	RIKEN P-VS1 ID-19541 from Mouse_AdrenalGlands_fads2KO_N_Ctr		[M+]	1342.91	1026480	7.72
DK06_pos.d	RIKEN	RIKEN P-VS1 ID-19541 from Mouse_AdrenalGlands_fads2KO_N_Ctr		[M+]	1342.91	963150	7.72
DK07_pos.d	RIKEN	RIKEN P-VS1 ID-19541 from Mouse_AdrenalGlands_fads2KO_N_Ctr		[M+]	1342.91	1446839	7.72
DK08_pos.d	RIKEN	RIKEN P-VS1 ID-19541 from Mouse_AdrenalGlands_fads2KO_N_Ctr		[M+]	1342.91	1537742	7.72
DK09_pos.d	RIKEN	RIKEN P-VS1 ID-19541 from Mouse_AdrenalGlands_fads2KO_N_Ctr		[M+]	1342.91	1270010	7.72
DK10_pos.d	RIKEN	RIKEN P-VS1 ID-19541 from Mouse_AdrenalGlands_fads2KO_N_Ctr		[M+]	1342.91	1021753	7.72
DK11_pos.d	RIKEN	RIKEN P-VS1 ID-19541 from Mouse_AdrenalGlands_fads2KO_N_Ctr		[M+]	1342.91	1045139	7.72
AB2_D.d	RIKEN	RIKEN P-VS1 ID-19541 from Mouse_AdrenalGlands_fads2KO_N_Ctr		[M+]	1342.91	15373692	7.72
BeerCh_D.d	RIKEN	RIKEN P-VS1 ID-19541 from Mouse_AdrenalGlands_fads2KO_N_Ctr		[M+]	1342.91	16308515	7.72
BeerCh_G.d	RIKEN	RIKEN P-VS1 ID-19541 from Mouse_AdrenalGlands_fads2KO_N_Ctr		[M+]	1342.91	5008955	7.72
BeerCh_M.d	RIKEN	RIKEN P-VS1 ID-19541 from Mouse_AdrenalGlands_fads2KO_N_Ctr		[M+]	1342.91	10184579	7.72
blank.d	RIKEN	RIKEN P-VS1 ID-19541 from Mouse_AdrenalGlands_fads2KO_N_Ctr		[M+]	1342.91	1238386	7.72
blank1.d	RIKEN	RIKEN P-VS1 ID-19541 from Mouse_AdrenalGlands_fads2KO_N_Ctr		[M+]	1342.91	51099	7.72
blank2.d	RIKEN	RIKEN P-VS1 ID-19541 from Mouse_AdrenalGlands_fads2KO_N_Ctr		[M+]	1342.91	54014	7.72
blank3.d	RIKEN	RIKEN P-VS1 ID-19541 from Mouse_AdrenalGlands_fads2KO_N_Ctr		[M+]	1342.91	48707	7.72
cacao_5ug_1.d	RIKEN	RIKEN P-VS1 ID-19541 from Mouse_AdrenalGlands_fads2KO_N_Ctr		[M+]	1342.91	122087	7.72
cacao_5ug_2.d	RIKEN	RIKEN P-VS1 ID-19541 from Mouse_AdrenalGlands_fads2KO_N_Ctr		[M+]	1342.91	111815	7.72
cacao_5ug_3.d	RIKEN	RIKEN P-VS1 ID-19541 from Mouse_AdrenalGlands_fads2KO_N_Ctr		[M+]	1342.91	114721	7.72
CO_M.d	RIKEN	RIKEN P-VS1 ID-19541 from Mouse_AdrenalGlands_fads2KO_N_Ctr		[M+]	1342.91	10908418	7.72
ekviliad_6.6ug.d	RIKEN	RIKEN P-VS1 ID-19541 from Mouse_AdrenalGlands_fads2KO_N_Ctr		[M+]	1342.91	194981	7.72
LG2_D.d	RIKEN	RIKEN P-VS1 ID-19541 from Mouse_AdrenalGlands_fads2KO_N_Ctr		[M+]	1342.91	15815607	7.72
LG2_M.d	RIKEN	RIKEN P-VS1 ID-19541 from Mouse_AdrenalGlands_fads2KO_N_Ctr		[M+]	1342.91	6780815	7.72
LG2_X.d	RIKEN	RIKEN P-VS1 ID-19541 from Mouse_AdrenalGlands_fads2KO_N_Ctr		[M+]	1342.91	4007016	7.72
OB1_D.d	RIKEN	RIKEN P-VS1 ID-19541 from Mouse_AdrenalGlands_fads2KO_N_Ctr		[M+]	1342.91	7240967	7.72
OB1_G.d	RIKEN	RIKEN P-VS1 ID-19541 from Mouse_AdrenalGlands_fads2KO_N_Ctr		[M+]	1342.91	10144471	7.72
OB1_M.d	RIKEN	RIKEN P-VS1 ID-19541 from Mouse_AdrenalGlands_fads2KO_N_Ctr		[M+]	1342.91	8006844	7.72
OB1_X.d	RIKEN	RIKEN P-VS1 ID-19541 from Mouse_AdrenalGlands_fads2KO_N_Ctr		[M+]	1342.91	10909426	7.72
sawdust_cofee.d	RIKEN	RIKEN P-VS1 ID-19541 from Mouse_AdrenalGlands_fads2KO_N_Ctr		[M+]	1342.91	14822600	7.72
sawdust_vsGl.d	RIKEN	RIKEN P-VS1 ID-19541 from Mouse_AdrenalGlands_fads2KO_N_Ctr		[M+]	1342.91	24827536	7.72
timka_silos.d	RIKEN	RIKEN P-VS1 ID-19541 from Mouse_AdrenalGlands_fads2KO_N_Ctr		[M+]	1342.91	3427811	7.72
VineCh.d	RIKEN	RIKEN P-VS1 ID-19541 from Mouse_AdrenalGlands_fads2KO_N_Ctr		[M+]	1342.91	14738227	7.72
blank.d	RIKEN	RIKEN P-VS1 ID-12274 from Mouse_Liver_WT_N_Ctr		[M+]	822.535	3836	6.36
DK01_pos.d	RIKEN	RIKEN P-VS1 ID-12274 from Mouse_Liver_WT_N_Ctr		[M+]	822.535	126290	6.36
DK02_pos.d	RIKEN	RIKEN P-VS1 ID-12274 from Mouse_Liver_WT_N_Ctr		[M+]	822.535	132901	6.36
DK04_pos.d	RIKEN	RIKEN P-VS1 ID-12274 from Mouse_Liver_WT_N_Ctr		[M+]	822.535	212668	6.36
DK05_pos.d	RIKEN	RIKEN P-VS1 ID-12274 from Mouse_Liver_WT_N_Ctr		[M+]	822.535	177076	6.36
DK06_pos.d	RIKEN	RIKEN P-VS1 ID-12274 from Mouse_Liver_WT_N_Ctr		[M+]	822.535	122865	6.36
DK07_pos.d	RIKEN	RIKEN P-VS1 ID-12274 from Mouse_Liver_WT_N_Ctr		[M+]	822.535	117885	6.36
DK08_pos.d	RIKEN	RIKEN P-VS1 ID-12274 from Mouse_Liver_WT_N_Ctr		[M+]	822.535	122767	6.36
DK09_pos.d	RIKEN	RIKEN P-VS1 ID-12274 from Mouse_Liver_WT_N_Ctr		[M+]	822.535	96291	6.36
DK10_pos.d	RIKEN	RIKEN P-VS1 ID-12274 from Mouse_Liver_WT_N_Ctr		[M+]	822.535	133995	6.36
DK11_pos.d	RIKEN	RIKEN P-VS1 ID-12274 from Mouse_Liver_WT_N_Ctr		[M+]	822.535	233954	6.36
AB2_D.d	RIKEN	RIKEN P-VS1 ID-12274 from Mouse_Liver_WT_N_Ctr		[M+]	822.535	40074	6.36
BeerCh_D.d	RIKEN	RIKEN P-VS1 ID-12274 from Mouse_Liver_WT_N_Ctr		[M+]	822.535	49540	6.36
BeerCh_G.d	RIKEN	RIKEN P-VS1 ID-12274 from Mouse_Liver_WT_N_Ctr		[M+]	822.535	39025	6.36
BeerCh_M.d	RIKEN	RIKEN P-VS1 ID-12274 from Mouse_Liver_WT_N_Ctr		[M+]	822.535	166525	6.36
blank.d	RIKEN	RIKEN P-VS1 ID-12274 from Mouse_Liver_WT_N_Ctr		[M+]	822.535	12620	6.36
blank1.d	RIKEN	RIKEN P-VS1 ID-12274 from Mouse_Liver_WT_N_Ctr		[M+]	822.535	9184	6.36
blank2.d	RIKEN	RIKEN P-VS1 ID-12274 from Mouse_Liver_WT_N_Ctr		[M+]	822.535	10235	6.36
blank3.d	RIKEN	RIKEN P-VS1 ID-12274 from Mouse_Liver_WT_N_Ctr		[M+]	822.535	6964	6.36
cacao_5ug_1.d	RIKEN	RIKEN P-VS1 ID-12274 from Mouse_Liver_WT_N_Ctr		[M+]	822.535	7292	6.36
cacao_5ug_2.d	RIKEN	RIKEN P-VS1 ID-12274 from Mouse_Liver_WT_N_Ctr		[M+]	822.535	2531	6.36
cacao_5ug_3.d	RIKEN	RIKEN P-VS1 ID-12274 from Mouse_Liver_WT_N_Ctr		[M+]	822.535	13184	6.36
CO_M.d	RIKEN	RIKEN P-VS1 ID-12274 from Mouse_Liver_WT_N_Ctr		[M+]	822.535	62888	6.36
ekviliad_6.6ug.d	RIKEN	RIKEN P-VS1 ID-12274 from Mouse_Liver_WT_N_Ctr		[M+]	822.535	5807	6.36
LG2_D.d	RIKEN	RIKEN P-VS1 ID-12274 from Mouse_Liver_WT_N_Ctr		[M+]	822.535	49812	6.36
LG2_M.d	RIKEN	RIKEN P-VS1 ID-12274 from Mouse_Liver_WT_N_Ctr		[M+]	822.535	104465	6.36
LG2_X.d	RIKEN	RIKEN P-VS1 ID-12274 from Mouse_Liver_WT_N_Ctr		[M+]	822.535	41353	6.36
OB1_D.d	RIKEN	RIKEN P-VS1 ID-12274 from Mouse_Liver_WT_N_Ctr		[M+]	822.535	13493	6.36
OB1_G.d	RIKEN	RIKEN P-VS1 ID-12274 from Mouse_Liver_WT_N_Ctr		[M+]	822.535	17404	6.36
OB1_M.d	RIKEN	RIKEN P-VS1 ID-12274 from Mouse_Liver_WT_N_Ctr		[M+]	822.535	123952	6.36
OB1_X.d	RIKEN	RIKEN P-VS1 ID-12274 from Mouse_Liver_WT_N_Ctr		[M+]	822.535	31790	6.36
sawdust_cofee.d	RIKEN	RIKEN P-VS1 ID-12274 from Mouse_Liver_WT_N_Ctr		[M+]	822.535	17119	6.36
sawdust_vsGl.d	RIKEN	RIKEN P-VS1 ID-12274 from Mouse_Liver_WT_N_Ctr		[M+]	822.535	49490	6.36
timka_silos.d	RIKEN	RIKEN P-VS1 ID-12274 from Mouse_Liver_WT_N_Ctr		[M+]	822.535	39170	6.36
VineCh.d	RIKEN	RIKEN P-VS1 ID-12274 from Mouse_Liver_WT_N_Ctr		[M+]	822.535	49458	6.36
blank.d	RIKEN	RIKEN P-VS1 ID-6841 from Cell_HeLa_WT_N_Ctr		[M+]	651.556	6557	8.12
DK01_pos.d	RIKEN	RIKEN P-VS1 ID-6841 from Cell_HeLa_WT_N_Ctr		[M+]	651.556	195888	8.12
DK02_pos.d	RIKEN	RIKEN P-VS1 ID-6841 from Cell_HeLa_WT_N_Ctr		[M+]	651.556	398980	8.12
DK04_pos.d	RIKEN	RIKEN P-VS1 ID-6841 from Cell_HeLa_WT_N_Ctr		[M+]	651.556	336877	8.12
DK05_pos.d	RIKEN	RIKEN P-VS1 ID-6841 from Cell_HeLa_WT_N_Ctr		[M+]	651.556	327445	8.12
DK06_pos.d	RIKEN	RIKEN P-VS1 ID-6841 from Cell_HeLa_WT_N_Ctr		[M+]	651.556	362376	8.12
DK07_pos.d	RIKEN	RIKEN P-VS1 ID-6841 from Cell_HeLa_WT_N_Ctr		[M+]	651.556	363200	8.12
DK08_pos.d	RIKEN	RIKEN P-VS1 ID-6841 from Cell_HeLa_WT_N_Ctr		[M+]	651.556	356602	8.12
DK09_pos.d	RIKEN	RIKEN P-VS1 ID-6841 from Cell_HeLa_WT_N_Ctr		[M+]	651.556	326162	8.12
DK10_pos.d	RIKEN	RIKEN P-VS1 ID-6841 from Cell_HeLa_WT_N_Ctr		[M+]	651.556	333543	8.12
DK11_pos.d	RIKEN	RIKEN P-VS1 ID-6841 from Cell_HeLa_WT_N_Ctr		[M+]	651.556	174232	8.12
AB2_D.d	RIKEN	RIKEN P-VS1 ID-6841 from Cell_HeLa_WT_N_Ctr		[M+]	651.556	15351	8.12
BeerCh_D.d	RIKEN	RIKEN P-VS1 ID-6841 from Cell_HeLa_WT_N_Ctr		[M+]	651.556	16117	8.12
BeerCh_G.d	RIKEN	RIKEN P-VS1 ID-6841 from Cell_HeLa_WT_N_Ctr		[M+]	651.556	12378	8.12
BeerCh_M.d	RIKEN	RIKEN P-VS1 ID-6841 from Cell_HeLa_WT_N_Ctr		[M+]	651.556	32302	8.12
blank.d	RIKEN	RIKEN P-VS1 ID-6841 from Cell_HeLa_WT_N_Ctr		[M+]	651.556	30927	8.12
blank1.d	RIKEN	RIKEN P-VS1 ID-6841 from Cell_HeLa_WT_N_Ctr		[M+]	651.556	21622	8.12
blank2.d	RIKEN	RIKEN P-VS1 ID-6841 from Cell_HeLa_WT_N_Ctr		[M+]	651.556	20625	8.12
blank3.d	RIKEN	RIKEN P-VS1 ID-6841 from Cell_HeLa_WT_N_Ctr		[M+]	651.556	21998	8.12
cacao_5ug_1.d	RIKEN	RIKEN P-VS1 ID-6841 from Cell_HeLa_WT_N_Ctr		[M+]	651.556	5502	8.12
cacao_5ug_2.d	RIKEN	RIKEN P-VS1 ID-6841 from Cell_HeLa_WT_N_Ctr		[M+]	651.556	29984	8.12
cacao_5ug_3.d	RIKEN	RIKEN P-VS1 ID-6841 from Cell_HeLa_WT_N_Ctr		[M+]	651.556	8661	8.12
CO_M.d	RIKEN	RIKEN P-VS1 ID-6841 from Cell_HeLa_WT_N_Ctr		[M+]	651.556	50282	8.12
ekviliad_6.6ug.d	RIKEN	RIKEN P-VS1 ID-6841 from Cell_HeLa_WT_N_Ctr		[M+]	651.556	32045	8.12
LG2_D.d	RIKEN	RIKEN P-VS1 ID-6841 from Cell_HeLa_WT_N_Ctr		[M+]	651.556	23862	8.12
LG2_M.d	RIKEN	RIKEN P-VS1 ID-6841 from Cell_HeLa_WT_N_Ctr		[M+]	651.556	67145	8.12
LG2_X.d	RIKEN	RIKEN P-VS1 ID-6841 from Cell_HeLa_WT_N_Ctr		[M+]	651.556	28052	8.12
OB1_D.d	RIKEN	RIKEN P-VS1 ID-6841 from Cell_HeLa_WT_N_Ctr		[M+]	651.556	39603	8.12
OB1_G.d	RIKEN	RIKEN P-VS1 ID-6841 from Cell_HeLa_WT_N_Ctr		[M+]	651.556	86717	8.12
OB1_M.d	RIKEN	RIKEN P-VS1 ID-6841 from Cell_HeLa_WT_N_Ctr		[M+]	651.556	37686	8.12
OB1_X.d	RIKEN	RIKEN P-VS1 ID-6841 from Cell_HeLa_WT_N_Ctr		[M+]	651.556	34663	8.12
sawdust_cofee.d	RIKEN	RIKEN P-VS1 ID-6841 from Cell_HeLa_WT_N_Ctr		[M+]	651.556	39939	8.12
sawdust_vsGl.d	RIKEN	RIKEN P-VS1 ID-6841 from Cell_HeLa_WT_N_Ctr		[M+]	651.556	33855	8.12
timka_silos.d	RIKEN	RIKEN P-VS1 ID-6841 from Cell_HeLa_WT_N_Ctr		[M+]	651.556	30351	8.12
VineCh.d	RIKEN	RIKEN P-VS1 ID-6841 from Cell_HeLa_WT_N_Ctr		[M+]	651.556	68098	8.12
blank.d	RIKEN	RIKEN P-VS1 ID-6693 from Mouse_Feces_WT_N_Ctr		[M+]	643.523	87794	8.83
DK01_pos.d	RIKEN	RIKEN P-VS1 ID-6693 from Mouse_Feces_WT_N_Ctr		[M+]	643.523	232706	8.83
DK02_pos.d	RIKEN	RIKEN P-VS1 ID-6693 from Mouse_Feces_WT_N_Ctr		[M+]	643.523	606634	8.83
DK04_pos.d	RIKEN	RIKEN P-VS1 ID-6693 from Mouse_Feces_WT_N_Ctr		[M+]	643.523	235392	8.83
DK05_pos.d	RIKEN	RIKEN P-VS1 ID-6693 from Mouse_Feces_WT_N_Ctr		[M+]	643.523	355269	8.83
DK06_pos.d	RIKEN	RIKEN P-VS1 ID-6693 from Mouse_Feces_WT_N_Ctr		[M+]	643.523	382602	8.83
DK07_pos.d	RIKEN	RIKEN P-VS1 ID-6693 from Mouse_Feces_WT_N_Ctr		[M+]	643.523	566962	8.83
DK08_pos.d	RIKEN	RIKEN P-VS1 ID-6693 from Mouse_Feces_WT_N_Ctr		[M+]	643.523	605746	8.83
DK09_pos.d	RIKEN	RIKEN P-VS1 ID-6693 from Mouse_Feces_WT_N_Ctr		[M+]	643.523	523425	8.83
DK10_pos.d	RIKEN	RIKEN P-VS1 ID-6693 from Mouse_Feces_WT_N_Ctr		[M+]	643.523	395191	8.83
DK11_pos.d	RIKEN	RIKEN P-VS1 ID-6693 from Mouse_Feces_WT_N_Ctr		[M+]	643.523	508193	8.83
AB2_D.d	RIKEN	RIKEN P-VS1 ID-6693 from Mouse_Feces_WT_N_Ctr		[M+]	643.523	257313	8.83
BeerCh_D.d	RIKEN	RIKEN P-VS1 ID-6693 from Mouse_Feces_WT_N_Ctr		[M+]	643.523	424756	8.83
BeerCh_G.d	RIKEN	RIKEN P-VS1 ID-6693 from Mouse_Feces_WT_N_Ctr		[M+]	643.523	339312	8.83
BeerCh_M.d	RIKEN	RIKEN P-VS1 ID-6693 from Mouse_Feces_WT_N_Ctr		[M+]	643.523	418570	8.83
blank.d	RIKEN	RIKEN P-VS1 ID-6693 from Mouse_Feces_WT_N_Ctr		[M+]	643.523	251060	8.83
blank1.d	RIKEN	RIKEN P-VS1 ID-6693 from Mouse_Feces_WT_N_Ctr		[M+]	643.523	150803	8.83
blank2.d	RIKEN	RIKEN P-VS1 ID-6693 from Mouse_Feces_WT_N_Ctr		[M+]	643.523	173456	8.83
blank3.d	RIKEN	RIKEN P-VS1 ID-6693 from Mouse_Feces_WT_N_Ctr		[M+]	643.523	139643	8.83
cacao_5ug_1.d	RIKEN	RIKEN P-VS1 ID-6693 from Mouse_Feces_WT_N_Ctr		[M+]	643.523	203903	8.83
cacao_5ug_2.d	RIKEN	RIKEN P-VS1 ID-6693 from Mouse_Feces_WT_N_Ctr		[M+]	643.523	143149	8.83
cacao_5ug_3.d	RIKEN	RIKEN P-VS1 ID-6693 from Mouse_Feces_WT_N_Ctr		[M+]	643.523	159497	8.83
CO_M.d	RIKEN	RIKEN P-VS1 ID-6693 from Mouse_Feces_WT_N_Ctr		[M+]	643.523	238644	8.83
ekviliad_6.6ug.d	RIKEN	RIKEN P-VS1 ID-6693 from Mouse_Feces_WT_N_Ctr		[M+]	643.523	78814	8.83
LG2_D.d	RIKEN	RIKEN P-VS1 ID-6693 from Mouse_Feces_WT_N_Ctr		[M+]	643.523	288348	8.83
LG2_M.d	RIKEN	RIKEN P-VS1 ID-6693 from Mouse_Feces_WT_N_Ctr		[M+]	643.523	184984	8.83
LG2_X.d	RIKEN	RIKEN P-VS1 ID-6693 from Mouse_Feces_WT_N_Ctr		[M+]	643.523	212740	8.83
OB1_D.d	RIKEN	RIKEN P-VS1 ID-6693 from Mouse_Feces_WT_N_Ctr		[M+]	643.523	216986	8.83
OB1_G.d	RIKEN	RIKEN P-VS1 ID-6693 from Mouse_Feces_WT_N_Ctr		[M+]	643.523	177372	8.83
OB1_M.d	RIKEN	RIKEN P-VS1 ID-6693 from Mouse_Feces_WT_N_Ctr		[M+]	643.523	184297	8.83
OB1_X.d	RIKEN	RIKEN P-VS1 ID-6693 from Mouse_Feces_WT_N_Ctr		[M+]	643.523	157845	8.83
sawdust_cofee.d	RIKEN	RIKEN P-VS1 ID-6693 from Mouse_Feces_WT_N_Ctr		[M+]	643.523	226741	8.83
sawdust_vsGl.d	RIKEN	RIKEN P-VS1 ID-6693 from Mouse_Feces_WT_N_Ctr		[M+]	643.523	224061	8.83
timka_silos.d	RIKEN	RIKEN P-VS1 ID-6693 from Mouse_Feces_WT_N_Ctr		[M+]	643.523	241619	8.83
VineCh.d	RIKEN	RIKEN P-VS1 ID-6693 from Mouse_Feces_WT_N_Ctr		[M+]	643.523	192226	8.83
blank.d	RIKEN	RIKEN P-VS1 ID-6886 from Cell_C2C12_WT_N_4h10AA		[M+]	653.564	30063	6.34
DK01_pos.d	RIKEN	RIKEN P-VS1 ID-6886 from Cell_C2C12_WT_N_4h10AA		[M+]	653.564	42790	6.34
DK02_pos.d	RIKEN	RIKEN P-VS1 ID-6886 from Cell_C2C12_WT_N_4h10AA		[M+]	653.564	39660	6.34
DK04_pos.d	RIKEN	RIKEN P-VS1 ID-6886 from Cell_C2C12_WT_N_4h10AA		[M+]	653.564	35263	6.34
DK05_pos.d	RIKEN	RIKEN P-VS1 ID-6886 from Cell_C2C12_WT_N_4h10AA		[M+]	653.564	68566	6.34
DK06_pos.d	RIKEN	RIKEN P-VS1 ID-6886 from Cell_C2C12_WT_N_4h10AA		[M+]	653.564	49231	6.34
DK07_pos.d	RIKEN	RIKEN P-VS1 ID-6886 from Cell_C2C12_WT_N_4h10AA		[M+]	653.564	38504	6.34
DK08_pos.d	RIKEN	RIKEN P-VS1 ID-6886 from Cell_C2C12_WT_N_4h10AA		[M+]	653.564	31412	6.34
DK09_pos.d	RIKEN	RIKEN P-VS1 ID-6886 from Cell_C2C12_WT_N_4h10AA		[M+]	653.564	62234	6.34
DK10_pos.d	RIKEN	RIKEN P-VS1 ID-6886 from Cell_C2C12_WT_N_4h10AA		[M+]	653.564	13831	6.34
DK11_pos.d	RIKEN	RIKEN P-VS1 ID-6886 from Cell_C2C12_WT_N_4h10AA		[M+]	653.564	4226	6.34
AB2_D.d	RIKEN	RIKEN P-VS1 ID-6886 from Cell_C2C12_WT_N_4h10AA		[M+]	653.564	432230	6.34
BeerCh_D.d	RIKEN	RIKEN P-VS1 ID-6886 from Cell_C2C12_WT_N_4h10AA		[M+]	653.564	701102	6.34
BeerCh_G.d	RIKEN	RIKEN P-VS1 ID-6886 from Cell_C2C12_WT_N_4h10AA		[M+]	653.564	269181	6.34
BeerCh_M.d	RIKEN	RIKEN P-VS1 ID-6886 from Cell_C2C12_WT_N_4h10AA		[M+]	653.564	223928	6.34
blank.d	RIKEN	RIKEN P-VS1 ID-6886 from Cell_C2C12_WT_N_4h10AA		[M+]	653.564	87228	6.34
blank1.d	RIKEN	RIKEN P-VS1 ID-6886 from Cell_C2C12_WT_N_4h10AA		[M+]	653.564	5317	6.34
blank2.d	RIKEN	RIKEN P-VS1 ID-6886 from Cell_C2C12_WT_N_4h10AA		[M+]	653.564	15824	6.34
blank3.d	RIKEN	RIKEN P-VS1 ID-6886 from Cell_C2C12_WT_N_4h10AA		[M+]	653.564	38297	6.34
cacao_5ug_1.d	RIKEN	RIKEN P-VS1 ID-6886 from Cell_C2C12_WT_N_4h10AA		[M+]	653.564	17848	6.34
cacao_5ug_2.d	RIKEN	RIKEN P-VS1 ID-6886 from Cell_C2C12_WT_N_4h10AA		[M+]	653.564	9567	6.34
cacao_5ug_3.d	RIKEN	RIKEN P-VS1 ID-6886 from Cell_C2C12_WT_N_4h10AA		[M+]	653.564	20283	6.34
CO_M.d	RIKEN	RIKEN P-VS1 ID-6886 from Cell_C2C12_WT_N_4h10AA		[M+]	653.564	285393	6.34
ekviliad_6.6ug.d	RIKEN	RIKEN P-VS1 ID-6886 from Cell_C2C12_WT_N_4h10AA		[M+]	653.564	70968	6.34
LG2_D.d	RIKEN	RIKEN P-VS1 ID-6886 from Cell_C2C12_WT_N_4h10AA		[M+]	653.564	355519	6.34
LG2_M.d	RIKEN	RIKEN P-VS1 ID-6886 from Cell_C2C12_WT_N_4h10AA		[M+]	653.564	138869	6.34
LG2_X.d	RIKEN	RIKEN P-VS1 ID-6886 from Cell_C2C12_WT_N_4h10AA		[M+]	653.564	91754	6.34
OB1_D.d	RIKEN	RIKEN P-VS1 ID-6886 from Cell_C2C12_WT_N_4h10AA		[M+]	653.564	209652	6.34
OB1_G.d	RIKEN	RIKEN P-VS1 ID-6886 from Cell_C2C12_WT_N_4h10AA		[M+]	653.564	234551	6.34
OB1_M.d	RIKEN	RIKEN P-VS1 ID-6886 from Cell_C2C12_WT_N_4h10AA		[M+]	653.564	82704	6.34
OB1_X.d	RIKEN	RIKEN P-VS1 ID-6886 from Cell_C2C12_WT_N_4h10AA		[M+]	653.564	158380	6.34
sawdust_cofee.d	RIKEN	RIKEN P-VS1 ID-6886 from Cell_C2C12_WT_N_4h10AA		[M+]	653.564	266962	6.34
sawdust_vsGl.d	RIKEN	RIKEN P-VS1 ID-6886 from Cell_C2C12_WT_N_4h10AA		[M+]	653.564	288531	6.34
timka_silos.d	RIKEN	RIKEN P-VS1 ID-6886 from Cell_C2C12_WT_N_4h10AA		[M+]	653.564	94468	6.34
VineCh.d	RIKEN	RIKEN P-VS1 ID-6886 from Cell_C2C12_WT_N_4h10AA		[M+]	653.564	156501	6.34
blank.d	RIKEN	RIKEN P-VS1 ID-6421 from Mouse_Feces_WT_ABX_Ctr		[M+]	631.47	31040	8.08
DK01_pos.d	RIKEN	RIKEN P-VS1 ID-6421 from Mouse_Feces_WT_ABX_Ctr		[M+]	631.47	152066	8.08
DK02_pos.d	RIKEN	RIKEN P-VS1 ID-6421 from Mouse_Feces_WT_ABX_Ctr		[M+]	631.47	383945	8.08
DK04_pos.d	RIKEN	RIKEN P-VS1 ID-6421 from Mouse_Feces_WT_ABX_Ctr		[M+]	631.47	310829	8.08
DK05_pos.d	RIKEN	RIKEN P-VS1 ID-6421 from Mouse_Feces_WT_ABX_Ctr		[M+]	631.47	346657	8.08
DK06_pos.d	RIKEN	RIKEN P-VS1 ID-6421 from Mouse_Feces_WT_ABX_Ctr		[M+]	631.47	381602	8.08
DK07_pos.d	RIKEN	RIKEN P-VS1 ID-6421 from Mouse_Feces_WT_ABX_Ctr		[M+]	631.47	357371	8.08
DK08_pos.d	RIKEN	RIKEN P-VS1 ID-6421 from Mouse_Feces_WT_ABX_Ctr		[M+]	631.47	395745	8.08
DK09_pos.d	RIKEN	RIKEN P-VS1 ID-6421 from Mouse_Feces_WT_ABX_Ctr		[M+]	631.47	332577	8.08
DK10_pos.d	RIKEN	RIKEN P-VS1 ID-6421 from Mouse_Feces_WT_ABX_Ctr		[M+]	631.47	314243	8.08
DK11_pos.d	RIKEN	RIKEN P-VS1 ID-6421 from Mouse_Feces_WT_ABX_Ctr		[M+]	631.47	161396	8.08
AB2_D.d	RIKEN	RIKEN P-VS1 ID-6421 from Mouse_Feces_WT_ABX_Ctr		[M+]	631.47	66867	8.08
BeerCh_D.d	RIKEN	RIKEN P-VS1 ID-6421 from Mouse_Feces_WT_ABX_Ctr		[M+]	631.47	75414	8.08
BeerCh_G.d	RIKEN	RIKEN P-VS1 ID-6421 from Mouse_Feces_WT_ABX_Ctr		[M+]	631.47	62747	8.08
BeerCh_M.d	RIKEN	RIKEN P-VS1 ID-6421 from Mouse_Feces_WT_ABX_Ctr		[M+]	631.47	65027	8.08
blank.d	RIKEN	RIKEN P-VS1 ID-6421 from Mouse_Feces_WT_ABX_Ctr		[M+]	631.47	47903	8.08
blank1.d	RIKEN	RIKEN P-VS1 ID-6421 from Mouse_Feces_WT_ABX_Ctr		[M+]	631.47	44339	8.08
blank2.d	RIKEN	RIKEN P-VS1 ID-6421 from Mouse_Feces_WT_ABX_Ctr		[M+]	631.47	20224	8.08
blank3.d	RIKEN	RIKEN P-VS1 ID-6421 from Mouse_Feces_WT_ABX_Ctr		[M+]	631.47	48191	8.08
cacao_5ug_1.d	RIKEN	RIKEN P-VS1 ID-6421 from Mouse_Feces_WT_ABX_Ctr		[M+]	631.47	29806	8.08
cacao_5ug_2.d	RIKEN	RIKEN P-VS1 ID-6421 from Mouse_Feces_WT_ABX_Ctr		[M+]	631.47	40946	8.08
cacao_5ug_3.d	RIKEN	RIKEN P-VS1 ID-6421 from Mouse_Feces_WT_ABX_Ctr		[M+]	631.47	22152	8.08
CO_M.d	RIKEN	RIKEN P-VS1 ID-6421 from Mouse_Feces_WT_ABX_Ctr		[M+]	631.47	50702	8.08
ekviliad_6.6ug.d	RIKEN	RIKEN P-VS1 ID-6421 from Mouse_Feces_WT_ABX_Ctr		[M+]	631.47	30137	8.08
LG2_D.d	RIKEN	RIKEN P-VS1 ID-6421 from Mouse_Feces_WT_ABX_Ctr		[M+]	631.47	10881	8.08
LG2_M.d	RIKEN	RIKEN P-VS1 ID-6421 from Mouse_Feces_WT_ABX_Ctr		[M+]	631.47	24713	8.08
LG2_X.d	RIKEN	RIKEN P-VS1 ID-6421 from Mouse_Feces_WT_ABX_Ctr		[M+]	631.47	49371	8.08
OB1_D.d	RIKEN	RIKEN P-VS1 ID-6421 from Mouse_Feces_WT_ABX_Ctr		[M+]	631.47	71737	8.08
OB1_G.d	RIKEN	RIKEN P-VS1 ID-6421 from Mouse_Feces_WT_ABX_Ctr		[M+]	631.47	59197	8.08
OB1_M.d	RIKEN	RIKEN P-VS1 ID-6421 from Mouse_Feces_WT_ABX_Ctr		[M+]	631.47	127733	8.08
OB1_X.d	RIKEN	RIKEN P-VS1 ID-6421 from Mouse_Feces_WT_ABX_Ctr		[M+]	631.47	85074	8.08
sawdust_cofee.d	RIKEN	RIKEN P-VS1 ID-6421 from Mouse_Feces_WT_ABX_Ctr		[M+]	631.47	39148	8.08
sawdust_vsGl.d	RIKEN	RIKEN P-VS1 ID-6421 from Mouse_Feces_WT_ABX_Ctr		[M+]	631.47	84335	8.08
timka_silos.d	RIKEN	RIKEN P-VS1 ID-6421 from Mouse_Feces_WT_ABX_Ctr		[M+]	631.47	62385	8.08
VineCh.d	RIKEN	RIKEN P-VS1 ID-6421 from Mouse_Feces_WT_ABX_Ctr		[M+]	631.47	17832	8.08
blank.d	RIKEN	RIKEN P-VS1 ID-5923 from Mouse_Feces_WT_N_Ctr		[M+]	607.39	107540	7.72
DK01_pos.d	RIKEN	RIKEN P-VS1 ID-5923 from Mouse_Feces_WT_N_Ctr		[M+]	607.39	521879	7.72
DK02_pos.d	RIKEN	RIKEN P-VS1 ID-5923 from Mouse_Feces_WT_N_Ctr		[M+]	607.39	636432	7.72
DK04_pos.d	RIKEN	RIKEN P-VS1 ID-5923 from Mouse_Feces_WT_N_Ctr		[M+]	607.39	455735	7.72
DK05_pos.d	RIKEN	RIKEN P-VS1 ID-5923 from Mouse_Feces_WT_N_Ctr		[M+]	607.39	478954	7.72
DK06_pos.d	RIKEN	RIKEN P-VS1 ID-5923 from Mouse_Feces_WT_N_Ctr		[M+]	607.39	483064	7.72
DK07_pos.d	RIKEN	RIKEN P-VS1 ID-5923 from Mouse_Feces_WT_N_Ctr		[M+]	607.39	557971	7.72
DK08_pos.d	RIKEN	RIKEN P-VS1 ID-5923 from Mouse_Feces_WT_N_Ctr		[M+]	607.39	592701	7.72
DK09_pos.d	RIKEN	RIKEN P-VS1 ID-5923 from Mouse_Feces_WT_N_Ctr		[M+]	607.39	524472	7.72
DK10_pos.d	RIKEN	RIKEN P-VS1 ID-5923 from Mouse_Feces_WT_N_Ctr		[M+]	607.39	474841	7.72
DK11_pos.d	RIKEN	RIKEN P-VS1 ID-5923 from Mouse_Feces_WT_N_Ctr		[M+]	607.39	473113	7.72
AB2_D.d	RIKEN	RIKEN P-VS1 ID-5923 from Mouse_Feces_WT_N_Ctr		[M+]	607.39	1693559	7.72
BeerCh_D.d	RIKEN	RIKEN P-VS1 ID-5923 from Mouse_Feces_WT_N_Ctr		[M+]	607.39	1786071	7.72
BeerCh_G.d	RIKEN	RIKEN P-VS1 ID-5923 from Mouse_Feces_WT_N_Ctr		[M+]	607.39	944930	7.72
BeerCh_M.d	RIKEN	RIKEN P-VS1 ID-5923 from Mouse_Feces_WT_N_Ctr		[M+]	607.39	1385622	7.72
blank.d	RIKEN	RIKEN P-VS1 ID-5923 from Mouse_Feces_WT_N_Ctr		[M+]	607.39	589328	7.72
blank1.d	RIKEN	RIKEN P-VS1 ID-5923 from Mouse_Feces_WT_N_Ctr		[M+]	607.39	102426	7.72
blank2.d	RIKEN	RIKEN P-VS1 ID-5923 from Mouse_Feces_WT_N_Ctr		[M+]	607.39	117085	7.72
blank3.d	RIKEN	RIKEN P-VS1 ID-5923 from Mouse_Feces_WT_N_Ctr		[M+]	607.39	86859	7.72
cacao_5ug_1.d	RIKEN	RIKEN P-VS1 ID-5923 from Mouse_Feces_WT_N_Ctr		[M+]	607.39	142513	7.72
cacao_5ug_2.d	RIKEN	RIKEN P-VS1 ID-5923 from Mouse_Feces_WT_N_Ctr		[M+]	607.39	164192	7.72
cacao_5ug_3.d	RIKEN	RIKEN P-VS1 ID-5923 from Mouse_Feces_WT_N_Ctr		[M+]	607.39	147400	7.72
CO_M.d	RIKEN	RIKEN P-VS1 ID-5923 from Mouse_Feces_WT_N_Ctr		[M+]	607.39	1408693	7.72
ekviliad_6.6ug.d	RIKEN	RIKEN P-VS1 ID-5923 from Mouse_Feces_WT_N_Ctr		[M+]	607.39	181311	7.72
LG2_D.d	RIKEN	RIKEN P-VS1 ID-5923 from Mouse_Feces_WT_N_Ctr		[M+]	607.39	1749086	7.72
LG2_M.d	RIKEN	RIKEN P-VS1 ID-5923 from Mouse_Feces_WT_N_Ctr		[M+]	607.39	1149672	7.72
LG2_X.d	RIKEN	RIKEN P-VS1 ID-5923 from Mouse_Feces_WT_N_Ctr		[M+]	607.39	873686	7.72
OB1_D.d	RIKEN	RIKEN P-VS1 ID-5923 from Mouse_Feces_WT_N_Ctr		[M+]	607.39	1265571	7.72
OB1_G.d	RIKEN	RIKEN P-VS1 ID-5923 from Mouse_Feces_WT_N_Ctr		[M+]	607.39	1416826	7.72
OB1_M.d	RIKEN	RIKEN P-VS1 ID-5923 from Mouse_Feces_WT_N_Ctr		[M+]	607.39	1229193	7.72
OB1_X.d	RIKEN	RIKEN P-VS1 ID-5923 from Mouse_Feces_WT_N_Ctr		[M+]	607.39	1421773	7.72
sawdust_cofee.d	RIKEN	RIKEN P-VS1 ID-5923 from Mouse_Feces_WT_N_Ctr		[M+]	607.39	1617722	7.72
sawdust_vsGl.d	RIKEN	RIKEN P-VS1 ID-5923 from Mouse_Feces_WT_N_Ctr		[M+]	607.39	2179409	7.72
timka_silos.d	RIKEN	RIKEN P-VS1 ID-5923 from Mouse_Feces_WT_N_Ctr		[M+]	607.39	780255	7.72
VineCh.d	RIKEN	RIKEN P-VS1 ID-5923 from Mouse_Feces_WT_N_Ctr		[M+]	607.39	1658044	7.72
blank.d	LPE	LPE 18:1	O=C(OCC(O)COP(=O)(O)OCCN)CCCCCCCC=CCCCCCCCC	[M+H]	480.308	168	1.93
DK01_pos.d	LPE	LPE 18:1	O=C(OCC(O)COP(=O)(O)OCCN)CCCCCCCC=CCCCCCCCC	[M+H]	480.308	4895	1.93
DK02_pos.d	LPE	LPE 18:1	O=C(OCC(O)COP(=O)(O)OCCN)CCCCCCCC=CCCCCCCCC	[M+H]	480.308	132385	1.93
DK04_pos.d	LPE	LPE 18:1	O=C(OCC(O)COP(=O)(O)OCCN)CCCCCCCC=CCCCCCCCC	[M+H]	480.308	35034	1.93
DK05_pos.d	LPE	LPE 18:1	O=C(OCC(O)COP(=O)(O)OCCN)CCCCCCCC=CCCCCCCCC	[M+H]	480.308	115588	1.93
DK06_pos.d	LPE	LPE 18:1	O=C(OCC(O)COP(=O)(O)OCCN)CCCCCCCC=CCCCCCCCC	[M+H]	480.308	105577	1.93
DK07_pos.d	LPE	LPE 18:1	O=C(OCC(O)COP(=O)(O)OCCN)CCCCCCCC=CCCCCCCCC	[M+H]	480.308	58892	1.93
DK08_pos.d	LPE	LPE 18:1	O=C(OCC(O)COP(=O)(O)OCCN)CCCCCCCC=CCCCCCCCC	[M+H]	480.308	81579	1.93
DK09_pos.d	LPE	LPE 18:1	O=C(OCC(O)COP(=O)(O)OCCN)CCCCCCCC=CCCCCCCCC	[M+H]	480.308	108638	1.93
DK10_pos.d	LPE	LPE 18:1	O=C(OCC(O)COP(=O)(O)OCCN)CCCCCCCC=CCCCCCCCC	[M+H]	480.308	112754	1.93
DK11_pos.d	LPE	LPE 18:1	O=C(OCC(O)COP(=O)(O)OCCN)CCCCCCCC=CCCCCCCCC	[M+H]	480.308	32565	1.93
AB2_D.d	LPE	LPE 18:1	O=C(OCC(O)COP(=O)(O)OCCN)CCCCCCCC=CCCCCCCCC	[M+H]	480.308	5576	1.93
BeerCh_D.d	LPE	LPE 18:1	O=C(OCC(O)COP(=O)(O)OCCN)CCCCCCCC=CCCCCCCCC	[M+H]	480.308	2491	1.93
BeerCh_G.d	LPE	LPE 18:1	O=C(OCC(O)COP(=O)(O)OCCN)CCCCCCCC=CCCCCCCCC	[M+H]	480.308	3276	1.93
BeerCh_M.d	LPE	LPE 18:1	O=C(OCC(O)COP(=O)(O)OCCN)CCCCCCCC=CCCCCCCCC	[M+H]	480.308	14603	1.93
blank.d	LPE	LPE 18:1	O=C(OCC(O)COP(=O)(O)OCCN)CCCCCCCC=CCCCCCCCC	[M+H]	480.308	1425	1.93
blank1.d	LPE	LPE 18:1	O=C(OCC(O)COP(=O)(O)OCCN)CCCCCCCC=CCCCCCCCC	[M+H]	480.308	3813	1.93
blank2.d	LPE	LPE 18:1	O=C(OCC(O)COP(=O)(O)OCCN)CCCCCCCC=CCCCCCCCC	[M+H]	480.308	674	1.93
blank3.d	LPE	LPE 18:1	O=C(OCC(O)COP(=O)(O)OCCN)CCCCCCCC=CCCCCCCCC	[M+H]	480.308	3454	1.93
cacao_5ug_1.d	LPE	LPE 18:1	O=C(OCC(O)COP(=O)(O)OCCN)CCCCCCCC=CCCCCCCCC	[M+H]	480.308	4993	1.93
cacao_5ug_2.d	LPE	LPE 18:1	O=C(OCC(O)COP(=O)(O)OCCN)CCCCCCCC=CCCCCCCCC	[M+H]	480.308	4338	1.93
cacao_5ug_3.d	LPE	LPE 18:1	O=C(OCC(O)COP(=O)(O)OCCN)CCCCCCCC=CCCCCCCCC	[M+H]	480.308	3752	1.93
CO_M.d	LPE	LPE 18:1	O=C(OCC(O)COP(=O)(O)OCCN)CCCCCCCC=CCCCCCCCC	[M+H]	480.308	6833	1.93
ekviliad_6.6ug.d	LPE	LPE 18:1	O=C(OCC(O)COP(=O)(O)OCCN)CCCCCCCC=CCCCCCCCC	[M+H]	480.308	2880	1.93
LG2_D.d	LPE	LPE 18:1	O=C(OCC(O)COP(=O)(O)OCCN)CCCCCCCC=CCCCCCCCC	[M+H]	480.308	5406	1.93
LG2_M.d	LPE	LPE 18:1	O=C(OCC(O)COP(=O)(O)OCCN)CCCCCCCC=CCCCCCCCC	[M+H]	480.308	691	1.93
LG2_X.d	LPE	LPE 18:1	O=C(OCC(O)COP(=O)(O)OCCN)CCCCCCCC=CCCCCCCCC	[M+H]	480.308	3837	1.93
OB1_D.d	LPE	LPE 18:1	O=C(OCC(O)COP(=O)(O)OCCN)CCCCCCCC=CCCCCCCCC	[M+H]	480.308	5632	1.93
OB1_G.d	LPE	LPE 18:1	O=C(OCC(O)COP(=O)(O)OCCN)CCCCCCCC=CCCCCCCCC	[M+H]	480.308	6415	1.93
OB1_M.d	LPE	LPE 18:1	O=C(OCC(O)COP(=O)(O)OCCN)CCCCCCCC=CCCCCCCCC	[M+H]	480.308	9072	1.93
OB1_X.d	LPE	LPE 18:1	O=C(OCC(O)COP(=O)(O)OCCN)CCCCCCCC=CCCCCCCCC	[M+H]	480.308	6046	1.93
sawdust_cofee.d	LPE	LPE 18:1	O=C(OCC(O)COP(=O)(O)OCCN)CCCCCCCC=CCCCCCCCC	[M+H]	480.308	6841	1.93
sawdust_vsGl.d	LPE	LPE 18:1	O=C(OCC(O)COP(=O)(O)OCCN)CCCCCCCC=CCCCCCCCC	[M+H]	480.308	5806	1.93
timka_silos.d	LPE	LPE 18:1	O=C(OCC(O)COP(=O)(O)OCCN)CCCCCCCC=CCCCCCCCC	[M+H]	480.308	1879	1.93
VineCh.d	LPE	LPE 18:1	O=C(OCC(O)COP(=O)(O)OCCN)CCCCCCCC=CCCCCCCCC	[M+H]	480.308	2926	1.93
blank.d	LPE	LPE 18:1	O=C(OCC(O)COP(=O)(O)OCCN)CCCCCCCC=CCCCCCCCC	[M+H]	480.308	6962	1.93
DK01_pos.d	LPE	LPE 18:1	O=C(OCC(O)COP(=O)(O)OCCN)CCCCCCCC=CCCCCCCCC	[M+H]	480.308	2497	1.93
DK02_pos.d	LPE	LPE 18:1	O=C(OCC(O)COP(=O)(O)OCCN)CCCCCCCC=CCCCCCCCC	[M+H]	480.308	29363	1.93
DK04_pos.d	LPE	LPE 18:1	O=C(OCC(O)COP(=O)(O)OCCN)CCCCCCCC=CCCCCCCCC	[M+H]	480.308	18272	1.93
DK05_pos.d	LPE	LPE 18:1	O=C(OCC(O)COP(=O)(O)OCCN)CCCCCCCC=CCCCCCCCC	[M+H]	480.308	32510	1.93
DK06_pos.d	LPE	LPE 18:1	O=C(OCC(O)COP(=O)(O)OCCN)CCCCCCCC=CCCCCCCCC	[M+H]	480.308	31479	1.93
DK07_pos.d	LPE	LPE 18:1	O=C(OCC(O)COP(=O)(O)OCCN)CCCCCCCC=CCCCCCCCC	[M+H]	480.308	12146	1.93
DK08_pos.d	LPE	LPE 18:1	O=C(OCC(O)COP(=O)(O)OCCN)CCCCCCCC=CCCCCCCCC	[M+H]	480.308	13976	1.93
DK09_pos.d	LPE	LPE 18:1	O=C(OCC(O)COP(=O)(O)OCCN)CCCCCCCC=CCCCCCCCC	[M+H]	480.308	37603	1.93
DK10_pos.d	LPE	LPE 18:1	O=C(OCC(O)COP(=O)(O)OCCN)CCCCCCCC=CCCCCCCCC	[M+H]	480.308	33577	1.93
DK11_pos.d	LPE	LPE 18:1	O=C(OCC(O)COP(=O)(O)OCCN)CCCCCCCC=CCCCCCCCC	[M+H]	480.308	14721	1.93
AB2_D.d	LPE	LPE 18:1	O=C(OCC(O)COP(=O)(O)OCCN)CCCCCCCC=CCCCCCCCC	[M+H]	480.308	7967	1.93
BeerCh_D.d	LPE	LPE 18:1	O=C(OCC(O)COP(=O)(O)OCCN)CCCCCCCC=CCCCCCCCC	[M+H]	480.308	2412	1.93
BeerCh_G.d	LPE	LPE 18:1	O=C(OCC(O)COP(=O)(O)OCCN)CCCCCCCC=CCCCCCCCC	[M+H]	480.308	2142	1.93
BeerCh_M.d	LPE	LPE 18:1	O=C(OCC(O)COP(=O)(O)OCCN)CCCCCCCC=CCCCCCCCC	[M+H]	480.308	19379	1.93
blank.d	LPE	LPE 18:1	O=C(OCC(O)COP(=O)(O)OCCN)CCCCCCCC=CCCCCCCCC	[M+H]	480.308	2014	1.93
blank1.d	LPE	LPE 18:1	O=C(OCC(O)COP(=O)(O)OCCN)CCCCCCCC=CCCCCCCCC	[M+H]	480.308	6727	1.93
blank2.d	LPE	LPE 18:1	O=C(OCC(O)COP(=O)(O)OCCN)CCCCCCCC=CCCCCCCCC	[M+H]	480.308	2955	1.93
blank3.d	LPE	LPE 18:1	O=C(OCC(O)COP(=O)(O)OCCN)CCCCCCCC=CCCCCCCCC	[M+H]	480.308	1701	1.93
cacao_5ug_1.d	LPE	LPE 18:1	O=C(OCC(O)COP(=O)(O)OCCN)CCCCCCCC=CCCCCCCCC	[M+H]	480.308	1010	1.93
cacao_5ug_2.d	LPE	LPE 18:1	O=C(OCC(O)COP(=O)(O)OCCN)CCCCCCCC=CCCCCCCCC	[M+H]	480.308	1606	1.93
cacao_5ug_3.d	LPE	LPE 18:1	O=C(OCC(O)COP(=O)(O)OCCN)CCCCCCCC=CCCCCCCCC	[M+H]	480.308	3722	1.93
CO_M.d	LPE	LPE 18:1	O=C(OCC(O)COP(=O)(O)OCCN)CCCCCCCC=CCCCCCCCC	[M+H]	480.308	694	1.93
ekviliad_6.6ug.d	LPE	LPE 18:1	O=C(OCC(O)COP(=O)(O)OCCN)CCCCCCCC=CCCCCCCCC	[M+H]	480.308	2660	1.93
LG2_D.d	LPE	LPE 18:1	O=C(OCC(O)COP(=O)(O)OCCN)CCCCCCCC=CCCCCCCCC	[M+H]	480.308	17503	1.93
LG2_M.d	LPE	LPE 18:1	O=C(OCC(O)COP(=O)(O)OCCN)CCCCCCCC=CCCCCCCCC	[M+H]	480.308	6481	1.93
LG2_X.d	LPE	LPE 18:1	O=C(OCC(O)COP(=O)(O)OCCN)CCCCCCCC=CCCCCCCCC	[M+H]	480.308	5148	1.93
OB1_D.d	LPE	LPE 18:1	O=C(OCC(O)COP(=O)(O)OCCN)CCCCCCCC=CCCCCCCCC	[M+H]	480.308	7319	1.93
OB1_G.d	LPE	LPE 18:1	O=C(OCC(O)COP(=O)(O)OCCN)CCCCCCCC=CCCCCCCCC	[M+H]	480.308	16901	1.93
OB1_M.d	LPE	LPE 18:1	O=C(OCC(O)COP(=O)(O)OCCN)CCCCCCCC=CCCCCCCCC	[M+H]	480.308	4039	1.93
OB1_X.d	LPE	LPE 18:1	O=C(OCC(O)COP(=O)(O)OCCN)CCCCCCCC=CCCCCCCCC	[M+H]	480.308	3628	1.93
sawdust_cofee.d	LPE	LPE 18:1	O=C(OCC(O)COP(=O)(O)OCCN)CCCCCCCC=CCCCCCCCC	[M+H]	480.308	8029	1.93
sawdust_vsGl.d	LPE	LPE 18:1	O=C(OCC(O)COP(=O)(O)OCCN)CCCCCCCC=CCCCCCCCC	[M+H]	480.308	9988	1.93
timka_silos.d	LPE	LPE 18:1	O=C(OCC(O)COP(=O)(O)OCCN)CCCCCCCC=CCCCCCCCC	[M+H]	480.308	4434	1.93
VineCh.d	LPE	LPE 18:1	O=C(OCC(O)COP(=O)(O)OCCN)CCCCCCCC=CCCCCCCCC	[M+H]	480.308	7804	1.93
blank.d	LPE	LPE 18:1	O=C(OCC(O)COP(=O)(O)OCCN)CCCCCCCC=CCCCCCCCC	[M+H]	480.308	1666	1.93
DK01_pos.d	LPE	LPE 18:1	O=C(OCC(O)COP(=O)(O)OCCN)CCCCCCCC=CCCCCCCCC	[M+H]	480.308	5973	1.93
DK02_pos.d	LPE	LPE 18:1	O=C(OCC(O)COP(=O)(O)OCCN)CCCCCCCC=CCCCCCCCC	[M+H]	480.308	8991	1.93
DK04_pos.d	LPE	LPE 18:1	O=C(OCC(O)COP(=O)(O)OCCN)CCCCCCCC=CCCCCCCCC	[M+H]	480.308	6007	1.93
DK05_pos.d	LPE	LPE 18:1	O=C(OCC(O)COP(=O)(O)OCCN)CCCCCCCC=CCCCCCCCC	[M+H]	480.308	12627	1.93
DK06_pos.d	LPE	LPE 18:1	O=C(OCC(O)COP(=O)(O)OCCN)CCCCCCCC=CCCCCCCCC	[M+H]	480.308	10621	1.93
DK07_pos.d	LPE	LPE 18:1	O=C(OCC(O)COP(=O)(O)OCCN)CCCCCCCC=CCCCCCCCC	[M+H]	480.308	6525	1.93
DK08_pos.d	LPE	LPE 18:1	O=C(OCC(O)COP(=O)(O)OCCN)CCCCCCCC=CCCCCCCCC	[M+H]	480.308	9638	1.93
DK09_pos.d	LPE	LPE 18:1	O=C(OCC(O)COP(=O)(O)OCCN)CCCCCCCC=CCCCCCCCC	[M+H]	480.308	5826	1.93
DK10_pos.d	LPE	LPE 18:1	O=C(OCC(O)COP(=O)(O)OCCN)CCCCCCCC=CCCCCCCCC	[M+H]	480.308	6518	1.93
DK11_pos.d	LPE	LPE 18:1	O=C(OCC(O)COP(=O)(O)OCCN)CCCCCCCC=CCCCCCCCC	[M+H]	480.308	12522	1.93
AB2_D.d	LPE	LPE 18:1	O=C(OCC(O)COP(=O)(O)OCCN)CCCCCCCC=CCCCCCCCC	[M+H]	480.308	2733	1.93
BeerCh_D.d	LPE	LPE 18:1	O=C(OCC(O)COP(=O)(O)OCCN)CCCCCCCC=CCCCCCCCC	[M+H]	480.308	2004	1.93
BeerCh_G.d	LPE	LPE 18:1	O=C(OCC(O)COP(=O)(O)OCCN)CCCCCCCC=CCCCCCCCC	[M+H]	480.308	2633	1.93
BeerCh_M.d	LPE	LPE 18:1	O=C(OCC(O)COP(=O)(O)OCCN)CCCCCCCC=CCCCCCCCC	[M+H]	480.308	3874	1.93
blank.d	LPE	LPE 18:1	O=C(OCC(O)COP(=O)(O)OCCN)CCCCCCCC=CCCCCCCCC	[M+H]	480.308	3088	1.93
blank1.d	LPE	LPE 18:1	O=C(OCC(O)COP(=O)(O)OCCN)CCCCCCCC=CCCCCCCCC	[M+H]	480.308	5751	1.93
blank2.d	LPE	LPE 18:1	O=C(OCC(O)COP(=O)(O)OCCN)CCCCCCCC=CCCCCCCCC	[M+H]	480.308	7464	1.93
blank3.d	LPE	LPE 18:1	O=C(OCC(O)COP(=O)(O)OCCN)CCCCCCCC=CCCCCCCCC	[M+H]	480.308	6630	1.93
cacao_5ug_1.d	LPE	LPE 18:1	O=C(OCC(O)COP(=O)(O)OCCN)CCCCCCCC=CCCCCCCCC	[M+H]	480.308	6651	1.93
cacao_5ug_2.d	LPE	LPE 18:1	O=C(OCC(O)COP(=O)(O)OCCN)CCCCCCCC=CCCCCCCCC	[M+H]	480.308	5490	1.93
cacao_5ug_3.d	LPE	LPE 18:1	O=C(OCC(O)COP(=O)(O)OCCN)CCCCCCCC=CCCCCCCCC	[M+H]	480.308	2551	1.93
CO_M.d	LPE	LPE 18:1	O=C(OCC(O)COP(=O)(O)OCCN)CCCCCCCC=CCCCCCCCC	[M+H]	480.308	3210	1.93
ekviliad_6.6ug.d	LPE	LPE 18:1	O=C(OCC(O)COP(=O)(O)OCCN)CCCCCCCC=CCCCCCCCC	[M+H]	480.308	2329	1.93
LG2_D.d	LPE	LPE 18:1	O=C(OCC(O)COP(=O)(O)OCCN)CCCCCCCC=CCCCCCCCC	[M+H]	480.308	3387	1.93
LG2_M.d	LPE	LPE 18:1	O=C(OCC(O)COP(=O)(O)OCCN)CCCCCCCC=CCCCCCCCC	[M+H]	480.308	3906	1.93
LG2_X.d	LPE	LPE 18:1	O=C(OCC(O)COP(=O)(O)OCCN)CCCCCCCC=CCCCCCCCC	[M+H]	480.308	2466	1.93
OB1_D.d	LPE	LPE 18:1	O=C(OCC(O)COP(=O)(O)OCCN)CCCCCCCC=CCCCCCCCC	[M+H]	480.308	6992	1.93
OB1_G.d	LPE	LPE 18:1	O=C(OCC(O)COP(=O)(O)OCCN)CCCCCCCC=CCCCCCCCC	[M+H]	480.308	6933	1.93
OB1_M.d	LPE	LPE 18:1	O=C(OCC(O)COP(=O)(O)OCCN)CCCCCCCC=CCCCCCCCC	[M+H]	480.308	4222	1.93
OB1_X.d	LPE	LPE 18:1	O=C(OCC(O)COP(=O)(O)OCCN)CCCCCCCC=CCCCCCCCC	[M+H]	480.308	397	1.93
sawdust_cofee.d	LPE	LPE 18:1	O=C(OCC(O)COP(=O)(O)OCCN)CCCCCCCC=CCCCCCCCC	[M+H]	480.308	3789	1.93
sawdust_vsGl.d	LPE	LPE 18:1	O=C(OCC(O)COP(=O)(O)OCCN)CCCCCCCC=CCCCCCCCC	[M+H]	480.308	3897	1.93
timka_silos.d	LPE	LPE 18:1	O=C(OCC(O)COP(=O)(O)OCCN)CCCCCCCC=CCCCCCCCC	[M+H]	480.308	3385	1.93
VineCh.d	LPE	LPE 18:1	O=C(OCC(O)COP(=O)(O)OCCN)CCCCCCCC=CCCCCCCCC	[M+H]	480.308	1226	1.93
blank.d	LPC	LPC 18:1/0:0	O=C(OCC(O)COP(=O)([O-])OCC[N+](C)(C)C)CCCCCCCC=CCCCCCCCC	[M+H]	522.355	6017	1.91
DK01_pos.d	LPC	LPC 18:1/0:0	O=C(OCC(O)COP(=O)([O-])OCC[N+](C)(C)C)CCCCCCCC=CCCCCCCCC	[M+H]	522.355	228166	1.91
DK02_pos.d	LPC	LPC 18:1/0:0	O=C(OCC(O)COP(=O)([O-])OCC[N+](C)(C)C)CCCCCCCC=CCCCCCCCC	[M+H]	522.355	456907	1.91
DK04_pos.d	LPC	LPC 18:1/0:0	O=C(OCC(O)COP(=O)([O-])OCC[N+](C)(C)C)CCCCCCCC=CCCCCCCCC	[M+H]	522.355	332689	1.91
DK05_pos.d	LPC	LPC 18:1/0:0	O=C(OCC(O)COP(=O)([O-])OCC[N+](C)(C)C)CCCCCCCC=CCCCCCCCC	[M+H]	522.355	468177	1.91
DK06_pos.d	LPC	LPC 18:1/0:0	O=C(OCC(O)COP(=O)([O-])OCC[N+](C)(C)C)CCCCCCCC=CCCCCCCCC	[M+H]	522.355	414548	1.91
DK07_pos.d	LPC	LPC 18:1/0:0	O=C(OCC(O)COP(=O)([O-])OCC[N+](C)(C)C)CCCCCCCC=CCCCCCCCC	[M+H]	522.355	171196	1.91
DK08_pos.d	LPC	LPC 18:1/0:0	O=C(OCC(O)COP(=O)([O-])OCC[N+](C)(C)C)CCCCCCCC=CCCCCCCCC	[M+H]	522.355	216528	1.91
DK09_pos.d	LPC	LPC 18:1/0:0	O=C(OCC(O)COP(=O)([O-])OCC[N+](C)(C)C)CCCCCCCC=CCCCCCCCC	[M+H]	522.355	393122	1.91
DK10_pos.d	LPC	LPC 18:1/0:0	O=C(OCC(O)COP(=O)([O-])OCC[N+](C)(C)C)CCCCCCCC=CCCCCCCCC	[M+H]	522.355	467870	1.91
DK11_pos.d	LPC	LPC 18:1/0:0	O=C(OCC(O)COP(=O)([O-])OCC[N+](C)(C)C)CCCCCCCC=CCCCCCCCC	[M+H]	522.355	2419758	1.91
AB2_D.d	LPC	LPC 18:1/0:0	O=C(OCC(O)COP(=O)([O-])OCC[N+](C)(C)C)CCCCCCCC=CCCCCCCCC	[M+H]	522.355	293016	1.91
BeerCh_D.d	LPC	LPC 18:1/0:0	O=C(OCC(O)COP(=O)([O-])OCC[N+](C)(C)C)CCCCCCCC=CCCCCCCCC	[M+H]	522.355	462278	1.91
BeerCh_G.d	LPC	LPC 18:1/0:0	O=C(OCC(O)COP(=O)([O-])OCC[N+](C)(C)C)CCCCCCCC=CCCCCCCCC	[M+H]	522.355	109056	1.91
BeerCh_M.d	LPC	LPC 18:1/0:0	O=C(OCC(O)COP(=O)([O-])OCC[N+](C)(C)C)CCCCCCCC=CCCCCCCCC	[M+H]	522.355	813443	1.91
blank.d	LPC	LPC 18:1/0:0	O=C(OCC(O)COP(=O)([O-])OCC[N+](C)(C)C)CCCCCCCC=CCCCCCCCC	[M+H]	522.355	11192	1.91
blank1.d	LPC	LPC 18:1/0:0	O=C(OCC(O)COP(=O)([O-])OCC[N+](C)(C)C)CCCCCCCC=CCCCCCCCC	[M+H]	522.355	4719	1.91
blank2.d	LPC	LPC 18:1/0:0	O=C(OCC(O)COP(=O)([O-])OCC[N+](C)(C)C)CCCCCCCC=CCCCCCCCC	[M+H]	522.355	2246	1.91
blank3.d	LPC	LPC 18:1/0:0	O=C(OCC(O)COP(=O)([O-])OCC[N+](C)(C)C)CCCCCCCC=CCCCCCCCC	[M+H]	522.355	530	1.91
cacao_5ug_1.d	LPC	LPC 18:1/0:0	O=C(OCC(O)COP(=O)([O-])OCC[N+](C)(C)C)CCCCCCCC=CCCCCCCCC	[M+H]	522.355	2964	1.91
cacao_5ug_2.d	LPC	LPC 18:1/0:0	O=C(OCC(O)COP(=O)([O-])OCC[N+](C)(C)C)CCCCCCCC=CCCCCCCCC	[M+H]	522.355	4415	1.91
cacao_5ug_3.d	LPC	LPC 18:1/0:0	O=C(OCC(O)COP(=O)([O-])OCC[N+](C)(C)C)CCCCCCCC=CCCCCCCCC	[M+H]	522.355	1845	1.91
CO_M.d	LPC	LPC 18:1/0:0	O=C(OCC(O)COP(=O)([O-])OCC[N+](C)(C)C)CCCCCCCC=CCCCCCCCC	[M+H]	522.355	421189	1.91
ekviliad_6.6ug.d	LPC	LPC 18:1/0:0	O=C(OCC(O)COP(=O)([O-])OCC[N+](C)(C)C)CCCCCCCC=CCCCCCCCC	[M+H]	522.355	2798	1.91
LG2_D.d	LPC	LPC 18:1/0:0	O=C(OCC(O)COP(=O)([O-])OCC[N+](C)(C)C)CCCCCCCC=CCCCCCCCC	[M+H]	522.355	195220	1.91
LG2_M.d	LPC	LPC 18:1/0:0	O=C(OCC(O)COP(=O)([O-])OCC[N+](C)(C)C)CCCCCCCC=CCCCCCCCC	[M+H]	522.355	296074	1.91
LG2_X.d	LPC	LPC 18:1/0:0	O=C(OCC(O)COP(=O)([O-])OCC[N+](C)(C)C)CCCCCCCC=CCCCCCCCC	[M+H]	522.355	138217	1.91
OB1_D.d	LPC	LPC 18:1/0:0	O=C(OCC(O)COP(=O)([O-])OCC[N+](C)(C)C)CCCCCCCC=CCCCCCCCC	[M+H]	522.355	28611	1.91
OB1_G.d	LPC	LPC 18:1/0:0	O=C(OCC(O)COP(=O)([O-])OCC[N+](C)(C)C)CCCCCCCC=CCCCCCCCC	[M+H]	522.355	26918	1.91
OB1_M.d	LPC	LPC 18:1/0:0	O=C(OCC(O)COP(=O)([O-])OCC[N+](C)(C)C)CCCCCCCC=CCCCCCCCC	[M+H]	522.355	443788	1.91
OB1_X.d	LPC	LPC 18:1/0:0	O=C(OCC(O)COP(=O)([O-])OCC[N+](C)(C)C)CCCCCCCC=CCCCCCCCC	[M+H]	522.355	54086	1.91
sawdust_cofee.d	LPC	LPC 18:1/0:0	O=C(OCC(O)COP(=O)([O-])OCC[N+](C)(C)C)CCCCCCCC=CCCCCCCCC	[M+H]	522.355	56256	1.91
sawdust_vsGl.d	LPC	LPC 18:1/0:0	O=C(OCC(O)COP(=O)([O-])OCC[N+](C)(C)C)CCCCCCCC=CCCCCCCCC	[M+H]	522.355	605393	1.91
timka_silos.d	LPC	LPC 18:1/0:0	O=C(OCC(O)COP(=O)([O-])OCC[N+](C)(C)C)CCCCCCCC=CCCCCCCCC	[M+H]	522.355	83954	1.91
VineCh.d	LPC	LPC 18:1/0:0	O=C(OCC(O)COP(=O)([O-])OCC[N+](C)(C)C)CCCCCCCC=CCCCCCCCC	[M+H]	522.355	103329	1.91
blank.d	LPC	LPC 18:1/0:0	O=C(OCC(O)COP(=O)([O-])OCC[N+](C)(C)C)CCCCCCCC=CCCCCCCCC	[M+H]	522.355	2607	1.91
DK01_pos.d	LPC	LPC 18:1/0:0	O=C(OCC(O)COP(=O)([O-])OCC[N+](C)(C)C)CCCCCCCC=CCCCCCCCC	[M+H]	522.355	65892	1.91
DK02_pos.d	LPC	LPC 18:1/0:0	O=C(OCC(O)COP(=O)([O-])OCC[N+](C)(C)C)CCCCCCCC=CCCCCCCCC	[M+H]	522.355	130501	1.91
DK04_pos.d	LPC	LPC 18:1/0:0	O=C(OCC(O)COP(=O)([O-])OCC[N+](C)(C)C)CCCCCCCC=CCCCCCCCC	[M+H]	522.355	101531	1.91
DK05_pos.d	LPC	LPC 18:1/0:0	O=C(OCC(O)COP(=O)([O-])OCC[N+](C)(C)C)CCCCCCCC=CCCCCCCCC	[M+H]	522.355	146299	1.91
DK06_pos.d	LPC	LPC 18:1/0:0	O=C(OCC(O)COP(=O)([O-])OCC[N+](C)(C)C)CCCCCCCC=CCCCCCCCC	[M+H]	522.355	117347	1.91
DK07_pos.d	LPC	LPC 18:1/0:0	O=C(OCC(O)COP(=O)([O-])OCC[N+](C)(C)C)CCCCCCCC=CCCCCCCCC	[M+H]	522.355	46449	1.91
DK08_pos.d	LPC	LPC 18:1/0:0	O=C(OCC(O)COP(=O)([O-])OCC[N+](C)(C)C)CCCCCCCC=CCCCCCCCC	[M+H]	522.355	67308	1.91
DK09_pos.d	LPC	LPC 18:1/0:0	O=C(OCC(O)COP(=O)([O-])OCC[N+](C)(C)C)CCCCCCCC=CCCCCCCCC	[M+H]	522.355	124274	1.91
DK10_pos.d	LPC	LPC 18:1/0:0	O=C(OCC(O)COP(=O)([O-])OCC[N+](C)(C)C)CCCCCCCC=CCCCCCCCC	[M+H]	522.355	144910	1.91
DK11_pos.d	LPC	LPC 18:1/0:0	O=C(OCC(O)COP(=O)([O-])OCC[N+](C)(C)C)CCCCCCCC=CCCCCCCCC	[M+H]	522.355	689158	1.91
AB2_D.d	LPC	LPC 18:1/0:0	O=C(OCC(O)COP(=O)([O-])OCC[N+](C)(C)C)CCCCCCCC=CCCCCCCCC	[M+H]	522.355	88194	1.91
BeerCh_D.d	LPC	LPC 18:1/0:0	O=C(OCC(O)COP(=O)([O-])OCC[N+](C)(C)C)CCCCCCCC=CCCCCCCCC	[M+H]	522.355	135480	1.91
BeerCh_G.d	LPC	LPC 18:1/0:0	O=C(OCC(O)COP(=O)([O-])OCC[N+](C)(C)C)CCCCCCCC=CCCCCCCCC	[M+H]	522.355	34908	1.91
BeerCh_M.d	LPC	LPC 18:1/0:0	O=C(OCC(O)COP(=O)([O-])OCC[N+](C)(C)C)CCCCCCCC=CCCCCCCCC	[M+H]	522.355	247384	1.91
blank.d	LPC	LPC 18:1/0:0	O=C(OCC(O)COP(=O)([O-])OCC[N+](C)(C)C)CCCCCCCC=CCCCCCCCC	[M+H]	522.355	1564	1.91
blank1.d	LPC	LPC 18:1/0:0	O=C(OCC(O)COP(=O)([O-])OCC[N+](C)(C)C)CCCCCCCC=CCCCCCCCC	[M+H]	522.355	2446	1.91
blank2.d	LPC	LPC 18:1/0:0	O=C(OCC(O)COP(=O)([O-])OCC[N+](C)(C)C)CCCCCCCC=CCCCCCCCC	[M+H]	522.355	3378	1.91
blank3.d	LPC	LPC 18:1/0:0	O=C(OCC(O)COP(=O)([O-])OCC[N+](C)(C)C)CCCCCCCC=CCCCCCCCC	[M+H]	522.355	4453	1.91
cacao_5ug_1.d	LPC	LPC 18:1/0:0	O=C(OCC(O)COP(=O)([O-])OCC[N+](C)(C)C)CCCCCCCC=CCCCCCCCC	[M+H]	522.355	11	1.91
cacao_5ug_2.d	LPC	LPC 18:1/0:0	O=C(OCC(O)COP(=O)([O-])OCC[N+](C)(C)C)CCCCCCCC=CCCCCCCCC	[M+H]	522.355	2145	1.91
cacao_5ug_3.d	LPC	LPC 18:1/0:0	O=C(OCC(O)COP(=O)([O-])OCC[N+](C)(C)C)CCCCCCCC=CCCCCCCCC	[M+H]	522.355	1958	1.91
CO_M.d	LPC	LPC 18:1/0:0	O=C(OCC(O)COP(=O)([O-])OCC[N+](C)(C)C)CCCCCCCC=CCCCCCCCC	[M+H]	522.355	137705	1.91
ekviliad_6.6ug.d	LPC	LPC 18:1/0:0	O=C(OCC(O)COP(=O)([O-])OCC[N+](C)(C)C)CCCCCCCC=CCCCCCCCC	[M+H]	522.355	3317	1.91
LG2_D.d	LPC	LPC 18:1/0:0	O=C(OCC(O)COP(=O)([O-])OCC[N+](C)(C)C)CCCCCCCC=CCCCCCCCC	[M+H]	522.355	62810	1.91
LG2_M.d	LPC	LPC 18:1/0:0	O=C(OCC(O)COP(=O)([O-])OCC[N+](C)(C)C)CCCCCCCC=CCCCCCCCC	[M+H]	522.355	91183	1.91
LG2_X.d	LPC	LPC 18:1/0:0	O=C(OCC(O)COP(=O)([O-])OCC[N+](C)(C)C)CCCCCCCC=CCCCCCCCC	[M+H]	522.355	48391	1.91
OB1_D.d	LPC	LPC 18:1/0:0	O=C(OCC(O)COP(=O)([O-])OCC[N+](C)(C)C)CCCCCCCC=CCCCCCCCC	[M+H]	522.355	13095	1.91
OB1_G.d	LPC	LPC 18:1/0:0	O=C(OCC(O)COP(=O)([O-])OCC[N+](C)(C)C)CCCCCCCC=CCCCCCCCC	[M+H]	522.355	16458	1.91
OB1_M.d	LPC	LPC 18:1/0:0	O=C(OCC(O)COP(=O)([O-])OCC[N+](C)(C)C)CCCCCCCC=CCCCCCCCC	[M+H]	522.355	129652	1.91
OB1_X.d	LPC	LPC 18:1/0:0	O=C(OCC(O)COP(=O)([O-])OCC[N+](C)(C)C)CCCCCCCC=CCCCCCCCC	[M+H]	522.355	20284	1.91
sawdust_cofee.d	LPC	LPC 18:1/0:0	O=C(OCC(O)COP(=O)([O-])OCC[N+](C)(C)C)CCCCCCCC=CCCCCCCCC	[M+H]	522.355	12922	1.91
sawdust_vsGl.d	LPC	LPC 18:1/0:0	O=C(OCC(O)COP(=O)([O-])OCC[N+](C)(C)C)CCCCCCCC=CCCCCCCCC	[M+H]	522.355	196498	1.91
timka_silos.d	LPC	LPC 18:1/0:0	O=C(OCC(O)COP(=O)([O-])OCC[N+](C)(C)C)CCCCCCCC=CCCCCCCCC	[M+H]	522.355	21423	1.91
VineCh.d	LPC	LPC 18:1/0:0	O=C(OCC(O)COP(=O)([O-])OCC[N+](C)(C)C)CCCCCCCC=CCCCCCCCC	[M+H]	522.355	33921	1.91
blank.d	LPC	LPC 18:1/0:0	O=C(OCC(O)COP(=O)([O-])OCC[N+](C)(C)C)CCCCCCCC=CCCCCCCCC	[M+H]	522.355	4885	1.91
DK01_pos.d	LPC	LPC 18:1/0:0	O=C(OCC(O)COP(=O)([O-])OCC[N+](C)(C)C)CCCCCCCC=CCCCCCCCC	[M+H]	522.355	34833	1.91
DK02_pos.d	LPC	LPC 18:1/0:0	O=C(OCC(O)COP(=O)([O-])OCC[N+](C)(C)C)CCCCCCCC=CCCCCCCCC	[M+H]	522.355	44884	1.91
DK04_pos.d	LPC	LPC 18:1/0:0	O=C(OCC(O)COP(=O)([O-])OCC[N+](C)(C)C)CCCCCCCC=CCCCCCCCC	[M+H]	522.355	24550	1.91
DK05_pos.d	LPC	LPC 18:1/0:0	O=C(OCC(O)COP(=O)([O-])OCC[N+](C)(C)C)CCCCCCCC=CCCCCCCCC	[M+H]	522.355	51381	1.91
DK06_pos.d	LPC	LPC 18:1/0:0	O=C(OCC(O)COP(=O)([O-])OCC[N+](C)(C)C)CCCCCCCC=CCCCCCCCC	[M+H]	522.355	39245	1.91
DK07_pos.d	LPC	LPC 18:1/0:0	O=C(OCC(O)COP(=O)([O-])OCC[N+](C)(C)C)CCCCCCCC=CCCCCCCCC	[M+H]	522.355	32130	1.91
DK08_pos.d	LPC	LPC 18:1/0:0	O=C(OCC(O)COP(=O)([O-])OCC[N+](C)(C)C)CCCCCCCC=CCCCCCCCC	[M+H]	522.355	36297	1.91
DK09_pos.d	LPC	LPC 18:1/0:0	O=C(OCC(O)COP(=O)([O-])OCC[N+](C)(C)C)CCCCCCCC=CCCCCCCCC	[M+H]	522.355	32197	1.91
DK10_pos.d	LPC	LPC 18:1/0:0	O=C(OCC(O)COP(=O)([O-])OCC[N+](C)(C)C)CCCCCCCC=CCCCCCCCC	[M+H]	522.355	64561	1.91
DK11_pos.d	LPC	LPC 18:1/0:0	O=C(OCC(O)COP(=O)([O-])OCC[N+](C)(C)C)CCCCCCCC=CCCCCCCCC	[M+H]	522.355	157123	1.91
AB2_D.d	LPC	LPC 18:1/0:0	O=C(OCC(O)COP(=O)([O-])OCC[N+](C)(C)C)CCCCCCCC=CCCCCCCCC	[M+H]	522.355	25102	1.91
BeerCh_D.d	LPC	LPC 18:1/0:0	O=C(OCC(O)COP(=O)([O-])OCC[N+](C)(C)C)CCCCCCCC=CCCCCCCCC	[M+H]	522.355	29344	1.91
BeerCh_G.d	LPC	LPC 18:1/0:0	O=C(OCC(O)COP(=O)([O-])OCC[N+](C)(C)C)CCCCCCCC=CCCCCCCCC	[M+H]	522.355	11783	1.91
BeerCh_M.d	LPC	LPC 18:1/0:0	O=C(OCC(O)COP(=O)([O-])OCC[N+](C)(C)C)CCCCCCCC=CCCCCCCCC	[M+H]	522.355	42615	1.91
blank.d	LPC	LPC 18:1/0:0	O=C(OCC(O)COP(=O)([O-])OCC[N+](C)(C)C)CCCCCCCC=CCCCCCCCC	[M+H]	522.355	10207	1.91
blank1.d	LPC	LPC 18:1/0:0	O=C(OCC(O)COP(=O)([O-])OCC[N+](C)(C)C)CCCCCCCC=CCCCCCCCC	[M+H]	522.355	6643	1.91
blank2.d	LPC	LPC 18:1/0:0	O=C(OCC(O)COP(=O)([O-])OCC[N+](C)(C)C)CCCCCCCC=CCCCCCCCC	[M+H]	522.355	7741	1.91
blank3.d	LPC	LPC 18:1/0:0	O=C(OCC(O)COP(=O)([O-])OCC[N+](C)(C)C)CCCCCCCC=CCCCCCCCC	[M+H]	522.355	4928	1.91
cacao_5ug_1.d	LPC	LPC 18:1/0:0	O=C(OCC(O)COP(=O)([O-])OCC[N+](C)(C)C)CCCCCCCC=CCCCCCCCC	[M+H]	522.355	12598	1.91
cacao_5ug_2.d	LPC	LPC 18:1/0:0	O=C(OCC(O)COP(=O)([O-])OCC[N+](C)(C)C)CCCCCCCC=CCCCCCCCC	[M+H]	522.355	1702	1.91
cacao_5ug_3.d	LPC	LPC 18:1/0:0	O=C(OCC(O)COP(=O)([O-])OCC[N+](C)(C)C)CCCCCCCC=CCCCCCCCC	[M+H]	522.355	4501	1.91
CO_M.d	LPC	LPC 18:1/0:0	O=C(OCC(O)COP(=O)([O-])OCC[N+](C)(C)C)CCCCCCCC=CCCCCCCCC	[M+H]	522.355	23626	1.91
ekviliad_6.6ug.d	LPC	LPC 18:1/0:0	O=C(OCC(O)COP(=O)([O-])OCC[N+](C)(C)C)CCCCCCCC=CCCCCCCCC	[M+H]	522.355	6771	1.91
LG2_D.d	LPC	LPC 18:1/0:0	O=C(OCC(O)COP(=O)([O-])OCC[N+](C)(C)C)CCCCCCCC=CCCCCCCCC	[M+H]	522.355	11068	1.91
LG2_M.d	LPC	LPC 18:1/0:0	O=C(OCC(O)COP(=O)([O-])OCC[N+](C)(C)C)CCCCCCCC=CCCCCCCCC	[M+H]	522.355	22998	1.91
LG2_X.d	LPC	LPC 18:1/0:0	O=C(OCC(O)COP(=O)([O-])OCC[N+](C)(C)C)CCCCCCCC=CCCCCCCCC	[M+H]	522.355	15165	1.91
OB1_D.d	LPC	LPC 18:1/0:0	O=C(OCC(O)COP(=O)([O-])OCC[N+](C)(C)C)CCCCCCCC=CCCCCCCCC	[M+H]	522.355	8616	1.91
OB1_G.d	LPC	LPC 18:1/0:0	O=C(OCC(O)COP(=O)([O-])OCC[N+](C)(C)C)CCCCCCCC=CCCCCCCCC	[M+H]	522.355	8472	1.91
OB1_M.d	LPC	LPC 18:1/0:0	O=C(OCC(O)COP(=O)([O-])OCC[N+](C)(C)C)CCCCCCCC=CCCCCCCCC	[M+H]	522.355	29901	1.91
OB1_X.d	LPC	LPC 18:1/0:0	O=C(OCC(O)COP(=O)([O-])OCC[N+](C)(C)C)CCCCCCCC=CCCCCCCCC	[M+H]	522.355	4979	1.91
sawdust_cofee.d	LPC	LPC 18:1/0:0	O=C(OCC(O)COP(=O)([O-])OCC[N+](C)(C)C)CCCCCCCC=CCCCCCCCC	[M+H]	522.355	3552	1.91
sawdust_vsGl.d	LPC	LPC 18:1/0:0	O=C(OCC(O)COP(=O)([O-])OCC[N+](C)(C)C)CCCCCCCC=CCCCCCCCC	[M+H]	522.355	45208	1.91
timka_silos.d	LPC	LPC 18:1/0:0	O=C(OCC(O)COP(=O)([O-])OCC[N+](C)(C)C)CCCCCCCC=CCCCCCCCC	[M+H]	522.355	14811	1.91
VineCh.d	LPC	LPC 18:1/0:0	O=C(OCC(O)COP(=O)([O-])OCC[N+](C)(C)C)CCCCCCCC=CCCCCCCCC	[M+H]	522.355	15473	1.91
blank.d	LPC	LPC 18:2	O=C(OCC(O)COP(=O)([O-])OCC[N+](C)(C)C)CCCCCCCC=CCC=CCCCCC	[M+H]	520.34	1698	1.37
DK01_pos.d	LPC	LPC 18:2	O=C(OCC(O)COP(=O)([O-])OCC[N+](C)(C)C)CCCCCCCC=CCC=CCCCCC	[M+H]	520.34	599921	1.37
DK02_pos.d	LPC	LPC 18:2	O=C(OCC(O)COP(=O)([O-])OCC[N+](C)(C)C)CCCCCCCC=CCC=CCCCCC	[M+H]	520.34	675881	1.37
DK04_pos.d	LPC	LPC 18:2	O=C(OCC(O)COP(=O)([O-])OCC[N+](C)(C)C)CCCCCCCC=CCC=CCCCCC	[M+H]	520.34	297513	1.37
DK05_pos.d	LPC	LPC 18:2	O=C(OCC(O)COP(=O)([O-])OCC[N+](C)(C)C)CCCCCCCC=CCC=CCCCCC	[M+H]	520.34	647918	1.37
DK06_pos.d	LPC	LPC 18:2	O=C(OCC(O)COP(=O)([O-])OCC[N+](C)(C)C)CCCCCCCC=CCC=CCCCCC	[M+H]	520.34	674881	1.37
DK07_pos.d	LPC	LPC 18:2	O=C(OCC(O)COP(=O)([O-])OCC[N+](C)(C)C)CCCCCCCC=CCC=CCCCCC	[M+H]	520.34	344847	1.37
DK08_pos.d	LPC	LPC 18:2	O=C(OCC(O)COP(=O)([O-])OCC[N+](C)(C)C)CCCCCCCC=CCC=CCCCCC	[M+H]	520.34	392267	1.37
DK09_pos.d	LPC	LPC 18:2	O=C(OCC(O)COP(=O)([O-])OCC[N+](C)(C)C)CCCCCCCC=CCC=CCCCCC	[M+H]	520.34	706291	1.37
DK10_pos.d	LPC	LPC 18:2	O=C(OCC(O)COP(=O)([O-])OCC[N+](C)(C)C)CCCCCCCC=CCC=CCCCCC	[M+H]	520.34	685223	1.37
DK11_pos.d	LPC	LPC 18:2	O=C(OCC(O)COP(=O)([O-])OCC[N+](C)(C)C)CCCCCCCC=CCC=CCCCCC	[M+H]	520.34	687636	1.37
AB2_D.d	LPC	LPC 18:2	O=C(OCC(O)COP(=O)([O-])OCC[N+](C)(C)C)CCCCCCCC=CCC=CCCCCC	[M+H]	520.34	165195	1.37
BeerCh_D.d	LPC	LPC 18:2	O=C(OCC(O)COP(=O)([O-])OCC[N+](C)(C)C)CCCCCCCC=CCC=CCCCCC	[M+H]	520.34	88113	1.37
BeerCh_G.d	LPC	LPC 18:2	O=C(OCC(O)COP(=O)([O-])OCC[N+](C)(C)C)CCCCCCCC=CCC=CCCCCC	[M+H]	520.34	89377	1.37
BeerCh_M.d	LPC	LPC 18:2	O=C(OCC(O)COP(=O)([O-])OCC[N+](C)(C)C)CCCCCCCC=CCC=CCCCCC	[M+H]	520.34	326316	1.37
blank.d	LPC	LPC 18:2	O=C(OCC(O)COP(=O)([O-])OCC[N+](C)(C)C)CCCCCCCC=CCC=CCCCCC	[M+H]	520.34	3388	1.37
blank1.d	LPC	LPC 18:2	O=C(OCC(O)COP(=O)([O-])OCC[N+](C)(C)C)CCCCCCCC=CCC=CCCCCC	[M+H]	520.34	13552	1.37
blank2.d	LPC	LPC 18:2	O=C(OCC(O)COP(=O)([O-])OCC[N+](C)(C)C)CCCCCCCC=CCC=CCCCCC	[M+H]	520.34	5058	1.37
blank3.d	LPC	LPC 18:2	O=C(OCC(O)COP(=O)([O-])OCC[N+](C)(C)C)CCCCCCCC=CCC=CCCCCC	[M+H]	520.34	3375	1.37
cacao_5ug_1.d	LPC	LPC 18:2	O=C(OCC(O)COP(=O)([O-])OCC[N+](C)(C)C)CCCCCCCC=CCC=CCCCCC	[M+H]	520.34	1657	1.37
cacao_5ug_2.d	LPC	LPC 18:2	O=C(OCC(O)COP(=O)([O-])OCC[N+](C)(C)C)CCCCCCCC=CCC=CCCCCC	[M+H]	520.34	4946	1.37
cacao_5ug_3.d	LPC	LPC 18:2	O=C(OCC(O)COP(=O)([O-])OCC[N+](C)(C)C)CCCCCCCC=CCC=CCCCCC	[M+H]	520.34	4393	1.37
CO_M.d	LPC	LPC 18:2	O=C(OCC(O)COP(=O)([O-])OCC[N+](C)(C)C)CCCCCCCC=CCC=CCCCCC	[M+H]	520.34	256859	1.37
ekviliad_6.6ug.d	LPC	LPC 18:2	O=C(OCC(O)COP(=O)([O-])OCC[N+](C)(C)C)CCCCCCCC=CCC=CCCCCC	[M+H]	520.34	2197	1.37
LG2_D.d	LPC	LPC 18:2	O=C(OCC(O)COP(=O)([O-])OCC[N+](C)(C)C)CCCCCCCC=CCC=CCCCCC	[M+H]	520.34	86178	1.37
LG2_M.d	LPC	LPC 18:2	O=C(OCC(O)COP(=O)([O-])OCC[N+](C)(C)C)CCCCCCCC=CCC=CCCCCC	[M+H]	520.34	252616	1.37
LG2_X.d	LPC	LPC 18:2	O=C(OCC(O)COP(=O)([O-])OCC[N+](C)(C)C)CCCCCCCC=CCC=CCCCCC	[M+H]	520.34	113323	1.37
OB1_D.d	LPC	LPC 18:2	O=C(OCC(O)COP(=O)([O-])OCC[N+](C)(C)C)CCCCCCCC=CCC=CCCCCC	[M+H]	520.34	15717	1.37
OB1_G.d	LPC	LPC 18:2	O=C(OCC(O)COP(=O)([O-])OCC[N+](C)(C)C)CCCCCCCC=CCC=CCCCCC	[M+H]	520.34	22488	1.37
OB1_M.d	LPC	LPC 18:2	O=C(OCC(O)COP(=O)([O-])OCC[N+](C)(C)C)CCCCCCCC=CCC=CCCCCC	[M+H]	520.34	353711	1.37
OB1_X.d	LPC	LPC 18:2	O=C(OCC(O)COP(=O)([O-])OCC[N+](C)(C)C)CCCCCCCC=CCC=CCCCCC	[M+H]	520.34	35931	1.37
sawdust_cofee.d	LPC	LPC 18:2	O=C(OCC(O)COP(=O)([O-])OCC[N+](C)(C)C)CCCCCCCC=CCC=CCCCCC	[M+H]	520.34	35968	1.37
sawdust_vsGl.d	LPC	LPC 18:2	O=C(OCC(O)COP(=O)([O-])OCC[N+](C)(C)C)CCCCCCCC=CCC=CCCCCC	[M+H]	520.34	187401	1.37
timka_silos.d	LPC	LPC 18:2	O=C(OCC(O)COP(=O)([O-])OCC[N+](C)(C)C)CCCCCCCC=CCC=CCCCCC	[M+H]	520.34	32908	1.37
VineCh.d	LPC	LPC 18:2	O=C(OCC(O)COP(=O)([O-])OCC[N+](C)(C)C)CCCCCCCC=CCC=CCCCCC	[M+H]	520.34	38115	1.37
blank.d	LPC	LPC 18:2	O=C(OCC(O)COP(=O)([O-])OCC[N+](C)(C)C)CCCCCCCC=CCC=CCCCCC	[M+H]	520.34	3512	1.37
DK01_pos.d	LPC	LPC 18:2	O=C(OCC(O)COP(=O)([O-])OCC[N+](C)(C)C)CCCCCCCC=CCC=CCCCCC	[M+H]	520.34	166696	1.37
DK02_pos.d	LPC	LPC 18:2	O=C(OCC(O)COP(=O)([O-])OCC[N+](C)(C)C)CCCCCCCC=CCC=CCCCCC	[M+H]	520.34	179555	1.37
DK04_pos.d	LPC	LPC 18:2	O=C(OCC(O)COP(=O)([O-])OCC[N+](C)(C)C)CCCCCCCC=CCC=CCCCCC	[M+H]	520.34	87424	1.37
DK05_pos.d	LPC	LPC 18:2	O=C(OCC(O)COP(=O)([O-])OCC[N+](C)(C)C)CCCCCCCC=CCC=CCCCCC	[M+H]	520.34	194572	1.37
DK06_pos.d	LPC	LPC 18:2	O=C(OCC(O)COP(=O)([O-])OCC[N+](C)(C)C)CCCCCCCC=CCC=CCCCCC	[M+H]	520.34	181055	1.37
DK07_pos.d	LPC	LPC 18:2	O=C(OCC(O)COP(=O)([O-])OCC[N+](C)(C)C)CCCCCCCC=CCC=CCCCCC	[M+H]	520.34	106863	1.37
DK08_pos.d	LPC	LPC 18:2	O=C(OCC(O)COP(=O)([O-])OCC[N+](C)(C)C)CCCCCCCC=CCC=CCCCCC	[M+H]	520.34	109924	1.37
DK09_pos.d	LPC	LPC 18:2	O=C(OCC(O)COP(=O)([O-])OCC[N+](C)(C)C)CCCCCCCC=CCC=CCCCCC	[M+H]	520.34	215877	1.37
DK10_pos.d	LPC	LPC 18:2	O=C(OCC(O)COP(=O)([O-])OCC[N+](C)(C)C)CCCCCCCC=CCC=CCCCCC	[M+H]	520.34	192599	1.37
DK11_pos.d	LPC	LPC 18:2	O=C(OCC(O)COP(=O)([O-])OCC[N+](C)(C)C)CCCCCCCC=CCC=CCCCCC	[M+H]	520.34	199856	1.37
AB2_D.d	LPC	LPC 18:2	O=C(OCC(O)COP(=O)([O-])OCC[N+](C)(C)C)CCCCCCCC=CCC=CCCCCC	[M+H]	520.34	57877	1.37
BeerCh_D.d	LPC	LPC 18:2	O=C(OCC(O)COP(=O)([O-])OCC[N+](C)(C)C)CCCCCCCC=CCC=CCCCCC	[M+H]	520.34	29183	1.37
BeerCh_G.d	LPC	LPC 18:2	O=C(OCC(O)COP(=O)([O-])OCC[N+](C)(C)C)CCCCCCCC=CCC=CCCCCC	[M+H]	520.34	21208	1.37
BeerCh_M.d	LPC	LPC 18:2	O=C(OCC(O)COP(=O)([O-])OCC[N+](C)(C)C)CCCCCCCC=CCC=CCCCCC	[M+H]	520.34	91660	1.37
blank.d	LPC	LPC 18:2	O=C(OCC(O)COP(=O)([O-])OCC[N+](C)(C)C)CCCCCCCC=CCC=CCCCCC	[M+H]	520.34	5672	1.37
blank1.d	LPC	LPC 18:2	O=C(OCC(O)COP(=O)([O-])OCC[N+](C)(C)C)CCCCCCCC=CCC=CCCCCC	[M+H]	520.34	990	1.37
blank2.d	LPC	LPC 18:2	O=C(OCC(O)COP(=O)([O-])OCC[N+](C)(C)C)CCCCCCCC=CCC=CCCCCC	[M+H]	520.34	2583	1.37
blank3.d	LPC	LPC 18:2	O=C(OCC(O)COP(=O)([O-])OCC[N+](C)(C)C)CCCCCCCC=CCC=CCCCCC	[M+H]	520.34	1643	1.37
cacao_5ug_1.d	LPC	LPC 18:2	O=C(OCC(O)COP(=O)([O-])OCC[N+](C)(C)C)CCCCCCCC=CCC=CCCCCC	[M+H]	520.34	3731	1.37
cacao_5ug_2.d	LPC	LPC 18:2	O=C(OCC(O)COP(=O)([O-])OCC[N+](C)(C)C)CCCCCCCC=CCC=CCCCCC	[M+H]	520.34	3205	1.37
cacao_5ug_3.d	LPC	LPC 18:2	O=C(OCC(O)COP(=O)([O-])OCC[N+](C)(C)C)CCCCCCCC=CCC=CCCCCC	[M+H]	520.34	302	1.37
CO_M.d	LPC	LPC 18:2	O=C(OCC(O)COP(=O)([O-])OCC[N+](C)(C)C)CCCCCCCC=CCC=CCCCCC	[M+H]	520.34	74407	1.37
ekviliad_6.6ug.d	LPC	LPC 18:2	O=C(OCC(O)COP(=O)([O-])OCC[N+](C)(C)C)CCCCCCCC=CCC=CCCCCC	[M+H]	520.34	2887	1.37
LG2_D.d	LPC	LPC 18:2	O=C(OCC(O)COP(=O)([O-])OCC[N+](C)(C)C)CCCCCCCC=CCC=CCCCCC	[M+H]	520.34	25686	1.37
LG2_M.d	LPC	LPC 18:2	O=C(OCC(O)COP(=O)([O-])OCC[N+](C)(C)C)CCCCCCCC=CCC=CCCCCC	[M+H]	520.34	82681	1.37
LG2_X.d	LPC	LPC 18:2	O=C(OCC(O)COP(=O)([O-])OCC[N+](C)(C)C)CCCCCCCC=CCC=CCCCCC	[M+H]	520.34	34604	1.37
OB1_D.d	LPC	LPC 18:2	O=C(OCC(O)COP(=O)([O-])OCC[N+](C)(C)C)CCCCCCCC=CCC=CCCCCC	[M+H]	520.34	6053	1.37
OB1_G.d	LPC	LPC 18:2	O=C(OCC(O)COP(=O)([O-])OCC[N+](C)(C)C)CCCCCCCC=CCC=CCCCCC	[M+H]	520.34	5657	1.37
OB1_M.d	LPC	LPC 18:2	O=C(OCC(O)COP(=O)([O-])OCC[N+](C)(C)C)CCCCCCCC=CCC=CCCCCC	[M+H]	520.34	111995	1.37
OB1_X.d	LPC	LPC 18:2	O=C(OCC(O)COP(=O)([O-])OCC[N+](C)(C)C)CCCCCCCC=CCC=CCCCCC	[M+H]	520.34	14877	1.37
sawdust_cofee.d	LPC	LPC 18:2	O=C(OCC(O)COP(=O)([O-])OCC[N+](C)(C)C)CCCCCCCC=CCC=CCCCCC	[M+H]	520.34	11627	1.37
sawdust_vsGl.d	LPC	LPC 18:2	O=C(OCC(O)COP(=O)([O-])OCC[N+](C)(C)C)CCCCCCCC=CCC=CCCCCC	[M+H]	520.34	58084	1.37
timka_silos.d	LPC	LPC 18:2	O=C(OCC(O)COP(=O)([O-])OCC[N+](C)(C)C)CCCCCCCC=CCC=CCCCCC	[M+H]	520.34	12612	1.37
VineCh.d	LPC	LPC 18:2	O=C(OCC(O)COP(=O)([O-])OCC[N+](C)(C)C)CCCCCCCC=CCC=CCCCCC	[M+H]	520.34	7972	1.37
blank.d	LPC	LPC 18:2	O=C(OCC(O)COP(=O)([O-])OCC[N+](C)(C)C)CCCCCCCC=CCC=CCCCCC	[M+H]	520.34	1854	1.37
DK01_pos.d	LPC	LPC 18:2	O=C(OCC(O)COP(=O)([O-])OCC[N+](C)(C)C)CCCCCCCC=CCC=CCCCCC	[M+H]	520.34	41699	1.37
DK02_pos.d	LPC	LPC 18:2	O=C(OCC(O)COP(=O)([O-])OCC[N+](C)(C)C)CCCCCCCC=CCC=CCCCCC	[M+H]	520.34	40069	1.37
DK04_pos.d	LPC	LPC 18:2	O=C(OCC(O)COP(=O)([O-])OCC[N+](C)(C)C)CCCCCCCC=CCC=CCCCCC	[M+H]	520.34	26193	1.37
DK05_pos.d	LPC	LPC 18:2	O=C(OCC(O)COP(=O)([O-])OCC[N+](C)(C)C)CCCCCCCC=CCC=CCCCCC	[M+H]	520.34	41696	1.37
DK06_pos.d	LPC	LPC 18:2	O=C(OCC(O)COP(=O)([O-])OCC[N+](C)(C)C)CCCCCCCC=CCC=CCCCCC	[M+H]	520.34	34831	1.37
DK07_pos.d	LPC	LPC 18:2	O=C(OCC(O)COP(=O)([O-])OCC[N+](C)(C)C)CCCCCCCC=CCC=CCCCCC	[M+H]	520.34	15997	1.37
DK08_pos.d	LPC	LPC 18:2	O=C(OCC(O)COP(=O)([O-])OCC[N+](C)(C)C)CCCCCCCC=CCC=CCCCCC	[M+H]	520.34	11921	1.37
DK09_pos.d	LPC	LPC 18:2	O=C(OCC(O)COP(=O)([O-])OCC[N+](C)(C)C)CCCCCCCC=CCC=CCCCCC	[M+H]	520.34	43647	1.37
DK10_pos.d	LPC	LPC 18:2	O=C(OCC(O)COP(=O)([O-])OCC[N+](C)(C)C)CCCCCCCC=CCC=CCCCCC	[M+H]	520.34	32293	1.37
DK11_pos.d	LPC	LPC 18:2	O=C(OCC(O)COP(=O)([O-])OCC[N+](C)(C)C)CCCCCCCC=CCC=CCCCCC	[M+H]	520.34	35606	1.37
AB2_D.d	LPC	LPC 18:2	O=C(OCC(O)COP(=O)([O-])OCC[N+](C)(C)C)CCCCCCCC=CCC=CCCCCC	[M+H]	520.34	12323	1.37
BeerCh_D.d	LPC	LPC 18:2	O=C(OCC(O)COP(=O)([O-])OCC[N+](C)(C)C)CCCCCCCC=CCC=CCCCCC	[M+H]	520.34	12114	1.37
BeerCh_G.d	LPC	LPC 18:2	O=C(OCC(O)COP(=O)([O-])OCC[N+](C)(C)C)CCCCCCCC=CCC=CCCCCC	[M+H]	520.34	7500	1.37
BeerCh_M.d	LPC	LPC 18:2	O=C(OCC(O)COP(=O)([O-])OCC[N+](C)(C)C)CCCCCCCC=CCC=CCCCCC	[M+H]	520.34	20808	1.37
blank.d	LPC	LPC 18:2	O=C(OCC(O)COP(=O)([O-])OCC[N+](C)(C)C)CCCCCCCC=CCC=CCCCCC	[M+H]	520.34	2044	1.37
blank1.d	LPC	LPC 18:2	O=C(OCC(O)COP(=O)([O-])OCC[N+](C)(C)C)CCCCCCCC=CCC=CCCCCC	[M+H]	520.34	3705	1.37
blank2.d	LPC	LPC 18:2	O=C(OCC(O)COP(=O)([O-])OCC[N+](C)(C)C)CCCCCCCC=CCC=CCCCCC	[M+H]	520.34	2363	1.37
blank3.d	LPC	LPC 18:2	O=C(OCC(O)COP(=O)([O-])OCC[N+](C)(C)C)CCCCCCCC=CCC=CCCCCC	[M+H]	520.34	2886	1.37
cacao_5ug_1.d	LPC	LPC 18:2	O=C(OCC(O)COP(=O)([O-])OCC[N+](C)(C)C)CCCCCCCC=CCC=CCCCCC	[M+H]	520.34	1149	1.37
cacao_5ug_2.d	LPC	LPC 18:2	O=C(OCC(O)COP(=O)([O-])OCC[N+](C)(C)C)CCCCCCCC=CCC=CCCCCC	[M+H]	520.34	1670	1.37
cacao_5ug_3.d	LPC	LPC 18:2	O=C(OCC(O)COP(=O)([O-])OCC[N+](C)(C)C)CCCCCCCC=CCC=CCCCCC	[M+H]	520.34	1399	1.37
CO_M.d	LPC	LPC 18:2	O=C(OCC(O)COP(=O)([O-])OCC[N+](C)(C)C)CCCCCCCC=CCC=CCCCCC	[M+H]	520.34	24092	1.37
ekviliad_6.6ug.d	LPC	LPC 18:2	O=C(OCC(O)COP(=O)([O-])OCC[N+](C)(C)C)CCCCCCCC=CCC=CCCCCC	[M+H]	520.34	451	1.37
LG2_D.d	LPC	LPC 18:2	O=C(OCC(O)COP(=O)([O-])OCC[N+](C)(C)C)CCCCCCCC=CCC=CCCCCC	[M+H]	520.34	8946	1.37
LG2_M.d	LPC	LPC 18:2	O=C(OCC(O)COP(=O)([O-])OCC[N+](C)(C)C)CCCCCCCC=CCC=CCCCCC	[M+H]	520.34	16875	1.37
LG2_X.d	LPC	LPC 18:2	O=C(OCC(O)COP(=O)([O-])OCC[N+](C)(C)C)CCCCCCCC=CCC=CCCCCC	[M+H]	520.34	8504	1.37
OB1_D.d	LPC	LPC 18:2	O=C(OCC(O)COP(=O)([O-])OCC[N+](C)(C)C)CCCCCCCC=CCC=CCCCCC	[M+H]	520.34	4915	1.37
OB1_G.d	LPC	LPC 18:2	O=C(OCC(O)COP(=O)([O-])OCC[N+](C)(C)C)CCCCCCCC=CCC=CCCCCC	[M+H]	520.34	7134	1.37
OB1_M.d	LPC	LPC 18:2	O=C(OCC(O)COP(=O)([O-])OCC[N+](C)(C)C)CCCCCCCC=CCC=CCCCCC	[M+H]	520.34	30336	1.37
OB1_X.d	LPC	LPC 18:2	O=C(OCC(O)COP(=O)([O-])OCC[N+](C)(C)C)CCCCCCCC=CCC=CCCCCC	[M+H]	520.34	9828	1.37
sawdust_cofee.d	LPC	LPC 18:2	O=C(OCC(O)COP(=O)([O-])OCC[N+](C)(C)C)CCCCCCCC=CCC=CCCCCC	[M+H]	520.34	6588	1.37
sawdust_vsGl.d	LPC	LPC 18:2	O=C(OCC(O)COP(=O)([O-])OCC[N+](C)(C)C)CCCCCCCC=CCC=CCCCCC	[M+H]	520.34	12645	1.37
timka_silos.d	LPC	LPC 18:2	O=C(OCC(O)COP(=O)([O-])OCC[N+](C)(C)C)CCCCCCCC=CCC=CCCCCC	[M+H]	520.34	6482	1.37
VineCh.d	LPC	LPC 18:2	O=C(OCC(O)COP(=O)([O-])OCC[N+](C)(C)C)CCCCCCCC=CCC=CCCCCC	[M+H]	520.34	7705	1.37
blank.d	LPC	LPC 18:2	O=C(OCC(O)COP(=O)([O-])OCC[N+](C)(C)C)CCCCCCCC=CCC=CCCCCC	[M+Na]	542.322	744	1.37
DK01_pos.d	LPC	LPC 18:2	O=C(OCC(O)COP(=O)([O-])OCC[N+](C)(C)C)CCCCCCCC=CCC=CCCCCC	[M+Na]	542.322	44749	1.37
DK02_pos.d	LPC	LPC 18:2	O=C(OCC(O)COP(=O)([O-])OCC[N+](C)(C)C)CCCCCCCC=CCC=CCCCCC	[M+Na]	542.322	55132	1.37
DK04_pos.d	LPC	LPC 18:2	O=C(OCC(O)COP(=O)([O-])OCC[N+](C)(C)C)CCCCCCCC=CCC=CCCCCC	[M+Na]	542.322	25071	1.37
DK05_pos.d	LPC	LPC 18:2	O=C(OCC(O)COP(=O)([O-])OCC[N+](C)(C)C)CCCCCCCC=CCC=CCCCCC	[M+Na]	542.322	56871	1.37
DK06_pos.d	LPC	LPC 18:2	O=C(OCC(O)COP(=O)([O-])OCC[N+](C)(C)C)CCCCCCCC=CCC=CCCCCC	[M+Na]	542.322	59270	1.37
DK07_pos.d	LPC	LPC 18:2	O=C(OCC(O)COP(=O)([O-])OCC[N+](C)(C)C)CCCCCCCC=CCC=CCCCCC	[M+Na]	542.322	27184	1.37
DK08_pos.d	LPC	LPC 18:2	O=C(OCC(O)COP(=O)([O-])OCC[N+](C)(C)C)CCCCCCCC=CCC=CCCCCC	[M+Na]	542.322	31590	1.37
DK09_pos.d	LPC	LPC 18:2	O=C(OCC(O)COP(=O)([O-])OCC[N+](C)(C)C)CCCCCCCC=CCC=CCCCCC	[M+Na]	542.322	55957	1.37
DK10_pos.d	LPC	LPC 18:2	O=C(OCC(O)COP(=O)([O-])OCC[N+](C)(C)C)CCCCCCCC=CCC=CCCCCC	[M+Na]	542.322	54169	1.37
DK11_pos.d	LPC	LPC 18:2	O=C(OCC(O)COP(=O)([O-])OCC[N+](C)(C)C)CCCCCCCC=CCC=CCCCCC	[M+Na]	542.322	48513	1.37
AB2_D.d	LPC	LPC 18:2	O=C(OCC(O)COP(=O)([O-])OCC[N+](C)(C)C)CCCCCCCC=CCC=CCCCCC	[M+Na]	542.322	20395	1.37
BeerCh_D.d	LPC	LPC 18:2	O=C(OCC(O)COP(=O)([O-])OCC[N+](C)(C)C)CCCCCCCC=CCC=CCCCCC	[M+Na]	542.322	9482	1.37
BeerCh_G.d	LPC	LPC 18:2	O=C(OCC(O)COP(=O)([O-])OCC[N+](C)(C)C)CCCCCCCC=CCC=CCCCCC	[M+Na]	542.322	11895	1.37
BeerCh_M.d	LPC	LPC 18:2	O=C(OCC(O)COP(=O)([O-])OCC[N+](C)(C)C)CCCCCCCC=CCC=CCCCCC	[M+Na]	542.322	29841	1.37
blank.d	LPC	LPC 18:2	O=C(OCC(O)COP(=O)([O-])OCC[N+](C)(C)C)CCCCCCCC=CCC=CCCCCC	[M+Na]	542.322	3185	1.37
blank1.d	LPC	LPC 18:2	O=C(OCC(O)COP(=O)([O-])OCC[N+](C)(C)C)CCCCCCCC=CCC=CCCCCC	[M+Na]	542.322	572	1.37
blank2.d	LPC	LPC 18:2	O=C(OCC(O)COP(=O)([O-])OCC[N+](C)(C)C)CCCCCCCC=CCC=CCCCCC	[M+Na]	542.322	546	1.37
blank3.d	LPC	LPC 18:2	O=C(OCC(O)COP(=O)([O-])OCC[N+](C)(C)C)CCCCCCCC=CCC=CCCCCC	[M+Na]	542.322	580	1.37
cacao_5ug_1.d	LPC	LPC 18:2	O=C(OCC(O)COP(=O)([O-])OCC[N+](C)(C)C)CCCCCCCC=CCC=CCCCCC	[M+Na]	542.322	615	1.37
cacao_5ug_2.d	LPC	LPC 18:2	O=C(OCC(O)COP(=O)([O-])OCC[N+](C)(C)C)CCCCCCCC=CCC=CCCCCC	[M+Na]	542.322	1200	1.37
cacao_5ug_3.d	LPC	LPC 18:2	O=C(OCC(O)COP(=O)([O-])OCC[N+](C)(C)C)CCCCCCCC=CCC=CCCCCC	[M+Na]	542.322	1266	1.37
CO_M.d	LPC	LPC 18:2	O=C(OCC(O)COP(=O)([O-])OCC[N+](C)(C)C)CCCCCCCC=CCC=CCCCCC	[M+Na]	542.322	23854	1.37
ekviliad_6.6ug.d	LPC	LPC 18:2	O=C(OCC(O)COP(=O)([O-])OCC[N+](C)(C)C)CCCCCCCC=CCC=CCCCCC	[M+Na]	542.322	992	1.37
LG2_D.d	LPC	LPC 18:2	O=C(OCC(O)COP(=O)([O-])OCC[N+](C)(C)C)CCCCCCCC=CCC=CCCCCC	[M+Na]	542.322	12813	1.37
LG2_M.d	LPC	LPC 18:2	O=C(OCC(O)COP(=O)([O-])OCC[N+](C)(C)C)CCCCCCCC=CCC=CCCCCC	[M+Na]	542.322	30247	1.37
LG2_X.d	LPC	LPC 18:2	O=C(OCC(O)COP(=O)([O-])OCC[N+](C)(C)C)CCCCCCCC=CCC=CCCCCC	[M+Na]	542.322	15317	1.37
OB1_D.d	LPC	LPC 18:2	O=C(OCC(O)COP(=O)([O-])OCC[N+](C)(C)C)CCCCCCCC=CCC=CCCCCC	[M+Na]	542.322	5456	1.37
OB1_G.d	LPC	LPC 18:2	O=C(OCC(O)COP(=O)([O-])OCC[N+](C)(C)C)CCCCCCCC=CCC=CCCCCC	[M+Na]	542.322	7641	1.37
OB1_M.d	LPC	LPC 18:2	O=C(OCC(O)COP(=O)([O-])OCC[N+](C)(C)C)CCCCCCCC=CCC=CCCCCC	[M+Na]	542.322	34720	1.37
OB1_X.d	LPC	LPC 18:2	O=C(OCC(O)COP(=O)([O-])OCC[N+](C)(C)C)CCCCCCCC=CCC=CCCCCC	[M+Na]	542.322	5724	1.37
sawdust_cofee.d	LPC	LPC 18:2	O=C(OCC(O)COP(=O)([O-])OCC[N+](C)(C)C)CCCCCCCC=CCC=CCCCCC	[M+Na]	542.322	6109	1.37
sawdust_vsGl.d	LPC	LPC 18:2	O=C(OCC(O)COP(=O)([O-])OCC[N+](C)(C)C)CCCCCCCC=CCC=CCCCCC	[M+Na]	542.322	20107	1.37
timka_silos.d	LPC	LPC 18:2	O=C(OCC(O)COP(=O)([O-])OCC[N+](C)(C)C)CCCCCCCC=CCC=CCCCCC	[M+Na]	542.322	7162	1.37
VineCh.d	LPC	LPC 18:2	O=C(OCC(O)COP(=O)([O-])OCC[N+](C)(C)C)CCCCCCCC=CCC=CCCCCC	[M+Na]	542.322	5877	1.37
blank.d	LPC	LPC 18:2	O=C(OCC(O)COP(=O)([O-])OCC[N+](C)(C)C)CCCCCCCC=CCC=CCCCCC	[M+Na]	542.322	1079	1.37
DK01_pos.d	LPC	LPC 18:2	O=C(OCC(O)COP(=O)([O-])OCC[N+](C)(C)C)CCCCCCCC=CCC=CCCCCC	[M+Na]	542.322	18672	1.37
DK02_pos.d	LPC	LPC 18:2	O=C(OCC(O)COP(=O)([O-])OCC[N+](C)(C)C)CCCCCCCC=CCC=CCCCCC	[M+Na]	542.322	17716	1.37
DK04_pos.d	LPC	LPC 18:2	O=C(OCC(O)COP(=O)([O-])OCC[N+](C)(C)C)CCCCCCCC=CCC=CCCCCC	[M+Na]	542.322	9819	1.37
DK05_pos.d	LPC	LPC 18:2	O=C(OCC(O)COP(=O)([O-])OCC[N+](C)(C)C)CCCCCCCC=CCC=CCCCCC	[M+Na]	542.322	22866	1.37
DK06_pos.d	LPC	LPC 18:2	O=C(OCC(O)COP(=O)([O-])OCC[N+](C)(C)C)CCCCCCCC=CCC=CCCCCC	[M+Na]	542.322	18057	1.37
DK07_pos.d	LPC	LPC 18:2	O=C(OCC(O)COP(=O)([O-])OCC[N+](C)(C)C)CCCCCCCC=CCC=CCCCCC	[M+Na]	542.322	9724	1.37
DK08_pos.d	LPC	LPC 18:2	O=C(OCC(O)COP(=O)([O-])OCC[N+](C)(C)C)CCCCCCCC=CCC=CCCCCC	[M+Na]	542.322	9983	1.37
DK09_pos.d	LPC	LPC 18:2	O=C(OCC(O)COP(=O)([O-])OCC[N+](C)(C)C)CCCCCCCC=CCC=CCCCCC	[M+Na]	542.322	15862	1.37
DK10_pos.d	LPC	LPC 18:2	O=C(OCC(O)COP(=O)([O-])OCC[N+](C)(C)C)CCCCCCCC=CCC=CCCCCC	[M+Na]	542.322	22034	1.37
DK11_pos.d	LPC	LPC 18:2	O=C(OCC(O)COP(=O)([O-])OCC[N+](C)(C)C)CCCCCCCC=CCC=CCCCCC	[M+Na]	542.322	18601	1.37
AB2_D.d	LPC	LPC 18:2	O=C(OCC(O)COP(=O)([O-])OCC[N+](C)(C)C)CCCCCCCC=CCC=CCCCCC	[M+Na]	542.322	9887	1.37
BeerCh_D.d	LPC	LPC 18:2	O=C(OCC(O)COP(=O)([O-])OCC[N+](C)(C)C)CCCCCCCC=CCC=CCCCCC	[M+Na]	542.322	5270	1.37
BeerCh_G.d	LPC	LPC 18:2	O=C(OCC(O)COP(=O)([O-])OCC[N+](C)(C)C)CCCCCCCC=CCC=CCCCCC	[M+Na]	542.322	2839	1.37
BeerCh_M.d	LPC	LPC 18:2	O=C(OCC(O)COP(=O)([O-])OCC[N+](C)(C)C)CCCCCCCC=CCC=CCCCCC	[M+Na]	542.322	16355	1.37
blank.d	LPC	LPC 18:2	O=C(OCC(O)COP(=O)([O-])OCC[N+](C)(C)C)CCCCCCCC=CCC=CCCCCC	[M+Na]	542.322	482	1.37
blank1.d	LPC	LPC 18:2	O=C(OCC(O)COP(=O)([O-])OCC[N+](C)(C)C)CCCCCCCC=CCC=CCCCCC	[M+Na]	542.322	1423	1.37
blank2.d	LPC	LPC 18:2	O=C(OCC(O)COP(=O)([O-])OCC[N+](C)(C)C)CCCCCCCC=CCC=CCCCCC	[M+Na]	542.322	730	1.37
blank3.d	LPC	LPC 18:2	O=C(OCC(O)COP(=O)([O-])OCC[N+](C)(C)C)CCCCCCCC=CCC=CCCCCC	[M+Na]	542.322	799	1.37
cacao_5ug_1.d	LPC	LPC 18:2	O=C(OCC(O)COP(=O)([O-])OCC[N+](C)(C)C)CCCCCCCC=CCC=CCCCCC	[M+Na]	542.322	802	1.37
cacao_5ug_2.d	LPC	LPC 18:2	O=C(OCC(O)COP(=O)([O-])OCC[N+](C)(C)C)CCCCCCCC=CCC=CCCCCC	[M+Na]	542.322	1173	1.37
cacao_5ug_3.d	LPC	LPC 18:2	O=C(OCC(O)COP(=O)([O-])OCC[N+](C)(C)C)CCCCCCCC=CCC=CCCCCC	[M+Na]	542.322	594	1.37
CO_M.d	LPC	LPC 18:2	O=C(OCC(O)COP(=O)([O-])OCC[N+](C)(C)C)CCCCCCCC=CCC=CCCCCC	[M+Na]	542.322	13787	1.37
ekviliad_6.6ug.d	LPC	LPC 18:2	O=C(OCC(O)COP(=O)([O-])OCC[N+](C)(C)C)CCCCCCCC=CCC=CCCCCC	[M+Na]	542.322	65	1.37
LG2_D.d	LPC	LPC 18:2	O=C(OCC(O)COP(=O)([O-])OCC[N+](C)(C)C)CCCCCCCC=CCC=CCCCCC	[M+Na]	542.322	4360	1.37
LG2_M.d	LPC	LPC 18:2	O=C(OCC(O)COP(=O)([O-])OCC[N+](C)(C)C)CCCCCCCC=CCC=CCCCCC	[M+Na]	542.322	13071	1.37
LG2_X.d	LPC	LPC 18:2	O=C(OCC(O)COP(=O)([O-])OCC[N+](C)(C)C)CCCCCCCC=CCC=CCCCCC	[M+Na]	542.322	7341	1.37
OB1_D.d	LPC	LPC 18:2	O=C(OCC(O)COP(=O)([O-])OCC[N+](C)(C)C)CCCCCCCC=CCC=CCCCCC	[M+Na]	542.322	2960	1.37
OB1_G.d	LPC	LPC 18:2	O=C(OCC(O)COP(=O)([O-])OCC[N+](C)(C)C)CCCCCCCC=CCC=CCCCCC	[M+Na]	542.322	3083	1.37
OB1_M.d	LPC	LPC 18:2	O=C(OCC(O)COP(=O)([O-])OCC[N+](C)(C)C)CCCCCCCC=CCC=CCCCCC	[M+Na]	542.322	14600	1.37
OB1_X.d	LPC	LPC 18:2	O=C(OCC(O)COP(=O)([O-])OCC[N+](C)(C)C)CCCCCCCC=CCC=CCCCCC	[M+Na]	542.322	3633	1.37
sawdust_cofee.d	LPC	LPC 18:2	O=C(OCC(O)COP(=O)([O-])OCC[N+](C)(C)C)CCCCCCCC=CCC=CCCCCC	[M+Na]	542.322	3333	1.37
sawdust_vsGl.d	LPC	LPC 18:2	O=C(OCC(O)COP(=O)([O-])OCC[N+](C)(C)C)CCCCCCCC=CCC=CCCCCC	[M+Na]	542.322	7692	1.37
timka_silos.d	LPC	LPC 18:2	O=C(OCC(O)COP(=O)([O-])OCC[N+](C)(C)C)CCCCCCCC=CCC=CCCCCC	[M+Na]	542.322	3124	1.37
VineCh.d	LPC	LPC 18:2	O=C(OCC(O)COP(=O)([O-])OCC[N+](C)(C)C)CCCCCCCC=CCC=CCCCCC	[M+Na]	542.322	2264	1.37
blank.d	LPC	LPC 18:2	O=C(OCC(O)COP(=O)([O-])OCC[N+](C)(C)C)CCCCCCCC=CCC=CCCCCC	[M+Na]	542.322	605	1.37
DK01_pos.d	LPC	LPC 18:2	O=C(OCC(O)COP(=O)([O-])OCC[N+](C)(C)C)CCCCCCCC=CCC=CCCCCC	[M+Na]	542.322	9116	1.37
DK02_pos.d	LPC	LPC 18:2	O=C(OCC(O)COP(=O)([O-])OCC[N+](C)(C)C)CCCCCCCC=CCC=CCCCCC	[M+Na]	542.322	3190	1.37
DK04_pos.d	LPC	LPC 18:2	O=C(OCC(O)COP(=O)([O-])OCC[N+](C)(C)C)CCCCCCCC=CCC=CCCCCC	[M+Na]	542.322	3727	1.37
DK05_pos.d	LPC	LPC 18:2	O=C(OCC(O)COP(=O)([O-])OCC[N+](C)(C)C)CCCCCCCC=CCC=CCCCCC	[M+Na]	542.322	6181	1.37
DK06_pos.d	LPC	LPC 18:2	O=C(OCC(O)COP(=O)([O-])OCC[N+](C)(C)C)CCCCCCCC=CCC=CCCCCC	[M+Na]	542.322	7112	1.37
DK07_pos.d	LPC	LPC 18:2	O=C(OCC(O)COP(=O)([O-])OCC[N+](C)(C)C)CCCCCCCC=CCC=CCCCCC	[M+Na]	542.322	4099	1.37
DK08_pos.d	LPC	LPC 18:2	O=C(OCC(O)COP(=O)([O-])OCC[N+](C)(C)C)CCCCCCCC=CCC=CCCCCC	[M+Na]	542.322	3823	1.37
DK09_pos.d	LPC	LPC 18:2	O=C(OCC(O)COP(=O)([O-])OCC[N+](C)(C)C)CCCCCCCC=CCC=CCCCCC	[M+Na]	542.322	8391	1.37
DK10_pos.d	LPC	LPC 18:2	O=C(OCC(O)COP(=O)([O-])OCC[N+](C)(C)C)CCCCCCCC=CCC=CCCCCC	[M+Na]	542.322	6357	1.37
DK11_pos.d	LPC	LPC 18:2	O=C(OCC(O)COP(=O)([O-])OCC[N+](C)(C)C)CCCCCCCC=CCC=CCCCCC	[M+Na]	542.322	12989	1.37
AB2_D.d	LPC	LPC 18:2	O=C(OCC(O)COP(=O)([O-])OCC[N+](C)(C)C)CCCCCCCC=CCC=CCCCCC	[M+Na]	542.322	3336	1.37
BeerCh_D.d	LPC	LPC 18:2	O=C(OCC(O)COP(=O)([O-])OCC[N+](C)(C)C)CCCCCCCC=CCC=CCCCCC	[M+Na]	542.322	2316	1.37
BeerCh_G.d	LPC	LPC 18:2	O=C(OCC(O)COP(=O)([O-])OCC[N+](C)(C)C)CCCCCCCC=CCC=CCCCCC	[M+Na]	542.322	2108	1.37
BeerCh_M.d	LPC	LPC 18:2	O=C(OCC(O)COP(=O)([O-])OCC[N+](C)(C)C)CCCCCCCC=CCC=CCCCCC	[M+Na]	542.322	8552	1.37
blank.d	LPC	LPC 18:2	O=C(OCC(O)COP(=O)([O-])OCC[N+](C)(C)C)CCCCCCCC=CCC=CCCCCC	[M+Na]	542.322	3913	1.37
blank1.d	LPC	LPC 18:2	O=C(OCC(O)COP(=O)([O-])OCC[N+](C)(C)C)CCCCCCCC=CCC=CCCCCC	[M+Na]	542.322	394	1.37
blank2.d	LPC	LPC 18:2	O=C(OCC(O)COP(=O)([O-])OCC[N+](C)(C)C)CCCCCCCC=CCC=CCCCCC	[M+Na]	542.322	1096	1.37
blank3.d	LPC	LPC 18:2	O=C(OCC(O)COP(=O)([O-])OCC[N+](C)(C)C)CCCCCCCC=CCC=CCCCCC	[M+Na]	542.322	821	1.37
cacao_5ug_1.d	LPC	LPC 18:2	O=C(OCC(O)COP(=O)([O-])OCC[N+](C)(C)C)CCCCCCCC=CCC=CCCCCC	[M+Na]	542.322	948	1.37
cacao_5ug_2.d	LPC	LPC 18:2	O=C(OCC(O)COP(=O)([O-])OCC[N+](C)(C)C)CCCCCCCC=CCC=CCCCCC	[M+Na]	542.322	650	1.37
cacao_5ug_3.d	LPC	LPC 18:2	O=C(OCC(O)COP(=O)([O-])OCC[N+](C)(C)C)CCCCCCCC=CCC=CCCCCC	[M+Na]	542.322	1119	1.37
CO_M.d	LPC	LPC 18:2	O=C(OCC(O)COP(=O)([O-])OCC[N+](C)(C)C)CCCCCCCC=CCC=CCCCCC	[M+Na]	542.322	4412	1.37
ekviliad_6.6ug.d	LPC	LPC 18:2	O=C(OCC(O)COP(=O)([O-])OCC[N+](C)(C)C)CCCCCCCC=CCC=CCCCCC	[M+Na]	542.322	1413	1.37
LG2_D.d	LPC	LPC 18:2	O=C(OCC(O)COP(=O)([O-])OCC[N+](C)(C)C)CCCCCCCC=CCC=CCCCCC	[M+Na]	542.322	2848	1.37
LG2_M.d	LPC	LPC 18:2	O=C(OCC(O)COP(=O)([O-])OCC[N+](C)(C)C)CCCCCCCC=CCC=CCCCCC	[M+Na]	542.322	2827	1.37
LG2_X.d	LPC	LPC 18:2	O=C(OCC(O)COP(=O)([O-])OCC[N+](C)(C)C)CCCCCCCC=CCC=CCCCCC	[M+Na]	542.322	1895	1.37
OB1_D.d	LPC	LPC 18:2	O=C(OCC(O)COP(=O)([O-])OCC[N+](C)(C)C)CCCCCCCC=CCC=CCCCCC	[M+Na]	542.322	2147	1.37
OB1_G.d	LPC	LPC 18:2	O=C(OCC(O)COP(=O)([O-])OCC[N+](C)(C)C)CCCCCCCC=CCC=CCCCCC	[M+Na]	542.322	2878	1.37
OB1_M.d	LPC	LPC 18:2	O=C(OCC(O)COP(=O)([O-])OCC[N+](C)(C)C)CCCCCCCC=CCC=CCCCCC	[M+Na]	542.322	4977	1.37
OB1_X.d	LPC	LPC 18:2	O=C(OCC(O)COP(=O)([O-])OCC[N+](C)(C)C)CCCCCCCC=CCC=CCCCCC	[M+Na]	542.322	1717	1.37
sawdust_cofee.d	LPC	LPC 18:2	O=C(OCC(O)COP(=O)([O-])OCC[N+](C)(C)C)CCCCCCCC=CCC=CCCCCC	[M+Na]	542.322	2214	1.37
sawdust_vsGl.d	LPC	LPC 18:2	O=C(OCC(O)COP(=O)([O-])OCC[N+](C)(C)C)CCCCCCCC=CCC=CCCCCC	[M+Na]	542.322	2965	1.37
timka_silos.d	LPC	LPC 18:2	O=C(OCC(O)COP(=O)([O-])OCC[N+](C)(C)C)CCCCCCCC=CCC=CCCCCC	[M+Na]	542.322	2570	1.37
VineCh.d	LPC	LPC 18:2	O=C(OCC(O)COP(=O)([O-])OCC[N+](C)(C)C)CCCCCCCC=CCC=CCCCCC	[M+Na]	542.322	1835	1.37
blank.d	LPC	LPC 18:2/0:0	O=C(OCC(O)COP(=O)([O-])OCC[N+](C)(C)C)CCCCCCCC=CCC=CCCCCC	[M+H]	520.34	558	1.36
DK01_pos.d	LPC	LPC 18:2/0:0	O=C(OCC(O)COP(=O)([O-])OCC[N+](C)(C)C)CCCCCCCC=CCC=CCCCCC	[M+H]	520.34	623151	1.36
DK02_pos.d	LPC	LPC 18:2/0:0	O=C(OCC(O)COP(=O)([O-])OCC[N+](C)(C)C)CCCCCCCC=CCC=CCCCCC	[M+H]	520.34	725680	1.36
DK04_pos.d	LPC	LPC 18:2/0:0	O=C(OCC(O)COP(=O)([O-])OCC[N+](C)(C)C)CCCCCCCC=CCC=CCCCCC	[M+H]	520.34	316858	1.36
DK05_pos.d	LPC	LPC 18:2/0:0	O=C(OCC(O)COP(=O)([O-])OCC[N+](C)(C)C)CCCCCCCC=CCC=CCCCCC	[M+H]	520.34	706421	1.36
DK06_pos.d	LPC	LPC 18:2/0:0	O=C(OCC(O)COP(=O)([O-])OCC[N+](C)(C)C)CCCCCCCC=CCC=CCCCCC	[M+H]	520.34	695547	1.36
DK07_pos.d	LPC	LPC 18:2/0:0	O=C(OCC(O)COP(=O)([O-])OCC[N+](C)(C)C)CCCCCCCC=CCC=CCCCCC	[M+H]	520.34	353131	1.36
DK08_pos.d	LPC	LPC 18:2/0:0	O=C(OCC(O)COP(=O)([O-])OCC[N+](C)(C)C)CCCCCCCC=CCC=CCCCCC	[M+H]	520.34	408127	1.36
DK09_pos.d	LPC	LPC 18:2/0:0	O=C(OCC(O)COP(=O)([O-])OCC[N+](C)(C)C)CCCCCCCC=CCC=CCCCCC	[M+H]	520.34	771755	1.36
DK10_pos.d	LPC	LPC 18:2/0:0	O=C(OCC(O)COP(=O)([O-])OCC[N+](C)(C)C)CCCCCCCC=CCC=CCCCCC	[M+H]	520.34	735693	1.36
DK11_pos.d	LPC	LPC 18:2/0:0	O=C(OCC(O)COP(=O)([O-])OCC[N+](C)(C)C)CCCCCCCC=CCC=CCCCCC	[M+H]	520.34	708910	1.36
AB2_D.d	LPC	LPC 18:2/0:0	O=C(OCC(O)COP(=O)([O-])OCC[N+](C)(C)C)CCCCCCCC=CCC=CCCCCC	[M+H]	520.34	171083	1.36
BeerCh_D.d	LPC	LPC 18:2/0:0	O=C(OCC(O)COP(=O)([O-])OCC[N+](C)(C)C)CCCCCCCC=CCC=CCCCCC	[M+H]	520.34	87272	1.36
BeerCh_G.d	LPC	LPC 18:2/0:0	O=C(OCC(O)COP(=O)([O-])OCC[N+](C)(C)C)CCCCCCCC=CCC=CCCCCC	[M+H]	520.34	78638	1.36
BeerCh_M.d	LPC	LPC 18:2/0:0	O=C(OCC(O)COP(=O)([O-])OCC[N+](C)(C)C)CCCCCCCC=CCC=CCCCCC	[M+H]	520.34	333705	1.36
blank.d	LPC	LPC 18:2/0:0	O=C(OCC(O)COP(=O)([O-])OCC[N+](C)(C)C)CCCCCCCC=CCC=CCCCCC	[M+H]	520.34	3596	1.36
blank1.d	LPC	LPC 18:2/0:0	O=C(OCC(O)COP(=O)([O-])OCC[N+](C)(C)C)CCCCCCCC=CCC=CCCCCC	[M+H]	520.34	14208	1.36
blank2.d	LPC	LPC 18:2/0:0	O=C(OCC(O)COP(=O)([O-])OCC[N+](C)(C)C)CCCCCCCC=CCC=CCCCCC	[M+H]	520.34	4498	1.36
blank3.d	LPC	LPC 18:2/0:0	O=C(OCC(O)COP(=O)([O-])OCC[N+](C)(C)C)CCCCCCCC=CCC=CCCCCC	[M+H]	520.34	3607	1.36
cacao_5ug_1.d	LPC	LPC 18:2/0:0	O=C(OCC(O)COP(=O)([O-])OCC[N+](C)(C)C)CCCCCCCC=CCC=CCCCCC	[M+H]	520.34	6278	1.36
cacao_5ug_2.d	LPC	LPC 18:2/0:0	O=C(OCC(O)COP(=O)([O-])OCC[N+](C)(C)C)CCCCCCCC=CCC=CCCCCC	[M+H]	520.34	4258	1.36
cacao_5ug_3.d	LPC	LPC 18:2/0:0	O=C(OCC(O)COP(=O)([O-])OCC[N+](C)(C)C)CCCCCCCC=CCC=CCCCCC	[M+H]	520.34	2400	1.36
CO_M.d	LPC	LPC 18:2/0:0	O=C(OCC(O)COP(=O)([O-])OCC[N+](C)(C)C)CCCCCCCC=CCC=CCCCCC	[M+H]	520.34	243192	1.36
ekviliad_6.6ug.d	LPC	LPC 18:2/0:0	O=C(OCC(O)COP(=O)([O-])OCC[N+](C)(C)C)CCCCCCCC=CCC=CCCCCC	[M+H]	520.34	4318	1.36
LG2_D.d	LPC	LPC 18:2/0:0	O=C(OCC(O)COP(=O)([O-])OCC[N+](C)(C)C)CCCCCCCC=CCC=CCCCCC	[M+H]	520.34	84676	1.36
LG2_M.d	LPC	LPC 18:2/0:0	O=C(OCC(O)COP(=O)([O-])OCC[N+](C)(C)C)CCCCCCCC=CCC=CCCCCC	[M+H]	520.34	265016	1.36
LG2_X.d	LPC	LPC 18:2/0:0	O=C(OCC(O)COP(=O)([O-])OCC[N+](C)(C)C)CCCCCCCC=CCC=CCCCCC	[M+H]	520.34	113588	1.36
OB1_D.d	LPC	LPC 18:2/0:0	O=C(OCC(O)COP(=O)([O-])OCC[N+](C)(C)C)CCCCCCCC=CCC=CCCCCC	[M+H]	520.34	19924	1.36
OB1_G.d	LPC	LPC 18:2/0:0	O=C(OCC(O)COP(=O)([O-])OCC[N+](C)(C)C)CCCCCCCC=CCC=CCCCCC	[M+H]	520.34	23172	1.36
OB1_M.d	LPC	LPC 18:2/0:0	O=C(OCC(O)COP(=O)([O-])OCC[N+](C)(C)C)CCCCCCCC=CCC=CCCCCC	[M+H]	520.34	358527	1.36
OB1_X.d	LPC	LPC 18:2/0:0	O=C(OCC(O)COP(=O)([O-])OCC[N+](C)(C)C)CCCCCCCC=CCC=CCCCCC	[M+H]	520.34	36156	1.36
sawdust_cofee.d	LPC	LPC 18:2/0:0	O=C(OCC(O)COP(=O)([O-])OCC[N+](C)(C)C)CCCCCCCC=CCC=CCCCCC	[M+H]	520.34	38142	1.36
sawdust_vsGl.d	LPC	LPC 18:2/0:0	O=C(OCC(O)COP(=O)([O-])OCC[N+](C)(C)C)CCCCCCCC=CCC=CCCCCC	[M+H]	520.34	202986	1.36
timka_silos.d	LPC	LPC 18:2/0:0	O=C(OCC(O)COP(=O)([O-])OCC[N+](C)(C)C)CCCCCCCC=CCC=CCCCCC	[M+H]	520.34	31481	1.36
VineCh.d	LPC	LPC 18:2/0:0	O=C(OCC(O)COP(=O)([O-])OCC[N+](C)(C)C)CCCCCCCC=CCC=CCCCCC	[M+H]	520.34	38404	1.36
blank.d	LPC	LPC 18:2/0:0	O=C(OCC(O)COP(=O)([O-])OCC[N+](C)(C)C)CCCCCCCC=CCC=CCCCCC	[M+H]	520.34	4183	1.36
DK01_pos.d	LPC	LPC 18:2/0:0	O=C(OCC(O)COP(=O)([O-])OCC[N+](C)(C)C)CCCCCCCC=CCC=CCCCCC	[M+H]	520.34	187304	1.36
DK02_pos.d	LPC	LPC 18:2/0:0	O=C(OCC(O)COP(=O)([O-])OCC[N+](C)(C)C)CCCCCCCC=CCC=CCCCCC	[M+H]	520.34	193613	1.36
DK04_pos.d	LPC	LPC 18:2/0:0	O=C(OCC(O)COP(=O)([O-])OCC[N+](C)(C)C)CCCCCCCC=CCC=CCCCCC	[M+H]	520.34	86682	1.36
DK05_pos.d	LPC	LPC 18:2/0:0	O=C(OCC(O)COP(=O)([O-])OCC[N+](C)(C)C)CCCCCCCC=CCC=CCCCCC	[M+H]	520.34	195952	1.36
DK06_pos.d	LPC	LPC 18:2/0:0	O=C(OCC(O)COP(=O)([O-])OCC[N+](C)(C)C)CCCCCCCC=CCC=CCCCCC	[M+H]	520.34	197885	1.36
DK07_pos.d	LPC	LPC 18:2/0:0	O=C(OCC(O)COP(=O)([O-])OCC[N+](C)(C)C)CCCCCCCC=CCC=CCCCCC	[M+H]	520.34	109295	1.36
DK08_pos.d	LPC	LPC 18:2/0:0	O=C(OCC(O)COP(=O)([O-])OCC[N+](C)(C)C)CCCCCCCC=CCC=CCCCCC	[M+H]	520.34	117304	1.36
DK09_pos.d	LPC	LPC 18:2/0:0	O=C(OCC(O)COP(=O)([O-])OCC[N+](C)(C)C)CCCCCCCC=CCC=CCCCCC	[M+H]	520.34	232197	1.36
DK10_pos.d	LPC	LPC 18:2/0:0	O=C(OCC(O)COP(=O)([O-])OCC[N+](C)(C)C)CCCCCCCC=CCC=CCCCCC	[M+H]	520.34	198032	1.36
DK11_pos.d	LPC	LPC 18:2/0:0	O=C(OCC(O)COP(=O)([O-])OCC[N+](C)(C)C)CCCCCCCC=CCC=CCCCCC	[M+H]	520.34	214528	1.36
AB2_D.d	LPC	LPC 18:2/0:0	O=C(OCC(O)COP(=O)([O-])OCC[N+](C)(C)C)CCCCCCCC=CCC=CCCCCC	[M+H]	520.34	44556	1.36
BeerCh_D.d	LPC	LPC 18:2/0:0	O=C(OCC(O)COP(=O)([O-])OCC[N+](C)(C)C)CCCCCCCC=CCC=CCCCCC	[M+H]	520.34	32943	1.36
BeerCh_G.d	LPC	LPC 18:2/0:0	O=C(OCC(O)COP(=O)([O-])OCC[N+](C)(C)C)CCCCCCCC=CCC=CCCCCC	[M+H]	520.34	33762	1.36
BeerCh_M.d	LPC	LPC 18:2/0:0	O=C(OCC(O)COP(=O)([O-])OCC[N+](C)(C)C)CCCCCCCC=CCC=CCCCCC	[M+H]	520.34	93171	1.36
blank.d	LPC	LPC 18:2/0:0	O=C(OCC(O)COP(=O)([O-])OCC[N+](C)(C)C)CCCCCCCC=CCC=CCCCCC	[M+H]	520.34	5891	1.36
blank1.d	LPC	LPC 18:2/0:0	O=C(OCC(O)COP(=O)([O-])OCC[N+](C)(C)C)CCCCCCCC=CCC=CCCCCC	[M+H]	520.34	8662	1.36
blank2.d	LPC	LPC 18:2/0:0	O=C(OCC(O)COP(=O)([O-])OCC[N+](C)(C)C)CCCCCCCC=CCC=CCCCCC	[M+H]	520.34	2737	1.36
blank3.d	LPC	LPC 18:2/0:0	O=C(OCC(O)COP(=O)([O-])OCC[N+](C)(C)C)CCCCCCCC=CCC=CCCCCC	[M+H]	520.34	1716	1.36
cacao_5ug_1.d	LPC	LPC 18:2/0:0	O=C(OCC(O)COP(=O)([O-])OCC[N+](C)(C)C)CCCCCCCC=CCC=CCCCCC	[M+H]	520.34	3292	1.36
cacao_5ug_2.d	LPC	LPC 18:2/0:0	O=C(OCC(O)COP(=O)([O-])OCC[N+](C)(C)C)CCCCCCCC=CCC=CCCCCC	[M+H]	520.34	3558	1.36
cacao_5ug_3.d	LPC	LPC 18:2/0:0	O=C(OCC(O)COP(=O)([O-])OCC[N+](C)(C)C)CCCCCCCC=CCC=CCCCCC	[M+H]	520.34	2955	1.36
CO_M.d	LPC	LPC 18:2/0:0	O=C(OCC(O)COP(=O)([O-])OCC[N+](C)(C)C)CCCCCCCC=CCC=CCCCCC	[M+H]	520.34	76799	1.36
ekviliad_6.6ug.d	LPC	LPC 18:2/0:0	O=C(OCC(O)COP(=O)([O-])OCC[N+](C)(C)C)CCCCCCCC=CCC=CCCCCC	[M+H]	520.34	1044	1.36
LG2_D.d	LPC	LPC 18:2/0:0	O=C(OCC(O)COP(=O)([O-])OCC[N+](C)(C)C)CCCCCCCC=CCC=CCCCCC	[M+H]	520.34	32413	1.36
LG2_M.d	LPC	LPC 18:2/0:0	O=C(OCC(O)COP(=O)([O-])OCC[N+](C)(C)C)CCCCCCCC=CCC=CCCCCC	[M+H]	520.34	80483	1.36
LG2_X.d	LPC	LPC 18:2/0:0	O=C(OCC(O)COP(=O)([O-])OCC[N+](C)(C)C)CCCCCCCC=CCC=CCCCCC	[M+H]	520.34	30719	1.36
OB1_D.d	LPC	LPC 18:2/0:0	O=C(OCC(O)COP(=O)([O-])OCC[N+](C)(C)C)CCCCCCCC=CCC=CCCCCC	[M+H]	520.34	14397	1.36
OB1_G.d	LPC	LPC 18:2/0:0	O=C(OCC(O)COP(=O)([O-])OCC[N+](C)(C)C)CCCCCCCC=CCC=CCCCCC	[M+H]	520.34	17795	1.36
OB1_M.d	LPC	LPC 18:2/0:0	O=C(OCC(O)COP(=O)([O-])OCC[N+](C)(C)C)CCCCCCCC=CCC=CCCCCC	[M+H]	520.34	109454	1.36
OB1_X.d	LPC	LPC 18:2/0:0	O=C(OCC(O)COP(=O)([O-])OCC[N+](C)(C)C)CCCCCCCC=CCC=CCCCCC	[M+H]	520.34	15011	1.36
sawdust_cofee.d	LPC	LPC 18:2/0:0	O=C(OCC(O)COP(=O)([O-])OCC[N+](C)(C)C)CCCCCCCC=CCC=CCCCCC	[M+H]	520.34	15582	1.36
sawdust_vsGl.d	LPC	LPC 18:2/0:0	O=C(OCC(O)COP(=O)([O-])OCC[N+](C)(C)C)CCCCCCCC=CCC=CCCCCC	[M+H]	520.34	58140	1.36
timka_silos.d	LPC	LPC 18:2/0:0	O=C(OCC(O)COP(=O)([O-])OCC[N+](C)(C)C)CCCCCCCC=CCC=CCCCCC	[M+H]	520.34	12708	1.36
VineCh.d	LPC	LPC 18:2/0:0	O=C(OCC(O)COP(=O)([O-])OCC[N+](C)(C)C)CCCCCCCC=CCC=CCCCCC	[M+H]	520.34	12878	1.36
blank.d	LPC	LPC 18:2/0:0	O=C(OCC(O)COP(=O)([O-])OCC[N+](C)(C)C)CCCCCCCC=CCC=CCCCCC	[M+H]	520.34	682	1.36
DK01_pos.d	LPC	LPC 18:2/0:0	O=C(OCC(O)COP(=O)([O-])OCC[N+](C)(C)C)CCCCCCCC=CCC=CCCCCC	[M+H]	520.34	42006	1.36
DK02_pos.d	LPC	LPC 18:2/0:0	O=C(OCC(O)COP(=O)([O-])OCC[N+](C)(C)C)CCCCCCCC=CCC=CCCCCC	[M+H]	520.34	51265	1.36
DK04_pos.d	LPC	LPC 18:2/0:0	O=C(OCC(O)COP(=O)([O-])OCC[N+](C)(C)C)CCCCCCCC=CCC=CCCCCC	[M+H]	520.34	28133	1.36
DK05_pos.d	LPC	LPC 18:2/0:0	O=C(OCC(O)COP(=O)([O-])OCC[N+](C)(C)C)CCCCCCCC=CCC=CCCCCC	[M+H]	520.34	36860	1.36
DK06_pos.d	LPC	LPC 18:2/0:0	O=C(OCC(O)COP(=O)([O-])OCC[N+](C)(C)C)CCCCCCCC=CCC=CCCCCC	[M+H]	520.34	41197	1.36
DK07_pos.d	LPC	LPC 18:2/0:0	O=C(OCC(O)COP(=O)([O-])OCC[N+](C)(C)C)CCCCCCCC=CCC=CCCCCC	[M+H]	520.34	19938	1.36
DK08_pos.d	LPC	LPC 18:2/0:0	O=C(OCC(O)COP(=O)([O-])OCC[N+](C)(C)C)CCCCCCCC=CCC=CCCCCC	[M+H]	520.34	33542	1.36
DK09_pos.d	LPC	LPC 18:2/0:0	O=C(OCC(O)COP(=O)([O-])OCC[N+](C)(C)C)CCCCCCCC=CCC=CCCCCC	[M+H]	520.34	48304	1.36
DK10_pos.d	LPC	LPC 18:2/0:0	O=C(OCC(O)COP(=O)([O-])OCC[N+](C)(C)C)CCCCCCCC=CCC=CCCCCC	[M+H]	520.34	32975	1.36
DK11_pos.d	LPC	LPC 18:2/0:0	O=C(OCC(O)COP(=O)([O-])OCC[N+](C)(C)C)CCCCCCCC=CCC=CCCCCC	[M+H]	520.34	42502	1.36
AB2_D.d	LPC	LPC 18:2/0:0	O=C(OCC(O)COP(=O)([O-])OCC[N+](C)(C)C)CCCCCCCC=CCC=CCCCCC	[M+H]	520.34	15485	1.36
BeerCh_D.d	LPC	LPC 18:2/0:0	O=C(OCC(O)COP(=O)([O-])OCC[N+](C)(C)C)CCCCCCCC=CCC=CCCCCC	[M+H]	520.34	12290	1.36
BeerCh_G.d	LPC	LPC 18:2/0:0	O=C(OCC(O)COP(=O)([O-])OCC[N+](C)(C)C)CCCCCCCC=CCC=CCCCCC	[M+H]	520.34	7173	1.36
BeerCh_M.d	LPC	LPC 18:2/0:0	O=C(OCC(O)COP(=O)([O-])OCC[N+](C)(C)C)CCCCCCCC=CCC=CCCCCC	[M+H]	520.34	24618	1.36
blank.d	LPC	LPC 18:2/0:0	O=C(OCC(O)COP(=O)([O-])OCC[N+](C)(C)C)CCCCCCCC=CCC=CCCCCC	[M+H]	520.34	1347	1.36
blank1.d	LPC	LPC 18:2/0:0	O=C(OCC(O)COP(=O)([O-])OCC[N+](C)(C)C)CCCCCCCC=CCC=CCCCCC	[M+H]	520.34	3712	1.36
blank2.d	LPC	LPC 18:2/0:0	O=C(OCC(O)COP(=O)([O-])OCC[N+](C)(C)C)CCCCCCCC=CCC=CCCCCC	[M+H]	520.34	326	1.36
blank3.d	LPC	LPC 18:2/0:0	O=C(OCC(O)COP(=O)([O-])OCC[N+](C)(C)C)CCCCCCCC=CCC=CCCCCC	[M+H]	520.34	808	1.36
cacao_5ug_1.d	LPC	LPC 18:2/0:0	O=C(OCC(O)COP(=O)([O-])OCC[N+](C)(C)C)CCCCCCCC=CCC=CCCCCC	[M+H]	520.34	3861	1.36
cacao_5ug_2.d	LPC	LPC 18:2/0:0	O=C(OCC(O)COP(=O)([O-])OCC[N+](C)(C)C)CCCCCCCC=CCC=CCCCCC	[M+H]	520.34	1803	1.36
cacao_5ug_3.d	LPC	LPC 18:2/0:0	O=C(OCC(O)COP(=O)([O-])OCC[N+](C)(C)C)CCCCCCCC=CCC=CCCCCC	[M+H]	520.34	3814	1.36
CO_M.d	LPC	LPC 18:2/0:0	O=C(OCC(O)COP(=O)([O-])OCC[N+](C)(C)C)CCCCCCCC=CCC=CCCCCC	[M+H]	520.34	20641	1.36
ekviliad_6.6ug.d	LPC	LPC 18:2/0:0	O=C(OCC(O)COP(=O)([O-])OCC[N+](C)(C)C)CCCCCCCC=CCC=CCCCCC	[M+H]	520.34	2063	1.36
LG2_D.d	LPC	LPC 18:2/0:0	O=C(OCC(O)COP(=O)([O-])OCC[N+](C)(C)C)CCCCCCCC=CCC=CCCCCC	[M+H]	520.34	12785	1.36
LG2_M.d	LPC	LPC 18:2/0:0	O=C(OCC(O)COP(=O)([O-])OCC[N+](C)(C)C)CCCCCCCC=CCC=CCCCCC	[M+H]	520.34	23575	1.36
LG2_X.d	LPC	LPC 18:2/0:0	O=C(OCC(O)COP(=O)([O-])OCC[N+](C)(C)C)CCCCCCCC=CCC=CCCCCC	[M+H]	520.34	12603	1.36
OB1_D.d	LPC	LPC 18:2/0:0	O=C(OCC(O)COP(=O)([O-])OCC[N+](C)(C)C)CCCCCCCC=CCC=CCCCCC	[M+H]	520.34	5152	1.36
OB1_G.d	LPC	LPC 18:2/0:0	O=C(OCC(O)COP(=O)([O-])OCC[N+](C)(C)C)CCCCCCCC=CCC=CCCCCC	[M+H]	520.34	7120	1.36
OB1_M.d	LPC	LPC 18:2/0:0	O=C(OCC(O)COP(=O)([O-])OCC[N+](C)(C)C)CCCCCCCC=CCC=CCCCCC	[M+H]	520.34	23899	1.36
OB1_X.d	LPC	LPC 18:2/0:0	O=C(OCC(O)COP(=O)([O-])OCC[N+](C)(C)C)CCCCCCCC=CCC=CCCCCC	[M+H]	520.34	6149	1.36
sawdust_cofee.d	LPC	LPC 18:2/0:0	O=C(OCC(O)COP(=O)([O-])OCC[N+](C)(C)C)CCCCCCCC=CCC=CCCCCC	[M+H]	520.34	4153	1.36
sawdust_vsGl.d	LPC	LPC 18:2/0:0	O=C(OCC(O)COP(=O)([O-])OCC[N+](C)(C)C)CCCCCCCC=CCC=CCCCCC	[M+H]	520.34	15735	1.36
timka_silos.d	LPC	LPC 18:2/0:0	O=C(OCC(O)COP(=O)([O-])OCC[N+](C)(C)C)CCCCCCCC=CCC=CCCCCC	[M+H]	520.34	4172	1.36
VineCh.d	LPC	LPC 18:2/0:0	O=C(OCC(O)COP(=O)([O-])OCC[N+](C)(C)C)CCCCCCCC=CCC=CCCCCC	[M+H]	520.34	7721	1.36
blank.d	LPC	LPC 16:0/0:0	O=C(OCC(O)COP(=O)([O-])OCC[N+](C)(C)C)CCCCCCCCCCCCCCC	[M+H]	496.34	2493	1.7
DK01_pos.d	LPC	LPC 16:0/0:0	O=C(OCC(O)COP(=O)([O-])OCC[N+](C)(C)C)CCCCCCCCCCCCCCC	[M+H]	496.34	56135	1.7
DK02_pos.d	LPC	LPC 16:0/0:0	O=C(OCC(O)COP(=O)([O-])OCC[N+](C)(C)C)CCCCCCCCCCCCCCC	[M+H]	496.34	220022	1.7
DK04_pos.d	LPC	LPC 16:0/0:0	O=C(OCC(O)COP(=O)([O-])OCC[N+](C)(C)C)CCCCCCCCCCCCCCC	[M+H]	496.34	80995	1.7
DK05_pos.d	LPC	LPC 16:0/0:0	O=C(OCC(O)COP(=O)([O-])OCC[N+](C)(C)C)CCCCCCCCCCCCCCC	[M+H]	496.34	185931	1.7
DK06_pos.d	LPC	LPC 16:0/0:0	O=C(OCC(O)COP(=O)([O-])OCC[N+](C)(C)C)CCCCCCCCCCCCCCC	[M+H]	496.34	165747	1.7
DK07_pos.d	LPC	LPC 16:0/0:0	O=C(OCC(O)COP(=O)([O-])OCC[N+](C)(C)C)CCCCCCCCCCCCCCC	[M+H]	496.34	109222	1.7
DK08_pos.d	LPC	LPC 16:0/0:0	O=C(OCC(O)COP(=O)([O-])OCC[N+](C)(C)C)CCCCCCCCCCCCCCC	[M+H]	496.34	119269	1.7
DK09_pos.d	LPC	LPC 16:0/0:0	O=C(OCC(O)COP(=O)([O-])OCC[N+](C)(C)C)CCCCCCCCCCCCCCC	[M+H]	496.34	199088	1.7
DK10_pos.d	LPC	LPC 16:0/0:0	O=C(OCC(O)COP(=O)([O-])OCC[N+](C)(C)C)CCCCCCCCCCCCCCC	[M+H]	496.34	165888	1.7
DK11_pos.d	LPC	LPC 16:0/0:0	O=C(OCC(O)COP(=O)([O-])OCC[N+](C)(C)C)CCCCCCCCCCCCCCC	[M+H]	496.34	201918	1.7
AB2_D.d	LPC	LPC 16:0/0:0	O=C(OCC(O)COP(=O)([O-])OCC[N+](C)(C)C)CCCCCCCCCCCCCCC	[M+H]	496.34	42403	1.7
BeerCh_D.d	LPC	LPC 16:0/0:0	O=C(OCC(O)COP(=O)([O-])OCC[N+](C)(C)C)CCCCCCCCCCCCCCC	[M+H]	496.34	105300	1.7
BeerCh_G.d	LPC	LPC 16:0/0:0	O=C(OCC(O)COP(=O)([O-])OCC[N+](C)(C)C)CCCCCCCCCCCCCCC	[M+H]	496.34	63175	1.7
BeerCh_M.d	LPC	LPC 16:0/0:0	O=C(OCC(O)COP(=O)([O-])OCC[N+](C)(C)C)CCCCCCCCCCCCCCC	[M+H]	496.34	122301	1.7
blank.d	LPC	LPC 16:0/0:0	O=C(OCC(O)COP(=O)([O-])OCC[N+](C)(C)C)CCCCCCCCCCCCCCC	[M+H]	496.34	32167	1.7
blank1.d	LPC	LPC 16:0/0:0	O=C(OCC(O)COP(=O)([O-])OCC[N+](C)(C)C)CCCCCCCCCCCCCCC	[M+H]	496.34	1809	1.7
blank2.d	LPC	LPC 16:0/0:0	O=C(OCC(O)COP(=O)([O-])OCC[N+](C)(C)C)CCCCCCCCCCCCCCC	[M+H]	496.34	1895	1.7
blank3.d	LPC	LPC 16:0/0:0	O=C(OCC(O)COP(=O)([O-])OCC[N+](C)(C)C)CCCCCCCCCCCCCCC	[M+H]	496.34	8702	1.7
cacao_5ug_1.d	LPC	LPC 16:0/0:0	O=C(OCC(O)COP(=O)([O-])OCC[N+](C)(C)C)CCCCCCCCCCCCCCC	[M+H]	496.34	635	1.7
cacao_5ug_2.d	LPC	LPC 16:0/0:0	O=C(OCC(O)COP(=O)([O-])OCC[N+](C)(C)C)CCCCCCCCCCCCCCC	[M+H]	496.34	5190	1.7
cacao_5ug_3.d	LPC	LPC 16:0/0:0	O=C(OCC(O)COP(=O)([O-])OCC[N+](C)(C)C)CCCCCCCCCCCCCCC	[M+H]	496.34	7937	1.7
CO_M.d	LPC	LPC 16:0/0:0	O=C(OCC(O)COP(=O)([O-])OCC[N+](C)(C)C)CCCCCCCCCCCCCCC	[M+H]	496.34	224209	1.7
ekviliad_6.6ug.d	LPC	LPC 16:0/0:0	O=C(OCC(O)COP(=O)([O-])OCC[N+](C)(C)C)CCCCCCCCCCCCCCC	[M+H]	496.34	6099	1.7
LG2_D.d	LPC	LPC 16:0/0:0	O=C(OCC(O)COP(=O)([O-])OCC[N+](C)(C)C)CCCCCCCCCCCCCCC	[M+H]	496.34	55327	1.7
LG2_M.d	LPC	LPC 16:0/0:0	O=C(OCC(O)COP(=O)([O-])OCC[N+](C)(C)C)CCCCCCCCCCCCCCC	[M+H]	496.34	39022	1.7
LG2_X.d	LPC	LPC 16:0/0:0	O=C(OCC(O)COP(=O)([O-])OCC[N+](C)(C)C)CCCCCCCCCCCCCCC	[M+H]	496.34	15769	1.7
OB1_D.d	LPC	LPC 16:0/0:0	O=C(OCC(O)COP(=O)([O-])OCC[N+](C)(C)C)CCCCCCCCCCCCCCC	[M+H]	496.34	39151	1.7
OB1_G.d	LPC	LPC 16:0/0:0	O=C(OCC(O)COP(=O)([O-])OCC[N+](C)(C)C)CCCCCCCCCCCCCCC	[M+H]	496.34	31101	1.7
OB1_M.d	LPC	LPC 16:0/0:0	O=C(OCC(O)COP(=O)([O-])OCC[N+](C)(C)C)CCCCCCCCCCCCCCC	[M+H]	496.34	208273	1.7
OB1_X.d	LPC	LPC 16:0/0:0	O=C(OCC(O)COP(=O)([O-])OCC[N+](C)(C)C)CCCCCCCCCCCCCCC	[M+H]	496.34	54224	1.7
sawdust_cofee.d	LPC	LPC 16:0/0:0	O=C(OCC(O)COP(=O)([O-])OCC[N+](C)(C)C)CCCCCCCCCCCCCCC	[M+H]	496.34	41674	1.7
sawdust_vsGl.d	LPC	LPC 16:0/0:0	O=C(OCC(O)COP(=O)([O-])OCC[N+](C)(C)C)CCCCCCCCCCCCCCC	[M+H]	496.34	121397	1.7
timka_silos.d	LPC	LPC 16:0/0:0	O=C(OCC(O)COP(=O)([O-])OCC[N+](C)(C)C)CCCCCCCCCCCCCCC	[M+H]	496.34	88534	1.7
VineCh.d	LPC	LPC 16:0/0:0	O=C(OCC(O)COP(=O)([O-])OCC[N+](C)(C)C)CCCCCCCCCCCCCCC	[M+H]	496.34	27608	1.7
blank.d	LPC	LPC 16:0/0:0	O=C(OCC(O)COP(=O)([O-])OCC[N+](C)(C)C)CCCCCCCCCCCCCCC	[M+H]	496.34	1764	1.7
DK01_pos.d	LPC	LPC 16:0/0:0	O=C(OCC(O)COP(=O)([O-])OCC[N+](C)(C)C)CCCCCCCCCCCCCCC	[M+H]	496.34	23269	1.7
DK02_pos.d	LPC	LPC 16:0/0:0	O=C(OCC(O)COP(=O)([O-])OCC[N+](C)(C)C)CCCCCCCCCCCCCCC	[M+H]	496.34	61888	1.7
DK04_pos.d	LPC	LPC 16:0/0:0	O=C(OCC(O)COP(=O)([O-])OCC[N+](C)(C)C)CCCCCCCCCCCCCCC	[M+H]	496.34	24419	1.7
DK05_pos.d	LPC	LPC 16:0/0:0	O=C(OCC(O)COP(=O)([O-])OCC[N+](C)(C)C)CCCCCCCCCCCCCCC	[M+H]	496.34	56849	1.7
DK06_pos.d	LPC	LPC 16:0/0:0	O=C(OCC(O)COP(=O)([O-])OCC[N+](C)(C)C)CCCCCCCCCCCCCCC	[M+H]	496.34	57524	1.7
DK07_pos.d	LPC	LPC 16:0/0:0	O=C(OCC(O)COP(=O)([O-])OCC[N+](C)(C)C)CCCCCCCCCCCCCCC	[M+H]	496.34	25635	1.7
DK08_pos.d	LPC	LPC 16:0/0:0	O=C(OCC(O)COP(=O)([O-])OCC[N+](C)(C)C)CCCCCCCCCCCCCCC	[M+H]	496.34	47193	1.7
DK09_pos.d	LPC	LPC 16:0/0:0	O=C(OCC(O)COP(=O)([O-])OCC[N+](C)(C)C)CCCCCCCCCCCCCCC	[M+H]	496.34	47165	1.7
DK10_pos.d	LPC	LPC 16:0/0:0	O=C(OCC(O)COP(=O)([O-])OCC[N+](C)(C)C)CCCCCCCCCCCCCCC	[M+H]	496.34	51261	1.7
DK11_pos.d	LPC	LPC 16:0/0:0	O=C(OCC(O)COP(=O)([O-])OCC[N+](C)(C)C)CCCCCCCCCCCCCCC	[M+H]	496.34	57356	1.7
AB2_D.d	LPC	LPC 16:0/0:0	O=C(OCC(O)COP(=O)([O-])OCC[N+](C)(C)C)CCCCCCCCCCCCCCC	[M+H]	496.34	22646	1.7
BeerCh_D.d	LPC	LPC 16:0/0:0	O=C(OCC(O)COP(=O)([O-])OCC[N+](C)(C)C)CCCCCCCCCCCCCCC	[M+H]	496.34	40695	1.7
BeerCh_G.d	LPC	LPC 16:0/0:0	O=C(OCC(O)COP(=O)([O-])OCC[N+](C)(C)C)CCCCCCCCCCCCCCC	[M+H]	496.34	18377	1.7
BeerCh_M.d	LPC	LPC 16:0/0:0	O=C(OCC(O)COP(=O)([O-])OCC[N+](C)(C)C)CCCCCCCCCCCCCCC	[M+H]	496.34	46036	1.7
blank.d	LPC	LPC 16:0/0:0	O=C(OCC(O)COP(=O)([O-])OCC[N+](C)(C)C)CCCCCCCCCCCCCCC	[M+H]	496.34	20423	1.7
blank1.d	LPC	LPC 16:0/0:0	O=C(OCC(O)COP(=O)([O-])OCC[N+](C)(C)C)CCCCCCCCCCCCCCC	[M+H]	496.34	6898	1.7
blank2.d	LPC	LPC 16:0/0:0	O=C(OCC(O)COP(=O)([O-])OCC[N+](C)(C)C)CCCCCCCCCCCCCCC	[M+H]	496.34	1592	1.7
blank3.d	LPC	LPC 16:0/0:0	O=C(OCC(O)COP(=O)([O-])OCC[N+](C)(C)C)CCCCCCCCCCCCCCC	[M+H]	496.34	6962	1.7
cacao_5ug_1.d	LPC	LPC 16:0/0:0	O=C(OCC(O)COP(=O)([O-])OCC[N+](C)(C)C)CCCCCCCCCCCCCCC	[M+H]	496.34	3192	1.7
cacao_5ug_2.d	LPC	LPC 16:0/0:0	O=C(OCC(O)COP(=O)([O-])OCC[N+](C)(C)C)CCCCCCCCCCCCCCC	[M+H]	496.34	6141	1.7
cacao_5ug_3.d	LPC	LPC 16:0/0:0	O=C(OCC(O)COP(=O)([O-])OCC[N+](C)(C)C)CCCCCCCCCCCCCCC	[M+H]	496.34	5662	1.7
CO_M.d	LPC	LPC 16:0/0:0	O=C(OCC(O)COP(=O)([O-])OCC[N+](C)(C)C)CCCCCCCCCCCCCCC	[M+H]	496.34	72131	1.7
ekviliad_6.6ug.d	LPC	LPC 16:0/0:0	O=C(OCC(O)COP(=O)([O-])OCC[N+](C)(C)C)CCCCCCCCCCCCCCC	[M+H]	496.34	7349	1.7
LG2_D.d	LPC	LPC 16:0/0:0	O=C(OCC(O)COP(=O)([O-])OCC[N+](C)(C)C)CCCCCCCCCCCCCCC	[M+H]	496.34	28124	1.7
LG2_M.d	LPC	LPC 16:0/0:0	O=C(OCC(O)COP(=O)([O-])OCC[N+](C)(C)C)CCCCCCCCCCCCCCC	[M+H]	496.34	16807	1.7
LG2_X.d	LPC	LPC 16:0/0:0	O=C(OCC(O)COP(=O)([O-])OCC[N+](C)(C)C)CCCCCCCCCCCCCCC	[M+H]	496.34	14143	1.7
OB1_D.d	LPC	LPC 16:0/0:0	O=C(OCC(O)COP(=O)([O-])OCC[N+](C)(C)C)CCCCCCCCCCCCCCC	[M+H]	496.34	16770	1.7
OB1_G.d	LPC	LPC 16:0/0:0	O=C(OCC(O)COP(=O)([O-])OCC[N+](C)(C)C)CCCCCCCCCCCCCCC	[M+H]	496.34	15524	1.7
OB1_M.d	LPC	LPC 16:0/0:0	O=C(OCC(O)COP(=O)([O-])OCC[N+](C)(C)C)CCCCCCCCCCCCCCC	[M+H]	496.34	69738	1.7
OB1_X.d	LPC	LPC 16:0/0:0	O=C(OCC(O)COP(=O)([O-])OCC[N+](C)(C)C)CCCCCCCCCCCCCCC	[M+H]	496.34	24402	1.7
sawdust_cofee.d	LPC	LPC 16:0/0:0	O=C(OCC(O)COP(=O)([O-])OCC[N+](C)(C)C)CCCCCCCCCCCCCCC	[M+H]	496.34	30426	1.7
sawdust_vsGl.d	LPC	LPC 16:0/0:0	O=C(OCC(O)COP(=O)([O-])OCC[N+](C)(C)C)CCCCCCCCCCCCCCC	[M+H]	496.34	52710	1.7
timka_silos.d	LPC	LPC 16:0/0:0	O=C(OCC(O)COP(=O)([O-])OCC[N+](C)(C)C)CCCCCCCCCCCCCCC	[M+H]	496.34	25672	1.7
VineCh.d	LPC	LPC 16:0/0:0	O=C(OCC(O)COP(=O)([O-])OCC[N+](C)(C)C)CCCCCCCCCCCCCCC	[M+H]	496.34	20861	1.7
blank.d	LPC	LPC 16:0/0:0	O=C(OCC(O)COP(=O)([O-])OCC[N+](C)(C)C)CCCCCCCCCCCCCCC	[M+H]	496.34	3145	1.7
DK01_pos.d	LPC	LPC 16:0/0:0	O=C(OCC(O)COP(=O)([O-])OCC[N+](C)(C)C)CCCCCCCCCCCCCCC	[M+H]	496.34	12900	1.7
DK02_pos.d	LPC	LPC 16:0/0:0	O=C(OCC(O)COP(=O)([O-])OCC[N+](C)(C)C)CCCCCCCCCCCCCCC	[M+H]	496.34	13849	1.7
DK04_pos.d	LPC	LPC 16:0/0:0	O=C(OCC(O)COP(=O)([O-])OCC[N+](C)(C)C)CCCCCCCCCCCCCCC	[M+H]	496.34	8843	1.7
DK05_pos.d	LPC	LPC 16:0/0:0	O=C(OCC(O)COP(=O)([O-])OCC[N+](C)(C)C)CCCCCCCCCCCCCCC	[M+H]	496.34	24686	1.7
DK06_pos.d	LPC	LPC 16:0/0:0	O=C(OCC(O)COP(=O)([O-])OCC[N+](C)(C)C)CCCCCCCCCCCCCCC	[M+H]	496.34	13444	1.7
DK07_pos.d	LPC	LPC 16:0/0:0	O=C(OCC(O)COP(=O)([O-])OCC[N+](C)(C)C)CCCCCCCCCCCCCCC	[M+H]	496.34	11684	1.7
DK08_pos.d	LPC	LPC 16:0/0:0	O=C(OCC(O)COP(=O)([O-])OCC[N+](C)(C)C)CCCCCCCCCCCCCCC	[M+H]	496.34	4535	1.7
DK09_pos.d	LPC	LPC 16:0/0:0	O=C(OCC(O)COP(=O)([O-])OCC[N+](C)(C)C)CCCCCCCCCCCCCCC	[M+H]	496.34	19024	1.7
DK10_pos.d	LPC	LPC 16:0/0:0	O=C(OCC(O)COP(=O)([O-])OCC[N+](C)(C)C)CCCCCCCCCCCCCCC	[M+H]	496.34	11162	1.7
DK11_pos.d	LPC	LPC 16:0/0:0	O=C(OCC(O)COP(=O)([O-])OCC[N+](C)(C)C)CCCCCCCCCCCCCCC	[M+H]	496.34	23966	1.7
AB2_D.d	LPC	LPC 16:0/0:0	O=C(OCC(O)COP(=O)([O-])OCC[N+](C)(C)C)CCCCCCCCCCCCCCC	[M+H]	496.34	22655	1.7
BeerCh_D.d	LPC	LPC 16:0/0:0	O=C(OCC(O)COP(=O)([O-])OCC[N+](C)(C)C)CCCCCCCCCCCCCCC	[M+H]	496.34	45419	1.7
BeerCh_G.d	LPC	LPC 16:0/0:0	O=C(OCC(O)COP(=O)([O-])OCC[N+](C)(C)C)CCCCCCCCCCCCCCC	[M+H]	496.34	32781	1.7
BeerCh_M.d	LPC	LPC 16:0/0:0	O=C(OCC(O)COP(=O)([O-])OCC[N+](C)(C)C)CCCCCCCCCCCCCCC	[M+H]	496.34	25287	1.7
blank.d	LPC	LPC 16:0/0:0	O=C(OCC(O)COP(=O)([O-])OCC[N+](C)(C)C)CCCCCCCCCCCCCCC	[M+H]	496.34	18697	1.7
blank1.d	LPC	LPC 16:0/0:0	O=C(OCC(O)COP(=O)([O-])OCC[N+](C)(C)C)CCCCCCCCCCCCCCC	[M+H]	496.34	10093	1.7
blank2.d	LPC	LPC 16:0/0:0	O=C(OCC(O)COP(=O)([O-])OCC[N+](C)(C)C)CCCCCCCCCCCCCCC	[M+H]	496.34	511	1.7
blank3.d	LPC	LPC 16:0/0:0	O=C(OCC(O)COP(=O)([O-])OCC[N+](C)(C)C)CCCCCCCCCCCCCCC	[M+H]	496.34	10426	1.7
cacao_5ug_1.d	LPC	LPC 16:0/0:0	O=C(OCC(O)COP(=O)([O-])OCC[N+](C)(C)C)CCCCCCCCCCCCCCC	[M+H]	496.34	2357	1.7
cacao_5ug_2.d	LPC	LPC 16:0/0:0	O=C(OCC(O)COP(=O)([O-])OCC[N+](C)(C)C)CCCCCCCCCCCCCCC	[M+H]	496.34	9190	1.7
cacao_5ug_3.d	LPC	LPC 16:0/0:0	O=C(OCC(O)COP(=O)([O-])OCC[N+](C)(C)C)CCCCCCCCCCCCCCC	[M+H]	496.34	2160	1.7
CO_M.d	LPC	LPC 16:0/0:0	O=C(OCC(O)COP(=O)([O-])OCC[N+](C)(C)C)CCCCCCCCCCCCCCC	[M+H]	496.34	19273	1.7
ekviliad_6.6ug.d	LPC	LPC 16:0/0:0	O=C(OCC(O)COP(=O)([O-])OCC[N+](C)(C)C)CCCCCCCCCCCCCCC	[M+H]	496.34	16440	1.7
LG2_D.d	LPC	LPC 16:0/0:0	O=C(OCC(O)COP(=O)([O-])OCC[N+](C)(C)C)CCCCCCCCCCCCCCC	[M+H]	496.34	32911	1.7
LG2_M.d	LPC	LPC 16:0/0:0	O=C(OCC(O)COP(=O)([O-])OCC[N+](C)(C)C)CCCCCCCCCCCCCCC	[M+H]	496.34	4225	1.7
LG2_X.d	LPC	LPC 16:0/0:0	O=C(OCC(O)COP(=O)([O-])OCC[N+](C)(C)C)CCCCCCCCCCCCCCC	[M+H]	496.34	26297	1.7
OB1_D.d	LPC	LPC 16:0/0:0	O=C(OCC(O)COP(=O)([O-])OCC[N+](C)(C)C)CCCCCCCCCCCCCCC	[M+H]	496.34	19250	1.7
OB1_G.d	LPC	LPC 16:0/0:0	O=C(OCC(O)COP(=O)([O-])OCC[N+](C)(C)C)CCCCCCCCCCCCCCC	[M+H]	496.34	24688	1.7
OB1_M.d	LPC	LPC 16:0/0:0	O=C(OCC(O)COP(=O)([O-])OCC[N+](C)(C)C)CCCCCCCCCCCCCCC	[M+H]	496.34	23050	1.7
OB1_X.d	LPC	LPC 16:0/0:0	O=C(OCC(O)COP(=O)([O-])OCC[N+](C)(C)C)CCCCCCCCCCCCCCC	[M+H]	496.34	19450	1.7
sawdust_cofee.d	LPC	LPC 16:0/0:0	O=C(OCC(O)COP(=O)([O-])OCC[N+](C)(C)C)CCCCCCCCCCCCCCC	[M+H]	496.34	21696	1.7
sawdust_vsGl.d	LPC	LPC 16:0/0:0	O=C(OCC(O)COP(=O)([O-])OCC[N+](C)(C)C)CCCCCCCCCCCCCCC	[M+H]	496.34	59692	1.7
timka_silos.d	LPC	LPC 16:0/0:0	O=C(OCC(O)COP(=O)([O-])OCC[N+](C)(C)C)CCCCCCCCCCCCCCC	[M+H]	496.34	9624	1.7
VineCh.d	LPC	LPC 16:0/0:0	O=C(OCC(O)COP(=O)([O-])OCC[N+](C)(C)C)CCCCCCCCCCCCCCC	[M+H]	496.34	21580	1.7
blank.d	LPC	LPC 16:0	O=C(OCC(O)COP(=O)([O-])OCC[N+](C)(C)C)CCCCCCCCCCCCCCC	[M+H]	496.34	3728	1.68
DK01_pos.d	LPC	LPC 16:0	O=C(OCC(O)COP(=O)([O-])OCC[N+](C)(C)C)CCCCCCCCCCCCCCC	[M+H]	496.34	52499	1.68
DK02_pos.d	LPC	LPC 16:0	O=C(OCC(O)COP(=O)([O-])OCC[N+](C)(C)C)CCCCCCCCCCCCCCC	[M+H]	496.34	209886	1.68
DK04_pos.d	LPC	LPC 16:0	O=C(OCC(O)COP(=O)([O-])OCC[N+](C)(C)C)CCCCCCCCCCCCCCC	[M+H]	496.34	68329	1.68
DK05_pos.d	LPC	LPC 16:0	O=C(OCC(O)COP(=O)([O-])OCC[N+](C)(C)C)CCCCCCCCCCCCCCC	[M+H]	496.34	186759	1.68
DK06_pos.d	LPC	LPC 16:0	O=C(OCC(O)COP(=O)([O-])OCC[N+](C)(C)C)CCCCCCCCCCCCCCC	[M+H]	496.34	174084	1.68
DK07_pos.d	LPC	LPC 16:0	O=C(OCC(O)COP(=O)([O-])OCC[N+](C)(C)C)CCCCCCCCCCCCCCC	[M+H]	496.34	91878	1.68
DK08_pos.d	LPC	LPC 16:0	O=C(OCC(O)COP(=O)([O-])OCC[N+](C)(C)C)CCCCCCCCCCCCCCC	[M+H]	496.34	118237	1.68
DK09_pos.d	LPC	LPC 16:0	O=C(OCC(O)COP(=O)([O-])OCC[N+](C)(C)C)CCCCCCCCCCCCCCC	[M+H]	496.34	173534	1.68
DK10_pos.d	LPC	LPC 16:0	O=C(OCC(O)COP(=O)([O-])OCC[N+](C)(C)C)CCCCCCCCCCCCCCC	[M+H]	496.34	170874	1.68
DK11_pos.d	LPC	LPC 16:0	O=C(OCC(O)COP(=O)([O-])OCC[N+](C)(C)C)CCCCCCCCCCCCCCC	[M+H]	496.34	178507	1.68
AB2_D.d	LPC	LPC 16:0	O=C(OCC(O)COP(=O)([O-])OCC[N+](C)(C)C)CCCCCCCCCCCCCCC	[M+H]	496.34	21617	1.68
BeerCh_D.d	LPC	LPC 16:0	O=C(OCC(O)COP(=O)([O-])OCC[N+](C)(C)C)CCCCCCCCCCCCCCC	[M+H]	496.34	70957	1.68
BeerCh_G.d	LPC	LPC 16:0	O=C(OCC(O)COP(=O)([O-])OCC[N+](C)(C)C)CCCCCCCCCCCCCCC	[M+H]	496.34	30876	1.68
BeerCh_M.d	LPC	LPC 16:0	O=C(OCC(O)COP(=O)([O-])OCC[N+](C)(C)C)CCCCCCCCCCCCCCC	[M+H]	496.34	100083	1.68
blank.d	LPC	LPC 16:0	O=C(OCC(O)COP(=O)([O-])OCC[N+](C)(C)C)CCCCCCCCCCCCCCC	[M+H]	496.34	6454	1.68
blank1.d	LPC	LPC 16:0	O=C(OCC(O)COP(=O)([O-])OCC[N+](C)(C)C)CCCCCCCCCCCCCCC	[M+H]	496.34	4021	1.68
blank2.d	LPC	LPC 16:0	O=C(OCC(O)COP(=O)([O-])OCC[N+](C)(C)C)CCCCCCCCCCCCCCC	[M+H]	496.34	4295	1.68
blank3.d	LPC	LPC 16:0	O=C(OCC(O)COP(=O)([O-])OCC[N+](C)(C)C)CCCCCCCCCCCCCCC	[M+H]	496.34	3063	1.68
cacao_5ug_1.d	LPC	LPC 16:0	O=C(OCC(O)COP(=O)([O-])OCC[N+](C)(C)C)CCCCCCCCCCCCCCC	[M+H]	496.34	7372	1.68
cacao_5ug_2.d	LPC	LPC 16:0	O=C(OCC(O)COP(=O)([O-])OCC[N+](C)(C)C)CCCCCCCCCCCCCCC	[M+H]	496.34	859	1.68
cacao_5ug_3.d	LPC	LPC 16:0	O=C(OCC(O)COP(=O)([O-])OCC[N+](C)(C)C)CCCCCCCCCCCCCCC	[M+H]	496.34	2455	1.68
CO_M.d	LPC	LPC 16:0	O=C(OCC(O)COP(=O)([O-])OCC[N+](C)(C)C)CCCCCCCCCCCCCCC	[M+H]	496.34	176805	1.68
ekviliad_6.6ug.d	LPC	LPC 16:0	O=C(OCC(O)COP(=O)([O-])OCC[N+](C)(C)C)CCCCCCCCCCCCCCC	[M+H]	496.34	3044	1.68
LG2_D.d	LPC	LPC 16:0	O=C(OCC(O)COP(=O)([O-])OCC[N+](C)(C)C)CCCCCCCCCCCCCCC	[M+H]	496.34	27721	1.68
LG2_M.d	LPC	LPC 16:0	O=C(OCC(O)COP(=O)([O-])OCC[N+](C)(C)C)CCCCCCCCCCCCCCC	[M+H]	496.34	34265	1.68
LG2_X.d	LPC	LPC 16:0	O=C(OCC(O)COP(=O)([O-])OCC[N+](C)(C)C)CCCCCCCCCCCCCCC	[M+H]	496.34	9497	1.68
OB1_D.d	LPC	LPC 16:0	O=C(OCC(O)COP(=O)([O-])OCC[N+](C)(C)C)CCCCCCCCCCCCCCC	[M+H]	496.34	26241	1.68
OB1_G.d	LPC	LPC 16:0	O=C(OCC(O)COP(=O)([O-])OCC[N+](C)(C)C)CCCCCCCCCCCCCCC	[M+H]	496.34	28533	1.68
OB1_M.d	LPC	LPC 16:0	O=C(OCC(O)COP(=O)([O-])OCC[N+](C)(C)C)CCCCCCCCCCCCCCC	[M+H]	496.34	152760	1.68
OB1_X.d	LPC	LPC 16:0	O=C(OCC(O)COP(=O)([O-])OCC[N+](C)(C)C)CCCCCCCCCCCCCCC	[M+H]	496.34	22585	1.68
sawdust_cofee.d	LPC	LPC 16:0	O=C(OCC(O)COP(=O)([O-])OCC[N+](C)(C)C)CCCCCCCCCCCCCCC	[M+H]	496.34	21977	1.68
sawdust_vsGl.d	LPC	LPC 16:0	O=C(OCC(O)COP(=O)([O-])OCC[N+](C)(C)C)CCCCCCCCCCCCCCC	[M+H]	496.34	103959	1.68
timka_silos.d	LPC	LPC 16:0	O=C(OCC(O)COP(=O)([O-])OCC[N+](C)(C)C)CCCCCCCCCCCCCCC	[M+H]	496.34	33524	1.68
VineCh.d	LPC	LPC 16:0	O=C(OCC(O)COP(=O)([O-])OCC[N+](C)(C)C)CCCCCCCCCCCCCCC	[M+H]	496.34	17451	1.68
blank.d	LPC	LPC 16:0	O=C(OCC(O)COP(=O)([O-])OCC[N+](C)(C)C)CCCCCCCCCCCCCCC	[M+H]	496.34	1764	1.68
DK01_pos.d	LPC	LPC 16:0	O=C(OCC(O)COP(=O)([O-])OCC[N+](C)(C)C)CCCCCCCCCCCCCCC	[M+H]	496.34	16908	1.68
DK02_pos.d	LPC	LPC 16:0	O=C(OCC(O)COP(=O)([O-])OCC[N+](C)(C)C)CCCCCCCCCCCCCCC	[M+H]	496.34	58046	1.68
DK04_pos.d	LPC	LPC 16:0	O=C(OCC(O)COP(=O)([O-])OCC[N+](C)(C)C)CCCCCCCCCCCCCCC	[M+H]	496.34	26797	1.68
DK05_pos.d	LPC	LPC 16:0	O=C(OCC(O)COP(=O)([O-])OCC[N+](C)(C)C)CCCCCCCCCCCCCCC	[M+H]	496.34	47959	1.68
DK06_pos.d	LPC	LPC 16:0	O=C(OCC(O)COP(=O)([O-])OCC[N+](C)(C)C)CCCCCCCCCCCCCCC	[M+H]	496.34	60540	1.68
DK07_pos.d	LPC	LPC 16:0	O=C(OCC(O)COP(=O)([O-])OCC[N+](C)(C)C)CCCCCCCCCCCCCCC	[M+H]	496.34	36184	1.68
DK08_pos.d	LPC	LPC 16:0	O=C(OCC(O)COP(=O)([O-])OCC[N+](C)(C)C)CCCCCCCCCCCCCCC	[M+H]	496.34	40429	1.68
DK09_pos.d	LPC	LPC 16:0	O=C(OCC(O)COP(=O)([O-])OCC[N+](C)(C)C)CCCCCCCCCCCCCCC	[M+H]	496.34	55741	1.68
DK10_pos.d	LPC	LPC 16:0	O=C(OCC(O)COP(=O)([O-])OCC[N+](C)(C)C)CCCCCCCCCCCCCCC	[M+H]	496.34	52389	1.68
DK11_pos.d	LPC	LPC 16:0	O=C(OCC(O)COP(=O)([O-])OCC[N+](C)(C)C)CCCCCCCCCCCCCCC	[M+H]	496.34	55849	1.68
AB2_D.d	LPC	LPC 16:0	O=C(OCC(O)COP(=O)([O-])OCC[N+](C)(C)C)CCCCCCCCCCCCCCC	[M+H]	496.34	16890	1.68
BeerCh_D.d	LPC	LPC 16:0	O=C(OCC(O)COP(=O)([O-])OCC[N+](C)(C)C)CCCCCCCCCCCCCCC	[M+H]	496.34	30148	1.68
BeerCh_G.d	LPC	LPC 16:0	O=C(OCC(O)COP(=O)([O-])OCC[N+](C)(C)C)CCCCCCCCCCCCCCC	[M+H]	496.34	18055	1.68
BeerCh_M.d	LPC	LPC 16:0	O=C(OCC(O)COP(=O)([O-])OCC[N+](C)(C)C)CCCCCCCCCCCCCCC	[M+H]	496.34	41690	1.68
blank.d	LPC	LPC 16:0	O=C(OCC(O)COP(=O)([O-])OCC[N+](C)(C)C)CCCCCCCCCCCCCCC	[M+H]	496.34	5615	1.68
blank1.d	LPC	LPC 16:0	O=C(OCC(O)COP(=O)([O-])OCC[N+](C)(C)C)CCCCCCCCCCCCCCC	[M+H]	496.34	3617	1.68
blank2.d	LPC	LPC 16:0	O=C(OCC(O)COP(=O)([O-])OCC[N+](C)(C)C)CCCCCCCCCCCCCCC	[M+H]	496.34	3312	1.68
blank3.d	LPC	LPC 16:0	O=C(OCC(O)COP(=O)([O-])OCC[N+](C)(C)C)CCCCCCCCCCCCCCC	[M+H]	496.34	4084	1.68
cacao_5ug_1.d	LPC	LPC 16:0	O=C(OCC(O)COP(=O)([O-])OCC[N+](C)(C)C)CCCCCCCCCCCCCCC	[M+H]	496.34	4144	1.68
cacao_5ug_2.d	LPC	LPC 16:0	O=C(OCC(O)COP(=O)([O-])OCC[N+](C)(C)C)CCCCCCCCCCCCCCC	[M+H]	496.34	3914	1.68
cacao_5ug_3.d	LPC	LPC 16:0	O=C(OCC(O)COP(=O)([O-])OCC[N+](C)(C)C)CCCCCCCCCCCCCCC	[M+H]	496.34	2423	1.68
CO_M.d	LPC	LPC 16:0	O=C(OCC(O)COP(=O)([O-])OCC[N+](C)(C)C)CCCCCCCCCCCCCCC	[M+H]	496.34	53360	1.68
ekviliad_6.6ug.d	LPC	LPC 16:0	O=C(OCC(O)COP(=O)([O-])OCC[N+](C)(C)C)CCCCCCCCCCCCCCC	[M+H]	496.34	3939	1.68
LG2_D.d	LPC	LPC 16:0	O=C(OCC(O)COP(=O)([O-])OCC[N+](C)(C)C)CCCCCCCCCCCCCCC	[M+H]	496.34	14868	1.68
LG2_M.d	LPC	LPC 16:0	O=C(OCC(O)COP(=O)([O-])OCC[N+](C)(C)C)CCCCCCCCCCCCCCC	[M+H]	496.34	11801	1.68
LG2_X.d	LPC	LPC 16:0	O=C(OCC(O)COP(=O)([O-])OCC[N+](C)(C)C)CCCCCCCCCCCCCCC	[M+H]	496.34	9319	1.68
OB1_D.d	LPC	LPC 16:0	O=C(OCC(O)COP(=O)([O-])OCC[N+](C)(C)C)CCCCCCCCCCCCCCC	[M+H]	496.34	11887	1.68
OB1_G.d	LPC	LPC 16:0	O=C(OCC(O)COP(=O)([O-])OCC[N+](C)(C)C)CCCCCCCCCCCCCCC	[M+H]	496.34	19039	1.68
OB1_M.d	LPC	LPC 16:0	O=C(OCC(O)COP(=O)([O-])OCC[N+](C)(C)C)CCCCCCCCCCCCCCC	[M+H]	496.34	48512	1.68
OB1_X.d	LPC	LPC 16:0	O=C(OCC(O)COP(=O)([O-])OCC[N+](C)(C)C)CCCCCCCCCCCCCCC	[M+H]	496.34	12425	1.68
sawdust_cofee.d	LPC	LPC 16:0	O=C(OCC(O)COP(=O)([O-])OCC[N+](C)(C)C)CCCCCCCCCCCCCCC	[M+H]	496.34	14410	1.68
sawdust_vsGl.d	LPC	LPC 16:0	O=C(OCC(O)COP(=O)([O-])OCC[N+](C)(C)C)CCCCCCCCCCCCCCC	[M+H]	496.34	39715	1.68
timka_silos.d	LPC	LPC 16:0	O=C(OCC(O)COP(=O)([O-])OCC[N+](C)(C)C)CCCCCCCCCCCCCCC	[M+H]	496.34	15319	1.68
VineCh.d	LPC	LPC 16:0	O=C(OCC(O)COP(=O)([O-])OCC[N+](C)(C)C)CCCCCCCCCCCCCCC	[M+H]	496.34	7558	1.68
blank.d	LPC	LPC 16:0	O=C(OCC(O)COP(=O)([O-])OCC[N+](C)(C)C)CCCCCCCCCCCCCCC	[M+H]	496.34	3918	1.68
DK01_pos.d	LPC	LPC 16:0	O=C(OCC(O)COP(=O)([O-])OCC[N+](C)(C)C)CCCCCCCCCCCCCCC	[M+H]	496.34	11687	1.68
DK02_pos.d	LPC	LPC 16:0	O=C(OCC(O)COP(=O)([O-])OCC[N+](C)(C)C)CCCCCCCCCCCCCCC	[M+H]	496.34	14824	1.68
DK04_pos.d	LPC	LPC 16:0	O=C(OCC(O)COP(=O)([O-])OCC[N+](C)(C)C)CCCCCCCCCCCCCCC	[M+H]	496.34	13153	1.68
DK05_pos.d	LPC	LPC 16:0	O=C(OCC(O)COP(=O)([O-])OCC[N+](C)(C)C)CCCCCCCCCCCCCCC	[M+H]	496.34	12936	1.68
DK06_pos.d	LPC	LPC 16:0	O=C(OCC(O)COP(=O)([O-])OCC[N+](C)(C)C)CCCCCCCCCCCCCCC	[M+H]	496.34	14422	1.68
DK07_pos.d	LPC	LPC 16:0	O=C(OCC(O)COP(=O)([O-])OCC[N+](C)(C)C)CCCCCCCCCCCCCCC	[M+H]	496.34	12135	1.68
DK08_pos.d	LPC	LPC 16:0	O=C(OCC(O)COP(=O)([O-])OCC[N+](C)(C)C)CCCCCCCCCCCCCCC	[M+H]	496.34	10676	1.68
DK09_pos.d	LPC	LPC 16:0	O=C(OCC(O)COP(=O)([O-])OCC[N+](C)(C)C)CCCCCCCCCCCCCCC	[M+H]	496.34	15944	1.68
DK10_pos.d	LPC	LPC 16:0	O=C(OCC(O)COP(=O)([O-])OCC[N+](C)(C)C)CCCCCCCCCCCCCCC	[M+H]	496.34	9374	1.68
DK11_pos.d	LPC	LPC 16:0	O=C(OCC(O)COP(=O)([O-])OCC[N+](C)(C)C)CCCCCCCCCCCCCCC	[M+H]	496.34	7830	1.68
AB2_D.d	LPC	LPC 16:0	O=C(OCC(O)COP(=O)([O-])OCC[N+](C)(C)C)CCCCCCCCCCCCCCC	[M+H]	496.34	15074	1.68
BeerCh_D.d	LPC	LPC 16:0	O=C(OCC(O)COP(=O)([O-])OCC[N+](C)(C)C)CCCCCCCCCCCCCCC	[M+H]	496.34	9143	1.68
BeerCh_G.d	LPC	LPC 16:0	O=C(OCC(O)COP(=O)([O-])OCC[N+](C)(C)C)CCCCCCCCCCCCCCC	[M+H]	496.34	4020	1.68
BeerCh_M.d	LPC	LPC 16:0	O=C(OCC(O)COP(=O)([O-])OCC[N+](C)(C)C)CCCCCCCCCCCCCCC	[M+H]	496.34	16640	1.68
blank.d	LPC	LPC 16:0	O=C(OCC(O)COP(=O)([O-])OCC[N+](C)(C)C)CCCCCCCCCCCCCCC	[M+H]	496.34	7352	1.68
blank1.d	LPC	LPC 16:0	O=C(OCC(O)COP(=O)([O-])OCC[N+](C)(C)C)CCCCCCCCCCCCCCC	[M+H]	496.34	559	1.68
blank2.d	LPC	LPC 16:0	O=C(OCC(O)COP(=O)([O-])OCC[N+](C)(C)C)CCCCCCCCCCCCCCC	[M+H]	496.34	1891	1.68
blank3.d	LPC	LPC 16:0	O=C(OCC(O)COP(=O)([O-])OCC[N+](C)(C)C)CCCCCCCCCCCCCCC	[M+H]	496.34	9186	1.68
cacao_5ug_1.d	LPC	LPC 16:0	O=C(OCC(O)COP(=O)([O-])OCC[N+](C)(C)C)CCCCCCCCCCCCCCC	[M+H]	496.34	2734	1.68
cacao_5ug_2.d	LPC	LPC 16:0	O=C(OCC(O)COP(=O)([O-])OCC[N+](C)(C)C)CCCCCCCCCCCCCCC	[M+H]	496.34	2969	1.68
cacao_5ug_3.d	LPC	LPC 16:0	O=C(OCC(O)COP(=O)([O-])OCC[N+](C)(C)C)CCCCCCCCCCCCCCC	[M+H]	496.34	8345	1.68
CO_M.d	LPC	LPC 16:0	O=C(OCC(O)COP(=O)([O-])OCC[N+](C)(C)C)CCCCCCCCCCCCCCC	[M+H]	496.34	23691	1.68
ekviliad_6.6ug.d	LPC	LPC 16:0	O=C(OCC(O)COP(=O)([O-])OCC[N+](C)(C)C)CCCCCCCCCCCCCCC	[M+H]	496.34	2061	1.68
LG2_D.d	LPC	LPC 16:0	O=C(OCC(O)COP(=O)([O-])OCC[N+](C)(C)C)CCCCCCCCCCCCCCC	[M+H]	496.34	3184	1.68
LG2_M.d	LPC	LPC 16:0	O=C(OCC(O)COP(=O)([O-])OCC[N+](C)(C)C)CCCCCCCCCCCCCCC	[M+H]	496.34	12424	1.68
LG2_X.d	LPC	LPC 16:0	O=C(OCC(O)COP(=O)([O-])OCC[N+](C)(C)C)CCCCCCCCCCCCCCC	[M+H]	496.34	6514	1.68
OB1_D.d	LPC	LPC 16:0	O=C(OCC(O)COP(=O)([O-])OCC[N+](C)(C)C)CCCCCCCCCCCCCCC	[M+H]	496.34	4847	1.68
OB1_G.d	LPC	LPC 16:0	O=C(OCC(O)COP(=O)([O-])OCC[N+](C)(C)C)CCCCCCCCCCCCCCC	[M+H]	496.34	6912	1.68
OB1_M.d	LPC	LPC 16:0	O=C(OCC(O)COP(=O)([O-])OCC[N+](C)(C)C)CCCCCCCCCCCCCCC	[M+H]	496.34	18379	1.68
OB1_X.d	LPC	LPC 16:0	O=C(OCC(O)COP(=O)([O-])OCC[N+](C)(C)C)CCCCCCCCCCCCCCC	[M+H]	496.34	5865	1.68
sawdust_cofee.d	LPC	LPC 16:0	O=C(OCC(O)COP(=O)([O-])OCC[N+](C)(C)C)CCCCCCCCCCCCCCC	[M+H]	496.34	11194	1.68
sawdust_vsGl.d	LPC	LPC 16:0	O=C(OCC(O)COP(=O)([O-])OCC[N+](C)(C)C)CCCCCCCCCCCCCCC	[M+H]	496.34	17852	1.68
timka_silos.d	LPC	LPC 16:0	O=C(OCC(O)COP(=O)([O-])OCC[N+](C)(C)C)CCCCCCCCCCCCCCC	[M+H]	496.34	6431	1.68
VineCh.d	LPC	LPC 16:0	O=C(OCC(O)COP(=O)([O-])OCC[N+](C)(C)C)CCCCCCCCCCCCCCC	[M+H]	496.34	11230	1.68
blank.d	LPC	LPC 16:0	O=C(OCC(O)COP(=O)([O-])OCC[N+](C)(C)C)CCCCCCCCCCCCCCC	[M+Na]	518.322	62	1.68
DK01_pos.d	LPC	LPC 16:0	O=C(OCC(O)COP(=O)([O-])OCC[N+](C)(C)C)CCCCCCCCCCCCCCC	[M+Na]	518.322	11229	1.68
DK02_pos.d	LPC	LPC 16:0	O=C(OCC(O)COP(=O)([O-])OCC[N+](C)(C)C)CCCCCCCCCCCCCCC	[M+Na]	518.322	23826	1.68
DK04_pos.d	LPC	LPC 16:0	O=C(OCC(O)COP(=O)([O-])OCC[N+](C)(C)C)CCCCCCCCCCCCCCC	[M+Na]	518.322	11449	1.68
DK05_pos.d	LPC	LPC 16:0	O=C(OCC(O)COP(=O)([O-])OCC[N+](C)(C)C)CCCCCCCCCCCCCCC	[M+Na]	518.322	23692	1.68
DK06_pos.d	LPC	LPC 16:0	O=C(OCC(O)COP(=O)([O-])OCC[N+](C)(C)C)CCCCCCCCCCCCCCC	[M+Na]	518.322	20330	1.68
DK07_pos.d	LPC	LPC 16:0	O=C(OCC(O)COP(=O)([O-])OCC[N+](C)(C)C)CCCCCCCCCCCCCCC	[M+Na]	518.322	9619	1.68
DK08_pos.d	LPC	LPC 16:0	O=C(OCC(O)COP(=O)([O-])OCC[N+](C)(C)C)CCCCCCCCCCCCCCC	[M+Na]	518.322	15194	1.68
DK09_pos.d	LPC	LPC 16:0	O=C(OCC(O)COP(=O)([O-])OCC[N+](C)(C)C)CCCCCCCCCCCCCCC	[M+Na]	518.322	20097	1.68
DK10_pos.d	LPC	LPC 16:0	O=C(OCC(O)COP(=O)([O-])OCC[N+](C)(C)C)CCCCCCCCCCCCCCC	[M+Na]	518.322	21480	1.68
DK11_pos.d	LPC	LPC 16:0	O=C(OCC(O)COP(=O)([O-])OCC[N+](C)(C)C)CCCCCCCCCCCCCCC	[M+Na]	518.322	17194	1.68
AB2_D.d	LPC	LPC 16:0	O=C(OCC(O)COP(=O)([O-])OCC[N+](C)(C)C)CCCCCCCCCCCCCCC	[M+Na]	518.322	4143	1.68
BeerCh_D.d	LPC	LPC 16:0	O=C(OCC(O)COP(=O)([O-])OCC[N+](C)(C)C)CCCCCCCCCCCCCCC	[M+Na]	518.322	11964	1.68
BeerCh_G.d	LPC	LPC 16:0	O=C(OCC(O)COP(=O)([O-])OCC[N+](C)(C)C)CCCCCCCCCCCCCCC	[M+Na]	518.322	8523	1.68
BeerCh_M.d	LPC	LPC 16:0	O=C(OCC(O)COP(=O)([O-])OCC[N+](C)(C)C)CCCCCCCCCCCCCCC	[M+Na]	518.322	18509	1.68
blank.d	LPC	LPC 16:0	O=C(OCC(O)COP(=O)([O-])OCC[N+](C)(C)C)CCCCCCCCCCCCCCC	[M+Na]	518.322	10646	1.68
blank1.d	LPC	LPC 16:0	O=C(OCC(O)COP(=O)([O-])OCC[N+](C)(C)C)CCCCCCCCCCCCCCC	[M+Na]	518.322	5116	1.68
blank2.d	LPC	LPC 16:0	O=C(OCC(O)COP(=O)([O-])OCC[N+](C)(C)C)CCCCCCCCCCCCCCC	[M+Na]	518.322	3816	1.68
blank3.d	LPC	LPC 16:0	O=C(OCC(O)COP(=O)([O-])OCC[N+](C)(C)C)CCCCCCCCCCCCCCC	[M+Na]	518.322	4169	1.68
cacao_5ug_1.d	LPC	LPC 16:0	O=C(OCC(O)COP(=O)([O-])OCC[N+](C)(C)C)CCCCCCCCCCCCCCC	[M+Na]	518.322	1467	1.68
cacao_5ug_2.d	LPC	LPC 16:0	O=C(OCC(O)COP(=O)([O-])OCC[N+](C)(C)C)CCCCCCCCCCCCCCC	[M+Na]	518.322	3090	1.68
cacao_5ug_3.d	LPC	LPC 16:0	O=C(OCC(O)COP(=O)([O-])OCC[N+](C)(C)C)CCCCCCCCCCCCCCC	[M+Na]	518.322	4416	1.68
CO_M.d	LPC	LPC 16:0	O=C(OCC(O)COP(=O)([O-])OCC[N+](C)(C)C)CCCCCCCCCCCCCCC	[M+Na]	518.322	22200	1.68
ekviliad_6.6ug.d	LPC	LPC 16:0	O=C(OCC(O)COP(=O)([O-])OCC[N+](C)(C)C)CCCCCCCCCCCCCCC	[M+Na]	518.322	4856	1.68
LG2_D.d	LPC	LPC 16:0	O=C(OCC(O)COP(=O)([O-])OCC[N+](C)(C)C)CCCCCCCCCCCCCCC	[M+Na]	518.322	8488	1.68
LG2_M.d	LPC	LPC 16:0	O=C(OCC(O)COP(=O)([O-])OCC[N+](C)(C)C)CCCCCCCCCCCCCCC	[M+Na]	518.322	7497	1.68
LG2_X.d	LPC	LPC 16:0	O=C(OCC(O)COP(=O)([O-])OCC[N+](C)(C)C)CCCCCCCCCCCCCCC	[M+Na]	518.322	5766	1.68
OB1_D.d	LPC	LPC 16:0	O=C(OCC(O)COP(=O)([O-])OCC[N+](C)(C)C)CCCCCCCCCCCCCCC	[M+Na]	518.322	8681	1.68
OB1_G.d	LPC	LPC 16:0	O=C(OCC(O)COP(=O)([O-])OCC[N+](C)(C)C)CCCCCCCCCCCCCCC	[M+Na]	518.322	2312	1.68
OB1_M.d	LPC	LPC 16:0	O=C(OCC(O)COP(=O)([O-])OCC[N+](C)(C)C)CCCCCCCCCCCCCCC	[M+Na]	518.322	14959	1.68
OB1_X.d	LPC	LPC 16:0	O=C(OCC(O)COP(=O)([O-])OCC[N+](C)(C)C)CCCCCCCCCCCCCCC	[M+Na]	518.322	9411	1.68
sawdust_cofee.d	LPC	LPC 16:0	O=C(OCC(O)COP(=O)([O-])OCC[N+](C)(C)C)CCCCCCCCCCCCCCC	[M+Na]	518.322	11963	1.68
sawdust_vsGl.d	LPC	LPC 16:0	O=C(OCC(O)COP(=O)([O-])OCC[N+](C)(C)C)CCCCCCCCCCCCCCC	[M+Na]	518.322	12533	1.68
timka_silos.d	LPC	LPC 16:0	O=C(OCC(O)COP(=O)([O-])OCC[N+](C)(C)C)CCCCCCCCCCCCCCC	[M+Na]	518.322	12427	1.68
VineCh.d	LPC	LPC 16:0	O=C(OCC(O)COP(=O)([O-])OCC[N+](C)(C)C)CCCCCCCCCCCCCCC	[M+Na]	518.322	4422	1.68
blank.d	LPC	LPC 16:0	O=C(OCC(O)COP(=O)([O-])OCC[N+](C)(C)C)CCCCCCCCCCCCCCC	[M+Na]	518.322	2291	1.68
DK01_pos.d	LPC	LPC 16:0	O=C(OCC(O)COP(=O)([O-])OCC[N+](C)(C)C)CCCCCCCCCCCCCCC	[M+Na]	518.322	9153	1.68
DK02_pos.d	LPC	LPC 16:0	O=C(OCC(O)COP(=O)([O-])OCC[N+](C)(C)C)CCCCCCCCCCCCCCC	[M+Na]	518.322	8047	1.68
DK04_pos.d	LPC	LPC 16:0	O=C(OCC(O)COP(=O)([O-])OCC[N+](C)(C)C)CCCCCCCCCCCCCCC	[M+Na]	518.322	8747	1.68
DK05_pos.d	LPC	LPC 16:0	O=C(OCC(O)COP(=O)([O-])OCC[N+](C)(C)C)CCCCCCCCCCCCCCC	[M+Na]	518.322	5694	1.68
DK06_pos.d	LPC	LPC 16:0	O=C(OCC(O)COP(=O)([O-])OCC[N+](C)(C)C)CCCCCCCCCCCCCCC	[M+Na]	518.322	11912	1.68
DK07_pos.d	LPC	LPC 16:0	O=C(OCC(O)COP(=O)([O-])OCC[N+](C)(C)C)CCCCCCCCCCCCCCC	[M+Na]	518.322	10114	1.68
DK08_pos.d	LPC	LPC 16:0	O=C(OCC(O)COP(=O)([O-])OCC[N+](C)(C)C)CCCCCCCCCCCCCCC	[M+Na]	518.322	8140	1.68
DK09_pos.d	LPC	LPC 16:0	O=C(OCC(O)COP(=O)([O-])OCC[N+](C)(C)C)CCCCCCCCCCCCCCC	[M+Na]	518.322	5449	1.68
DK10_pos.d	LPC	LPC 16:0	O=C(OCC(O)COP(=O)([O-])OCC[N+](C)(C)C)CCCCCCCCCCCCCCC	[M+Na]	518.322	12161	1.68
DK11_pos.d	LPC	LPC 16:0	O=C(OCC(O)COP(=O)([O-])OCC[N+](C)(C)C)CCCCCCCCCCCCCCC	[M+Na]	518.322	11982	1.68
AB2_D.d	LPC	LPC 16:0	O=C(OCC(O)COP(=O)([O-])OCC[N+](C)(C)C)CCCCCCCCCCCCCCC	[M+Na]	518.322	39168	1.68
BeerCh_D.d	LPC	LPC 16:0	O=C(OCC(O)COP(=O)([O-])OCC[N+](C)(C)C)CCCCCCCCCCCCCCC	[M+Na]	518.322	45588	1.68
BeerCh_G.d	LPC	LPC 16:0	O=C(OCC(O)COP(=O)([O-])OCC[N+](C)(C)C)CCCCCCCCCCCCCCC	[M+Na]	518.322	13028	1.68
BeerCh_M.d	LPC	LPC 16:0	O=C(OCC(O)COP(=O)([O-])OCC[N+](C)(C)C)CCCCCCCCCCCCCCC	[M+Na]	518.322	24229	1.68
blank.d	LPC	LPC 16:0	O=C(OCC(O)COP(=O)([O-])OCC[N+](C)(C)C)CCCCCCCCCCCCCCC	[M+Na]	518.322	2406	1.68
blank1.d	LPC	LPC 16:0	O=C(OCC(O)COP(=O)([O-])OCC[N+](C)(C)C)CCCCCCCCCCCCCCC	[M+Na]	518.322	374	1.68
blank2.d	LPC	LPC 16:0	O=C(OCC(O)COP(=O)([O-])OCC[N+](C)(C)C)CCCCCCCCCCCCCCC	[M+Na]	518.322	1760	1.68
blank3.d	LPC	LPC 16:0	O=C(OCC(O)COP(=O)([O-])OCC[N+](C)(C)C)CCCCCCCCCCCCCCC	[M+Na]	518.322	2322	1.68
cacao_5ug_1.d	LPC	LPC 16:0	O=C(OCC(O)COP(=O)([O-])OCC[N+](C)(C)C)CCCCCCCCCCCCCCC	[M+Na]	518.322	3893	1.68
cacao_5ug_2.d	LPC	LPC 16:0	O=C(OCC(O)COP(=O)([O-])OCC[N+](C)(C)C)CCCCCCCCCCCCCCC	[M+Na]	518.322	2541	1.68
cacao_5ug_3.d	LPC	LPC 16:0	O=C(OCC(O)COP(=O)([O-])OCC[N+](C)(C)C)CCCCCCCCCCCCCCC	[M+Na]	518.322	3777	1.68
CO_M.d	LPC	LPC 16:0	O=C(OCC(O)COP(=O)([O-])OCC[N+](C)(C)C)CCCCCCCCCCCCCCC	[M+Na]	518.322	28875	1.68
ekviliad_6.6ug.d	LPC	LPC 16:0	O=C(OCC(O)COP(=O)([O-])OCC[N+](C)(C)C)CCCCCCCCCCCCCCC	[M+Na]	518.322	5058	1.68
LG2_D.d	LPC	LPC 16:0	O=C(OCC(O)COP(=O)([O-])OCC[N+](C)(C)C)CCCCCCCCCCCCCCC	[M+Na]	518.322	31478	1.68
LG2_M.d	LPC	LPC 16:0	O=C(OCC(O)COP(=O)([O-])OCC[N+](C)(C)C)CCCCCCCCCCCCCCC	[M+Na]	518.322	16291	1.68
LG2_X.d	LPC	LPC 16:0	O=C(OCC(O)COP(=O)([O-])OCC[N+](C)(C)C)CCCCCCCCCCCCCCC	[M+Na]	518.322	10909	1.68
OB1_D.d	LPC	LPC 16:0	O=C(OCC(O)COP(=O)([O-])OCC[N+](C)(C)C)CCCCCCCCCCCCCCC	[M+Na]	518.322	23121	1.68
OB1_G.d	LPC	LPC 16:0	O=C(OCC(O)COP(=O)([O-])OCC[N+](C)(C)C)CCCCCCCCCCCCCCC	[M+Na]	518.322	23050	1.68
OB1_M.d	LPC	LPC 16:0	O=C(OCC(O)COP(=O)([O-])OCC[N+](C)(C)C)CCCCCCCCCCCCCCC	[M+Na]	518.322	29716	1.68
OB1_X.d	LPC	LPC 16:0	O=C(OCC(O)COP(=O)([O-])OCC[N+](C)(C)C)CCCCCCCCCCCCCCC	[M+Na]	518.322	23054	1.68
sawdust_cofee.d	LPC	LPC 16:0	O=C(OCC(O)COP(=O)([O-])OCC[N+](C)(C)C)CCCCCCCCCCCCCCC	[M+Na]	518.322	31371	1.68
sawdust_vsGl.d	LPC	LPC 16:0	O=C(OCC(O)COP(=O)([O-])OCC[N+](C)(C)C)CCCCCCCCCCCCCCC	[M+Na]	518.322	70046	1.68
timka_silos.d	LPC	LPC 16:0	O=C(OCC(O)COP(=O)([O-])OCC[N+](C)(C)C)CCCCCCCCCCCCCCC	[M+Na]	518.322	20786	1.68
VineCh.d	LPC	LPC 16:0	O=C(OCC(O)COP(=O)([O-])OCC[N+](C)(C)C)CCCCCCCCCCCCCCC	[M+Na]	518.322	34139	1.68
blank.d	LPC	LPC 16:0	O=C(OCC(O)COP(=O)([O-])OCC[N+](C)(C)C)CCCCCCCCCCCCCCC	[M+Na]	518.322	942	1.68
DK01_pos.d	LPC	LPC 16:0	O=C(OCC(O)COP(=O)([O-])OCC[N+](C)(C)C)CCCCCCCCCCCCCCC	[M+Na]	518.322	8070	1.68
DK02_pos.d	LPC	LPC 16:0	O=C(OCC(O)COP(=O)([O-])OCC[N+](C)(C)C)CCCCCCCCCCCCCCC	[M+Na]	518.322	1752	1.68
DK04_pos.d	LPC	LPC 16:0	O=C(OCC(O)COP(=O)([O-])OCC[N+](C)(C)C)CCCCCCCCCCCCCCC	[M+Na]	518.322	4453	1.68
[truncated: 17,251 more rows]

## Sheet: blank2
File Name	Molecule List Name	Molecule Name	SMILES	Precursor Adduct	Precursor Mz	Area	Average Measured Retention Time
blank.d	RIKEN	RIKEN P-VS1 ID-5903 from Cell_C2C12_WT_N_4hCtr		[M+]	605.548	11902	13.62
DK01_pos.d	RIKEN	RIKEN P-VS1 ID-5903 from Cell_C2C12_WT_N_4hCtr		[M+]	605.548	149063	13.62
DK02_pos.d	RIKEN	RIKEN P-VS1 ID-5903 from Cell_C2C12_WT_N_4hCtr		[M+]	605.548	1876957	13.62
DK04_pos.d	RIKEN	RIKEN P-VS1 ID-5903 from Cell_C2C12_WT_N_4hCtr		[M+]	605.548	918831	13.62
DK05_pos.d	RIKEN	RIKEN P-VS1 ID-5903 from Cell_C2C12_WT_N_4hCtr		[M+]	605.548	1679749	13.62
DK06_pos.d	RIKEN	RIKEN P-VS1 ID-5903 from Cell_C2C12_WT_N_4hCtr		[M+]	605.548	1879234	13.62
DK07_pos.d	RIKEN	RIKEN P-VS1 ID-5903 from Cell_C2C12_WT_N_4hCtr		[M+]	605.548	2373104	13.62
DK08_pos.d	RIKEN	RIKEN P-VS1 ID-5903 from Cell_C2C12_WT_N_4hCtr		[M+]	605.548	2298137	13.62
DK09_pos.d	RIKEN	RIKEN P-VS1 ID-5903 from Cell_C2C12_WT_N_4hCtr		[M+]	605.548	2311171	13.62
DK10_pos.d	RIKEN	RIKEN P-VS1 ID-5903 from Cell_C2C12_WT_N_4hCtr		[M+]	605.548	1936345	13.62
DK11_pos.d	RIKEN	RIKEN P-VS1 ID-5903 from Cell_C2C12_WT_N_4hCtr		[M+]	605.548	2099169	13.62
AB2_D.d	RIKEN	RIKEN P-VS1 ID-5903 from Cell_C2C12_WT_N_4hCtr		[M+]	605.548	1080838	13.62
BeerCh_D.d	RIKEN	RIKEN P-VS1 ID-5903 from Cell_C2C12_WT_N_4hCtr		[M+]	605.548	1483942	13.62
BeerCh_G.d	RIKEN	RIKEN P-VS1 ID-5903 from Cell_C2C12_WT_N_4hCtr		[M+]	605.548	967141	13.62
BeerCh_M.d	RIKEN	RIKEN P-VS1 ID-5903 from Cell_C2C12_WT_N_4hCtr		[M+]	605.548	970178	13.62
blank.d	RIKEN	RIKEN P-VS1 ID-5903 from Cell_C2C12_WT_N_4hCtr		[M+]	605.548	32924	13.62
blank1.d	RIKEN	RIKEN P-VS1 ID-5903 from Cell_C2C12_WT_N_4hCtr		[M+]	605.548	81931	13.62
blank2.d	RIKEN	RIKEN P-VS1 ID-5903 from Cell_C2C12_WT_N_4hCtr		[M+]	605.548	37679	13.62
blank3.d	RIKEN	RIKEN P-VS1 ID-5903 from Cell_C2C12_WT_N_4hCtr		[M+]	605.548	64314	13.62
cacao_5ug_1.d	RIKEN	RIKEN P-VS1 ID-5903 from Cell_C2C12_WT_N_4hCtr		[M+]	605.548	126656	13.62
cacao_5ug_2.d	RIKEN	RIKEN P-VS1 ID-5903 from Cell_C2C12_WT_N_4hCtr		[M+]	605.548	118102	13.62
cacao_5ug_3.d	RIKEN	RIKEN P-VS1 ID-5903 from Cell_C2C12_WT_N_4hCtr		[M+]	605.548	130724	13.62
CO_M.d	RIKEN	RIKEN P-VS1 ID-5903 from Cell_C2C12_WT_N_4hCtr		[M+]	605.548	1040287	13.62
ekviliad_6.6ug.d	RIKEN	RIKEN P-VS1 ID-5903 from Cell_C2C12_WT_N_4hCtr		[M+]	605.548	276310	13.62
LG2_D.d	RIKEN	RIKEN P-VS1 ID-5903 from Cell_C2C12_WT_N_4hCtr		[M+]	605.548	1446067	13.62
LG2_M.d	RIKEN	RIKEN P-VS1 ID-5903 from Cell_C2C12_WT_N_4hCtr		[M+]	605.548	915492	13.62
LG2_X.d	RIKEN	RIKEN P-VS1 ID-5903 from Cell_C2C12_WT_N_4hCtr		[M+]	605.548	599556	13.62
OB1_D.d	RIKEN	RIKEN P-VS1 ID-5903 from Cell_C2C12_WT_N_4hCtr		[M+]	605.548	1159126	13.62
OB1_G.d	RIKEN	RIKEN P-VS1 ID-5903 from Cell_C2C12_WT_N_4hCtr		[M+]	605.548	1315627	13.62
OB1_M.d	RIKEN	RIKEN P-VS1 ID-5903 from Cell_C2C12_WT_N_4hCtr		[M+]	605.548	1038561	13.62
OB1_X.d	RIKEN	RIKEN P-VS1 ID-5903 from Cell_C2C12_WT_N_4hCtr		[M+]	605.548	907957	13.62
sawdust_cofee.d	RIKEN	RIKEN P-VS1 ID-5903 from Cell_C2C12_WT_N_4hCtr		[M+]	605.548	905698	13.62
sawdust_vsGl.d	RIKEN	RIKEN P-VS1 ID-5903 from Cell_C2C12_WT_N_4hCtr		[M+]	605.548	692273	13.62
timka_silos.d	RIKEN	RIKEN P-VS1 ID-5903 from Cell_C2C12_WT_N_4hCtr		[M+]	605.548	140519	13.62
VineCh.d	RIKEN	RIKEN P-VS1 ID-5903 from Cell_C2C12_WT_N_4hCtr		[M+]	605.548	592358	13.62
blank.d	RIKEN	RIKEN P-VS1 ID-5858 from Mouse_Plasma_ApoEKO_N_F1DHA		[M+]	603.535	26036	13.25
DK01_pos.d	RIKEN	RIKEN P-VS1 ID-5858 from Mouse_Plasma_ApoEKO_N_F1DHA		[M+]	603.535	527325	13.25
DK02_pos.d	RIKEN	RIKEN P-VS1 ID-5858 from Mouse_Plasma_ApoEKO_N_F1DHA		[M+]	603.535	1878635	13.25
DK04_pos.d	RIKEN	RIKEN P-VS1 ID-5858 from Mouse_Plasma_ApoEKO_N_F1DHA		[M+]	603.535	1497323	13.25
DK05_pos.d	RIKEN	RIKEN P-VS1 ID-5858 from Mouse_Plasma_ApoEKO_N_F1DHA		[M+]	603.535	1967339	13.25
DK06_pos.d	RIKEN	RIKEN P-VS1 ID-5858 from Mouse_Plasma_ApoEKO_N_F1DHA		[M+]	603.535	1977897	13.25
DK07_pos.d	RIKEN	RIKEN P-VS1 ID-5858 from Mouse_Plasma_ApoEKO_N_F1DHA		[M+]	603.535	2135320	13.25
DK08_pos.d	RIKEN	RIKEN P-VS1 ID-5858 from Mouse_Plasma_ApoEKO_N_F1DHA		[M+]	603.535	1976681	13.25
DK09_pos.d	RIKEN	RIKEN P-VS1 ID-5858 from Mouse_Plasma_ApoEKO_N_F1DHA		[M+]	603.535	2243664	13.25
DK10_pos.d	RIKEN	RIKEN P-VS1 ID-5858 from Mouse_Plasma_ApoEKO_N_F1DHA		[M+]	603.535	2448395	13.25
DK11_pos.d	RIKEN	RIKEN P-VS1 ID-5858 from Mouse_Plasma_ApoEKO_N_F1DHA		[M+]	603.535	2337002	13.25
AB2_D.d	RIKEN	RIKEN P-VS1 ID-5858 from Mouse_Plasma_ApoEKO_N_F1DHA		[M+]	603.535	2132311	13.25
BeerCh_D.d	RIKEN	RIKEN P-VS1 ID-5858 from Mouse_Plasma_ApoEKO_N_F1DHA		[M+]	603.535	2681191	13.25
BeerCh_G.d	RIKEN	RIKEN P-VS1 ID-5858 from Mouse_Plasma_ApoEKO_N_F1DHA		[M+]	603.535	2048614	13.25
BeerCh_M.d	RIKEN	RIKEN P-VS1 ID-5858 from Mouse_Plasma_ApoEKO_N_F1DHA		[M+]	603.535	2143044	13.25
blank.d	RIKEN	RIKEN P-VS1 ID-5858 from Mouse_Plasma_ApoEKO_N_F1DHA		[M+]	603.535	121367	13.25
blank1.d	RIKEN	RIKEN P-VS1 ID-5858 from Mouse_Plasma_ApoEKO_N_F1DHA		[M+]	603.535	307881	13.25
blank2.d	RIKEN	RIKEN P-VS1 ID-5858 from Mouse_Plasma_ApoEKO_N_F1DHA		[M+]	603.535	242678	13.25
blank3.d	RIKEN	RIKEN P-VS1 ID-5858 from Mouse_Plasma_ApoEKO_N_F1DHA		[M+]	603.535	189957	13.25
cacao_5ug_1.d	RIKEN	RIKEN P-VS1 ID-5858 from Mouse_Plasma_ApoEKO_N_F1DHA		[M+]	603.535	170938	13.25
cacao_5ug_2.d	RIKEN	RIKEN P-VS1 ID-5858 from Mouse_Plasma_ApoEKO_N_F1DHA		[M+]	603.535	253131	13.25
cacao_5ug_3.d	RIKEN	RIKEN P-VS1 ID-5858 from Mouse_Plasma_ApoEKO_N_F1DHA		[M+]	603.535	198598	13.25
CO_M.d	RIKEN	RIKEN P-VS1 ID-5858 from Mouse_Plasma_ApoEKO_N_F1DHA		[M+]	603.535	1563612	13.25
ekviliad_6.6ug.d	RIKEN	RIKEN P-VS1 ID-5858 from Mouse_Plasma_ApoEKO_N_F1DHA		[M+]	603.535	251824	13.25
LG2_D.d	RIKEN	RIKEN P-VS1 ID-5858 from Mouse_Plasma_ApoEKO_N_F1DHA		[M+]	603.535	2723252	13.25
LG2_M.d	RIKEN	RIKEN P-VS1 ID-5858 from Mouse_Plasma_ApoEKO_N_F1DHA		[M+]	603.535	2538109	13.25
LG2_X.d	RIKEN	RIKEN P-VS1 ID-5858 from Mouse_Plasma_ApoEKO_N_F1DHA		[M+]	603.535	1641136	13.25
OB1_D.d	RIKEN	RIKEN P-VS1 ID-5858 from Mouse_Plasma_ApoEKO_N_F1DHA		[M+]	603.535	1829091	13.25
OB1_G.d	RIKEN	RIKEN P-VS1 ID-5858 from Mouse_Plasma_ApoEKO_N_F1DHA		[M+]	603.535	1922917	13.25
OB1_M.d	RIKEN	RIKEN P-VS1 ID-5858 from Mouse_Plasma_ApoEKO_N_F1DHA		[M+]	603.535	2201164	13.25
OB1_X.d	RIKEN	RIKEN P-VS1 ID-5858 from Mouse_Plasma_ApoEKO_N_F1DHA		[M+]	603.535	1752594	13.25
sawdust_cofee.d	RIKEN	RIKEN P-VS1 ID-5858 from Mouse_Plasma_ApoEKO_N_F1DHA		[M+]	603.535	2035257	13.25
sawdust_vsGl.d	RIKEN	RIKEN P-VS1 ID-5858 from Mouse_Plasma_ApoEKO_N_F1DHA		[M+]	603.535	1655492	13.25
timka_silos.d	RIKEN	RIKEN P-VS1 ID-5858 from Mouse_Plasma_ApoEKO_N_F1DHA		[M+]	603.535	1580119	13.25
VineCh.d	RIKEN	RIKEN P-VS1 ID-5858 from Mouse_Plasma_ApoEKO_N_F1DHA		[M+]	603.535	1559489	13.25
blank.d	RIKEN	RIKEN P-VS1 ID-2808 from Mouse_Macrophage_WT_N_F1AA		[M+]	415.211	142823	0.75
DK01_pos.d	RIKEN	RIKEN P-VS1 ID-2808 from Mouse_Macrophage_WT_N_F1AA		[M+]	415.211	1611514	0.75
DK02_pos.d	RIKEN	RIKEN P-VS1 ID-2808 from Mouse_Macrophage_WT_N_F1AA		[M+]	415.211	2339255	0.75
DK04_pos.d	RIKEN	RIKEN P-VS1 ID-2808 from Mouse_Macrophage_WT_N_F1AA		[M+]	415.211	1515334	0.75
DK05_pos.d	RIKEN	RIKEN P-VS1 ID-2808 from Mouse_Macrophage_WT_N_F1AA		[M+]	415.211	1475507	0.75
DK06_pos.d	RIKEN	RIKEN P-VS1 ID-2808 from Mouse_Macrophage_WT_N_F1AA		[M+]	415.211	1555709	0.75
DK07_pos.d	RIKEN	RIKEN P-VS1 ID-2808 from Mouse_Macrophage_WT_N_F1AA		[M+]	415.211	1947212	0.75
DK08_pos.d	RIKEN	RIKEN P-VS1 ID-2808 from Mouse_Macrophage_WT_N_F1AA		[M+]	415.211	2114428	0.75
DK09_pos.d	RIKEN	RIKEN P-VS1 ID-2808 from Mouse_Macrophage_WT_N_F1AA		[M+]	415.211	1612692	0.75
DK10_pos.d	RIKEN	RIKEN P-VS1 ID-2808 from Mouse_Macrophage_WT_N_F1AA		[M+]	415.211	1678390	0.75
DK11_pos.d	RIKEN	RIKEN P-VS1 ID-2808 from Mouse_Macrophage_WT_N_F1AA		[M+]	415.211	1475711	0.75
AB2_D.d	RIKEN	RIKEN P-VS1 ID-2808 from Mouse_Macrophage_WT_N_F1AA		[M+]	415.211	16114825	0.75
BeerCh_D.d	RIKEN	RIKEN P-VS1 ID-2808 from Mouse_Macrophage_WT_N_F1AA		[M+]	415.211	17293760	0.75
BeerCh_G.d	RIKEN	RIKEN P-VS1 ID-2808 from Mouse_Macrophage_WT_N_F1AA		[M+]	415.211	8145880	0.75
BeerCh_M.d	RIKEN	RIKEN P-VS1 ID-2808 from Mouse_Macrophage_WT_N_F1AA		[M+]	415.211	12814773	0.75
blank.d	RIKEN	RIKEN P-VS1 ID-2808 from Mouse_Macrophage_WT_N_F1AA		[M+]	415.211	4942	0.75
blank1.d	RIKEN	RIKEN P-VS1 ID-2808 from Mouse_Macrophage_WT_N_F1AA		[M+]	415.211	26101	0.75
blank2.d	RIKEN	RIKEN P-VS1 ID-2808 from Mouse_Macrophage_WT_N_F1AA		[M+]	415.211	17203	0.75
blank3.d	RIKEN	RIKEN P-VS1 ID-2808 from Mouse_Macrophage_WT_N_F1AA		[M+]	415.211	12555	0.75
cacao_5ug_1.d	RIKEN	RIKEN P-VS1 ID-2808 from Mouse_Macrophage_WT_N_F1AA		[M+]	415.211	17795	0.75
cacao_5ug_2.d	RIKEN	RIKEN P-VS1 ID-2808 from Mouse_Macrophage_WT_N_F1AA		[M+]	415.211	17493	0.75
cacao_5ug_3.d	RIKEN	RIKEN P-VS1 ID-2808 from Mouse_Macrophage_WT_N_F1AA		[M+]	415.211	13615	0.75
CO_M.d	RIKEN	RIKEN P-VS1 ID-2808 from Mouse_Macrophage_WT_N_F1AA		[M+]	415.211	13665037	0.75
ekviliad_6.6ug.d	RIKEN	RIKEN P-VS1 ID-2808 from Mouse_Macrophage_WT_N_F1AA		[M+]	415.211	19323	0.75
LG2_D.d	RIKEN	RIKEN P-VS1 ID-2808 from Mouse_Macrophage_WT_N_F1AA		[M+]	415.211	17914778	0.75
LG2_M.d	RIKEN	RIKEN P-VS1 ID-2808 from Mouse_Macrophage_WT_N_F1AA		[M+]	415.211	9957941	0.75
LG2_X.d	RIKEN	RIKEN P-VS1 ID-2808 from Mouse_Macrophage_WT_N_F1AA		[M+]	415.211	5754416	0.75
OB1_D.d	RIKEN	RIKEN P-VS1 ID-2808 from Mouse_Macrophage_WT_N_F1AA		[M+]	415.211	10355128	0.75
OB1_G.d	RIKEN	RIKEN P-VS1 ID-2808 from Mouse_Macrophage_WT_N_F1AA		[M+]	415.211	14018009	0.75
OB1_M.d	RIKEN	RIKEN P-VS1 ID-2808 from Mouse_Macrophage_WT_N_F1AA		[M+]	415.211	12211517	0.75
OB1_X.d	RIKEN	RIKEN P-VS1 ID-2808 from Mouse_Macrophage_WT_N_F1AA		[M+]	415.211	14155945	0.75
sawdust_cofee.d	RIKEN	RIKEN P-VS1 ID-2808 from Mouse_Macrophage_WT_N_F1AA		[M+]	415.211	15855303	0.75
sawdust_vsGl.d	RIKEN	RIKEN P-VS1 ID-2808 from Mouse_Macrophage_WT_N_F1AA		[M+]	415.211	23722818	0.75
timka_silos.d	RIKEN	RIKEN P-VS1 ID-2808 from Mouse_Macrophage_WT_N_F1AA		[M+]	415.211	6907249	0.75
VineCh.d	RIKEN	RIKEN P-VS1 ID-2808 from Mouse_Macrophage_WT_N_F1AA		[M+]	415.211	17402628	0.75
blank.d	RIKEN	RIKEN P-VS1 ID-7082 from Mouse_Macrophage_WT_N_F1AA		[M+]	663.455	2687137	7.72
DK01_pos.d	RIKEN	RIKEN P-VS1 ID-7082 from Mouse_Macrophage_WT_N_F1AA		[M+]	663.455	12219428	7.72
DK02_pos.d	RIKEN	RIKEN P-VS1 ID-7082 from Mouse_Macrophage_WT_N_F1AA		[M+]	663.455	14204172	7.72
DK04_pos.d	RIKEN	RIKEN P-VS1 ID-7082 from Mouse_Macrophage_WT_N_F1AA		[M+]	663.455	10942333	7.72
DK05_pos.d	RIKEN	RIKEN P-VS1 ID-7082 from Mouse_Macrophage_WT_N_F1AA		[M+]	663.455	11177388	7.72
DK06_pos.d	RIKEN	RIKEN P-VS1 ID-7082 from Mouse_Macrophage_WT_N_F1AA		[M+]	663.455	10890657	7.72
DK07_pos.d	RIKEN	RIKEN P-VS1 ID-7082 from Mouse_Macrophage_WT_N_F1AA		[M+]	663.455	13051507	7.72
DK08_pos.d	RIKEN	RIKEN P-VS1 ID-7082 from Mouse_Macrophage_WT_N_F1AA		[M+]	663.455	13533929	7.72
DK09_pos.d	RIKEN	RIKEN P-VS1 ID-7082 from Mouse_Macrophage_WT_N_F1AA		[M+]	663.455	12297065	7.72
DK10_pos.d	RIKEN	RIKEN P-VS1 ID-7082 from Mouse_Macrophage_WT_N_F1AA		[M+]	663.455	10968343	7.72
DK11_pos.d	RIKEN	RIKEN P-VS1 ID-7082 from Mouse_Macrophage_WT_N_F1AA		[M+]	663.455	11134985	7.72
AB2_D.d	RIKEN	RIKEN P-VS1 ID-7082 from Mouse_Macrophage_WT_N_F1AA		[M+]	663.455	37923520	7.72
BeerCh_D.d	RIKEN	RIKEN P-VS1 ID-7082 from Mouse_Macrophage_WT_N_F1AA		[M+]	663.455	38909240	7.72
BeerCh_G.d	RIKEN	RIKEN P-VS1 ID-7082 from Mouse_Macrophage_WT_N_F1AA		[M+]	663.455	25353880	7.72
BeerCh_M.d	RIKEN	RIKEN P-VS1 ID-7082 from Mouse_Macrophage_WT_N_F1AA		[M+]	663.455	32957872	7.72
blank.d	RIKEN	RIKEN P-VS1 ID-7082 from Mouse_Macrophage_WT_N_F1AA		[M+]	663.455	14388543	7.72
blank1.d	RIKEN	RIKEN P-VS1 ID-7082 from Mouse_Macrophage_WT_N_F1AA		[M+]	663.455	2785699	7.72
blank2.d	RIKEN	RIKEN P-VS1 ID-7082 from Mouse_Macrophage_WT_N_F1AA		[M+]	663.455	2814689	7.72
blank3.d	RIKEN	RIKEN P-VS1 ID-7082 from Mouse_Macrophage_WT_N_F1AA		[M+]	663.455	2665220	7.72
cacao_5ug_1.d	RIKEN	RIKEN P-VS1 ID-7082 from Mouse_Macrophage_WT_N_F1AA		[M+]	663.455	3922884	7.72
cacao_5ug_2.d	RIKEN	RIKEN P-VS1 ID-7082 from Mouse_Macrophage_WT_N_F1AA		[M+]	663.455	3998694	7.72
cacao_5ug_3.d	RIKEN	RIKEN P-VS1 ID-7082 from Mouse_Macrophage_WT_N_F1AA		[M+]	663.455	3913993	7.72
CO_M.d	RIKEN	RIKEN P-VS1 ID-7082 from Mouse_Macrophage_WT_N_F1AA		[M+]	663.455	33661096	7.72
ekviliad_6.6ug.d	RIKEN	RIKEN P-VS1 ID-7082 from Mouse_Macrophage_WT_N_F1AA		[M+]	663.455	5095784	7.72
LG2_D.d	RIKEN	RIKEN P-VS1 ID-7082 from Mouse_Macrophage_WT_N_F1AA		[M+]	663.455	38920872	7.72
LG2_M.d	RIKEN	RIKEN P-VS1 ID-7082 from Mouse_Macrophage_WT_N_F1AA		[M+]	663.455	28549672	7.72
LG2_X.d	RIKEN	RIKEN P-VS1 ID-7082 from Mouse_Macrophage_WT_N_F1AA		[M+]	663.455	23275196	7.72
OB1_D.d	RIKEN	RIKEN P-VS1 ID-7082 from Mouse_Macrophage_WT_N_F1AA		[M+]	663.455	30229374	7.72
OB1_G.d	RIKEN	RIKEN P-VS1 ID-7082 from Mouse_Macrophage_WT_N_F1AA		[M+]	663.455	34133960	7.72
OB1_M.d	RIKEN	RIKEN P-VS1 ID-7082 from Mouse_Macrophage_WT_N_F1AA		[M+]	663.455	31194000	7.72
OB1_X.d	RIKEN	RIKEN P-VS1 ID-7082 from Mouse_Macrophage_WT_N_F1AA		[M+]	663.455	34337448	7.72
sawdust_cofee.d	RIKEN	RIKEN P-VS1 ID-7082 from Mouse_Macrophage_WT_N_F1AA		[M+]	663.455	37155596	7.72
sawdust_vsGl.d	RIKEN	RIKEN P-VS1 ID-7082 from Mouse_Macrophage_WT_N_F1AA		[M+]	663.455	45232648	7.72
timka_silos.d	RIKEN	RIKEN P-VS1 ID-7082 from Mouse_Macrophage_WT_N_F1AA		[M+]	663.455	21231102	7.72
VineCh.d	RIKEN	RIKEN P-VS1 ID-7082 from Mouse_Macrophage_WT_N_F1AA		[M+]	663.455	37132588	7.72
blank.d	RIKEN	RIKEN P-VS1 ID-7719 from Cell_HEK293_WT_N_Ctr		[M+]	689.643	15260	14.71
DK01_pos.d	RIKEN	RIKEN P-VS1 ID-7719 from Cell_HEK293_WT_N_Ctr		[M+]	689.643	54075	14.71
DK02_pos.d	RIKEN	RIKEN P-VS1 ID-7719 from Cell_HEK293_WT_N_Ctr		[M+]	689.643	523693	14.71
DK04_pos.d	RIKEN	RIKEN P-VS1 ID-7719 from Cell_HEK293_WT_N_Ctr		[M+]	689.643	166344	14.71
DK05_pos.d	RIKEN	RIKEN P-VS1 ID-7719 from Cell_HEK293_WT_N_Ctr		[M+]	689.643	287460	14.71
DK06_pos.d	RIKEN	RIKEN P-VS1 ID-7719 from Cell_HEK293_WT_N_Ctr		[M+]	689.643	342293	14.71
DK07_pos.d	RIKEN	RIKEN P-VS1 ID-7719 from Cell_HEK293_WT_N_Ctr		[M+]	689.643	497084	14.71
DK08_pos.d	RIKEN	RIKEN P-VS1 ID-7719 from Cell_HEK293_WT_N_Ctr		[M+]	689.643	526412	14.71
DK09_pos.d	RIKEN	RIKEN P-VS1 ID-7719 from Cell_HEK293_WT_N_Ctr		[M+]	689.643	516561	14.71
DK10_pos.d	RIKEN	RIKEN P-VS1 ID-7719 from Cell_HEK293_WT_N_Ctr		[M+]	689.643	302515	14.71
DK11_pos.d	RIKEN	RIKEN P-VS1 ID-7719 from Cell_HEK293_WT_N_Ctr		[M+]	689.643	373924	14.71
AB2_D.d	RIKEN	RIKEN P-VS1 ID-7719 from Cell_HEK293_WT_N_Ctr		[M+]	689.643	36270	14.71
BeerCh_D.d	RIKEN	RIKEN P-VS1 ID-7719 from Cell_HEK293_WT_N_Ctr		[M+]	689.643	57675	14.71
BeerCh_G.d	RIKEN	RIKEN P-VS1 ID-7719 from Cell_HEK293_WT_N_Ctr		[M+]	689.643	39004	14.71
BeerCh_M.d	RIKEN	RIKEN P-VS1 ID-7719 from Cell_HEK293_WT_N_Ctr		[M+]	689.643	66580	14.71
blank.d	RIKEN	RIKEN P-VS1 ID-7719 from Cell_HEK293_WT_N_Ctr		[M+]	689.643	26913	14.71
blank1.d	RIKEN	RIKEN P-VS1 ID-7719 from Cell_HEK293_WT_N_Ctr		[M+]	689.643	20684	14.71
blank2.d	RIKEN	RIKEN P-VS1 ID-7719 from Cell_HEK293_WT_N_Ctr		[M+]	689.643	25088	14.71
blank3.d	RIKEN	RIKEN P-VS1 ID-7719 from Cell_HEK293_WT_N_Ctr		[M+]	689.643	14219	14.71
cacao_5ug_1.d	RIKEN	RIKEN P-VS1 ID-7719 from Cell_HEK293_WT_N_Ctr		[M+]	689.643	17388	14.71
cacao_5ug_2.d	RIKEN	RIKEN P-VS1 ID-7719 from Cell_HEK293_WT_N_Ctr		[M+]	689.643	25990	14.71
cacao_5ug_3.d	RIKEN	RIKEN P-VS1 ID-7719 from Cell_HEK293_WT_N_Ctr		[M+]	689.643	25747	14.71
CO_M.d	RIKEN	RIKEN P-VS1 ID-7719 from Cell_HEK293_WT_N_Ctr		[M+]	689.643	55755	14.71
ekviliad_6.6ug.d	RIKEN	RIKEN P-VS1 ID-7719 from Cell_HEK293_WT_N_Ctr		[M+]	689.643	20733	14.71
LG2_D.d	RIKEN	RIKEN P-VS1 ID-7719 from Cell_HEK293_WT_N_Ctr		[M+]	689.643	55987	14.71
LG2_M.d	RIKEN	RIKEN P-VS1 ID-7719 from Cell_HEK293_WT_N_Ctr		[M+]	689.643	23193	14.71
LG2_X.d	RIKEN	RIKEN P-VS1 ID-7719 from Cell_HEK293_WT_N_Ctr		[M+]	689.643	13106	14.71
OB1_D.d	RIKEN	RIKEN P-VS1 ID-7719 from Cell_HEK293_WT_N_Ctr		[M+]	689.643	56637	14.71
OB1_G.d	RIKEN	RIKEN P-VS1 ID-7719 from Cell_HEK293_WT_N_Ctr		[M+]	689.643	39266	14.71
OB1_M.d	RIKEN	RIKEN P-VS1 ID-7719 from Cell_HEK293_WT_N_Ctr		[M+]	689.643	78203	14.71
OB1_X.d	RIKEN	RIKEN P-VS1 ID-7719 from Cell_HEK293_WT_N_Ctr		[M+]	689.643	44503	14.71
sawdust_cofee.d	RIKEN	RIKEN P-VS1 ID-7719 from Cell_HEK293_WT_N_Ctr		[M+]	689.643	42749	14.71
sawdust_vsGl.d	RIKEN	RIKEN P-VS1 ID-7719 from Cell_HEK293_WT_N_Ctr		[M+]	689.643	41825	14.71
timka_silos.d	RIKEN	RIKEN P-VS1 ID-7719 from Cell_HEK293_WT_N_Ctr		[M+]	689.643	6888	14.71
VineCh.d	RIKEN	RIKEN P-VS1 ID-7719 from Cell_HEK293_WT_N_Ctr		[M+]	689.643	48282	14.71
blank.d	RIKEN	RIKEN P-VS1 ID-7669 from Cell_C2C12_WT_N_24h50AA		[M+]	687.623	12201	14.46
DK01_pos.d	RIKEN	RIKEN P-VS1 ID-7669 from Cell_C2C12_WT_N_24h50AA		[M+]	687.623	48238	14.46
DK02_pos.d	RIKEN	RIKEN P-VS1 ID-7669 from Cell_C2C12_WT_N_24h50AA		[M+]	687.623	241047	14.46
DK04_pos.d	RIKEN	RIKEN P-VS1 ID-7669 from Cell_C2C12_WT_N_24h50AA		[M+]	687.623	91191	14.46
DK05_pos.d	RIKEN	RIKEN P-VS1 ID-7669 from Cell_C2C12_WT_N_24h50AA		[M+]	687.623	149574	14.46
DK06_pos.d	RIKEN	RIKEN P-VS1 ID-7669 from Cell_C2C12_WT_N_24h50AA		[M+]	687.623	169454	14.46
DK07_pos.d	RIKEN	RIKEN P-VS1 ID-7669 from Cell_C2C12_WT_N_24h50AA		[M+]	687.623	212845	14.46
DK08_pos.d	RIKEN	RIKEN P-VS1 ID-7669 from Cell_C2C12_WT_N_24h50AA		[M+]	687.623	209249	14.46
DK09_pos.d	RIKEN	RIKEN P-VS1 ID-7669 from Cell_C2C12_WT_N_24h50AA		[M+]	687.623	250532	14.46
DK10_pos.d	RIKEN	RIKEN P-VS1 ID-7669 from Cell_C2C12_WT_N_24h50AA		[M+]	687.623	140470	14.46
DK11_pos.d	RIKEN	RIKEN P-VS1 ID-7669 from Cell_C2C12_WT_N_24h50AA		[M+]	687.623	127738	14.46
AB2_D.d	RIKEN	RIKEN P-VS1 ID-7669 from Cell_C2C12_WT_N_24h50AA		[M+]	687.623	1435	14.46
BeerCh_D.d	RIKEN	RIKEN P-VS1 ID-7669 from Cell_C2C12_WT_N_24h50AA		[M+]	687.623	7304	14.46
BeerCh_G.d	RIKEN	RIKEN P-VS1 ID-7669 from Cell_C2C12_WT_N_24h50AA		[M+]	687.623	12556	14.46
BeerCh_M.d	RIKEN	RIKEN P-VS1 ID-7669 from Cell_C2C12_WT_N_24h50AA		[M+]	687.623	5971	14.46
blank.d	RIKEN	RIKEN P-VS1 ID-7669 from Cell_C2C12_WT_N_24h50AA		[M+]	687.623	18035	14.46
blank1.d	RIKEN	RIKEN P-VS1 ID-7669 from Cell_C2C12_WT_N_24h50AA		[M+]	687.623	12449	14.46
blank2.d	RIKEN	RIKEN P-VS1 ID-7669 from Cell_C2C12_WT_N_24h50AA		[M+]	687.623	5080	14.46
blank3.d	RIKEN	RIKEN P-VS1 ID-7669 from Cell_C2C12_WT_N_24h50AA		[M+]	687.623	11428	14.46
cacao_5ug_1.d	RIKEN	RIKEN P-VS1 ID-7669 from Cell_C2C12_WT_N_24h50AA		[M+]	687.623	10952	14.46
cacao_5ug_2.d	RIKEN	RIKEN P-VS1 ID-7669 from Cell_C2C12_WT_N_24h50AA		[M+]	687.623	8879	14.46
cacao_5ug_3.d	RIKEN	RIKEN P-VS1 ID-7669 from Cell_C2C12_WT_N_24h50AA		[M+]	687.623	7285	14.46
CO_M.d	RIKEN	RIKEN P-VS1 ID-7669 from Cell_C2C12_WT_N_24h50AA		[M+]	687.623	17825	14.46
ekviliad_6.6ug.d	RIKEN	RIKEN P-VS1 ID-7669 from Cell_C2C12_WT_N_24h50AA		[M+]	687.623	8606	14.46
LG2_D.d	RIKEN	RIKEN P-VS1 ID-7669 from Cell_C2C12_WT_N_24h50AA		[M+]	687.623	972	14.46
LG2_M.d	RIKEN	RIKEN P-VS1 ID-7669 from Cell_C2C12_WT_N_24h50AA		[M+]	687.623	5794	14.46
LG2_X.d	RIKEN	RIKEN P-VS1 ID-7669 from Cell_C2C12_WT_N_24h50AA		[M+]	687.623	8732	14.46
OB1_D.d	RIKEN	RIKEN P-VS1 ID-7669 from Cell_C2C12_WT_N_24h50AA		[M+]	687.623	660	14.46
OB1_G.d	RIKEN	RIKEN P-VS1 ID-7669 from Cell_C2C12_WT_N_24h50AA		[M+]	687.623	7281	14.46
OB1_M.d	RIKEN	RIKEN P-VS1 ID-7669 from Cell_C2C12_WT_N_24h50AA		[M+]	687.623	12702	14.46
OB1_X.d	RIKEN	RIKEN P-VS1 ID-7669 from Cell_C2C12_WT_N_24h50AA		[M+]	687.623	2176	14.46
sawdust_cofee.d	RIKEN	RIKEN P-VS1 ID-7669 from Cell_C2C12_WT_N_24h50AA		[M+]	687.623	10117	14.46
sawdust_vsGl.d	RIKEN	RIKEN P-VS1 ID-7669 from Cell_C2C12_WT_N_24h50AA		[M+]	687.623	2611	14.46
timka_silos.d	RIKEN	RIKEN P-VS1 ID-7669 from Cell_C2C12_WT_N_24h50AA		[M+]	687.623	11960	14.46
VineCh.d	RIKEN	RIKEN P-VS1 ID-7669 from Cell_C2C12_WT_N_24h50AA		[M+]	687.623	5301	14.46
blank.d	RIKEN	RIKEN P-VS1 ID-7615 from Mouse_Macrophage_WT_N_F1AA		[M+]	685.435	254933	7.72
DK01_pos.d	RIKEN	RIKEN P-VS1 ID-7615 from Mouse_Macrophage_WT_N_F1AA		[M+]	685.435	838712	7.72
DK02_pos.d	RIKEN	RIKEN P-VS1 ID-7615 from Mouse_Macrophage_WT_N_F1AA		[M+]	685.435	981938	7.72
DK04_pos.d	RIKEN	RIKEN P-VS1 ID-7615 from Mouse_Macrophage_WT_N_F1AA		[M+]	685.435	737616	7.72
DK05_pos.d	RIKEN	RIKEN P-VS1 ID-7615 from Mouse_Macrophage_WT_N_F1AA		[M+]	685.435	752017	7.72
DK06_pos.d	RIKEN	RIKEN P-VS1 ID-7615 from Mouse_Macrophage_WT_N_F1AA		[M+]	685.435	799490	7.72
DK07_pos.d	RIKEN	RIKEN P-VS1 ID-7615 from Mouse_Macrophage_WT_N_F1AA		[M+]	685.435	894645	7.72
DK08_pos.d	RIKEN	RIKEN P-VS1 ID-7615 from Mouse_Macrophage_WT_N_F1AA		[M+]	685.435	924968	7.72
DK09_pos.d	RIKEN	RIKEN P-VS1 ID-7615 from Mouse_Macrophage_WT_N_F1AA		[M+]	685.435	831908	7.72
DK10_pos.d	RIKEN	RIKEN P-VS1 ID-7615 from Mouse_Macrophage_WT_N_F1AA		[M+]	685.435	796826	7.72
DK11_pos.d	RIKEN	RIKEN P-VS1 ID-7615 from Mouse_Macrophage_WT_N_F1AA		[M+]	685.435	789403	7.72
AB2_D.d	RIKEN	RIKEN P-VS1 ID-7615 from Mouse_Macrophage_WT_N_F1AA		[M+]	685.435	2835291	7.72
BeerCh_D.d	RIKEN	RIKEN P-VS1 ID-7615 from Mouse_Macrophage_WT_N_F1AA		[M+]	685.435	2946588	7.72
BeerCh_G.d	RIKEN	RIKEN P-VS1 ID-7615 from Mouse_Macrophage_WT_N_F1AA		[M+]	685.435	2085998	7.72
BeerCh_M.d	RIKEN	RIKEN P-VS1 ID-7615 from Mouse_Macrophage_WT_N_F1AA		[M+]	685.435	2592534	7.72
blank.d	RIKEN	RIKEN P-VS1 ID-7615 from Mouse_Macrophage_WT_N_F1AA		[M+]	685.435	1422169	7.72
blank1.d	RIKEN	RIKEN P-VS1 ID-7615 from Mouse_Macrophage_WT_N_F1AA		[M+]	685.435	381501	7.72
blank2.d	RIKEN	RIKEN P-VS1 ID-7615 from Mouse_Macrophage_WT_N_F1AA		[M+]	685.435	393316	7.72
blank3.d	RIKEN	RIKEN P-VS1 ID-7615 from Mouse_Macrophage_WT_N_F1AA		[M+]	685.435	317159	7.72
cacao_5ug_1.d	RIKEN	RIKEN P-VS1 ID-7615 from Mouse_Macrophage_WT_N_F1AA		[M+]	685.435	428189	7.72
cacao_5ug_2.d	RIKEN	RIKEN P-VS1 ID-7615 from Mouse_Macrophage_WT_N_F1AA		[M+]	685.435	428342	7.72
cacao_5ug_3.d	RIKEN	RIKEN P-VS1 ID-7615 from Mouse_Macrophage_WT_N_F1AA		[M+]	685.435	416481	7.72
CO_M.d	RIKEN	RIKEN P-VS1 ID-7615 from Mouse_Macrophage_WT_N_F1AA		[M+]	685.435	2600592	7.72
ekviliad_6.6ug.d	RIKEN	RIKEN P-VS1 ID-7615 from Mouse_Macrophage_WT_N_F1AA		[M+]	685.435	522063	7.72
LG2_D.d	RIKEN	RIKEN P-VS1 ID-7615 from Mouse_Macrophage_WT_N_F1AA		[M+]	685.435	3054614	7.72
LG2_M.d	RIKEN	RIKEN P-VS1 ID-7615 from Mouse_Macrophage_WT_N_F1AA		[M+]	685.435	2331915	7.72
LG2_X.d	RIKEN	RIKEN P-VS1 ID-7615 from Mouse_Macrophage_WT_N_F1AA		[M+]	685.435	1979222	7.72
OB1_D.d	RIKEN	RIKEN P-VS1 ID-7615 from Mouse_Macrophage_WT_N_F1AA		[M+]	685.435	2622337	7.72
OB1_G.d	RIKEN	RIKEN P-VS1 ID-7615 from Mouse_Macrophage_WT_N_F1AA		[M+]	685.435	2640983	7.72
OB1_M.d	RIKEN	RIKEN P-VS1 ID-7615 from Mouse_Macrophage_WT_N_F1AA		[M+]	685.435	2530381	7.72
OB1_X.d	RIKEN	RIKEN P-VS1 ID-7615 from Mouse_Macrophage_WT_N_F1AA		[M+]	685.435	2634945	7.72
sawdust_cofee.d	RIKEN	RIKEN P-VS1 ID-7615 from Mouse_Macrophage_WT_N_F1AA		[M+]	685.435	2789998	7.72
sawdust_vsGl.d	RIKEN	RIKEN P-VS1 ID-7615 from Mouse_Macrophage_WT_N_F1AA		[M+]	685.435	3101757	7.72
timka_silos.d	RIKEN	RIKEN P-VS1 ID-7615 from Mouse_Macrophage_WT_N_F1AA		[M+]	685.435	1740137	7.72
VineCh.d	RIKEN	RIKEN P-VS1 ID-7615 from Mouse_Macrophage_WT_N_F1AA		[M+]	685.435	2760518	7.72
blank.d	RIKEN	RIKEN P-VS1 ID-12163 from Mouse_Muscle_WT_CTX0_Ctr		[M+]	819.629	1008	10.89
DK01_pos.d	RIKEN	RIKEN P-VS1 ID-12163 from Mouse_Muscle_WT_CTX0_Ctr		[M+]	819.629	109311	10.89
DK02_pos.d	RIKEN	RIKEN P-VS1 ID-12163 from Mouse_Muscle_WT_CTX0_Ctr		[M+]	819.629	27064	10.89
DK04_pos.d	RIKEN	RIKEN P-VS1 ID-12163 from Mouse_Muscle_WT_CTX0_Ctr		[M+]	819.629	10309	10.89
DK05_pos.d	RIKEN	RIKEN P-VS1 ID-12163 from Mouse_Muscle_WT_CTX0_Ctr		[M+]	819.629	4614	10.89
DK06_pos.d	RIKEN	RIKEN P-VS1 ID-12163 from Mouse_Muscle_WT_CTX0_Ctr		[M+]	819.629	3066	10.89
DK07_pos.d	RIKEN	RIKEN P-VS1 ID-12163 from Mouse_Muscle_WT_CTX0_Ctr		[M+]	819.629	20895	10.89
DK08_pos.d	RIKEN	RIKEN P-VS1 ID-12163 from Mouse_Muscle_WT_CTX0_Ctr		[M+]	819.629	13672	10.89
DK09_pos.d	RIKEN	RIKEN P-VS1 ID-12163 from Mouse_Muscle_WT_CTX0_Ctr		[M+]	819.629	33549	10.89
DK10_pos.d	RIKEN	RIKEN P-VS1 ID-12163 from Mouse_Muscle_WT_CTX0_Ctr		[M+]	819.629	26949	10.89
DK11_pos.d	RIKEN	RIKEN P-VS1 ID-12163 from Mouse_Muscle_WT_CTX0_Ctr		[M+]	819.629	23203	10.89
AB2_D.d	RIKEN	RIKEN P-VS1 ID-12163 from Mouse_Muscle_WT_CTX0_Ctr		[M+]	819.629	2583	10.89
BeerCh_D.d	RIKEN	RIKEN P-VS1 ID-12163 from Mouse_Muscle_WT_CTX0_Ctr		[M+]	819.629	41378	10.89
BeerCh_G.d	RIKEN	RIKEN P-VS1 ID-12163 from Mouse_Muscle_WT_CTX0_Ctr		[M+]	819.629	1880	10.89
BeerCh_M.d	RIKEN	RIKEN P-VS1 ID-12163 from Mouse_Muscle_WT_CTX0_Ctr		[M+]	819.629	10840	10.89
blank.d	RIKEN	RIKEN P-VS1 ID-12163 from Mouse_Muscle_WT_CTX0_Ctr		[M+]	819.629	4745	10.89
blank1.d	RIKEN	RIKEN P-VS1 ID-12163 from Mouse_Muscle_WT_CTX0_Ctr		[M+]	819.629	1518	10.89
blank2.d	RIKEN	RIKEN P-VS1 ID-12163 from Mouse_Muscle_WT_CTX0_Ctr		[M+]	819.629	13677	10.89
blank3.d	RIKEN	RIKEN P-VS1 ID-12163 from Mouse_Muscle_WT_CTX0_Ctr		[M+]	819.629	20232	10.89
cacao_5ug_1.d	RIKEN	RIKEN P-VS1 ID-12163 from Mouse_Muscle_WT_CTX0_Ctr		[M+]	819.629	11278	10.89
cacao_5ug_2.d	RIKEN	RIKEN P-VS1 ID-12163 from Mouse_Muscle_WT_CTX0_Ctr		[M+]	819.629	625	10.89
cacao_5ug_3.d	RIKEN	RIKEN P-VS1 ID-12163 from Mouse_Muscle_WT_CTX0_Ctr		[M+]	819.629	13177	10.89
CO_M.d	RIKEN	RIKEN P-VS1 ID-12163 from Mouse_Muscle_WT_CTX0_Ctr		[M+]	819.629	13252	10.89
ekviliad_6.6ug.d	RIKEN	RIKEN P-VS1 ID-12163 from Mouse_Muscle_WT_CTX0_Ctr		[M+]	819.629	15605	10.89
LG2_D.d	RIKEN	RIKEN P-VS1 ID-12163 from Mouse_Muscle_WT_CTX0_Ctr		[M+]	819.629	18397	10.89
LG2_M.d	RIKEN	RIKEN P-VS1 ID-12163 from Mouse_Muscle_WT_CTX0_Ctr		[M+]	819.629	3982	10.89
LG2_X.d	RIKEN	RIKEN P-VS1 ID-12163 from Mouse_Muscle_WT_CTX0_Ctr		[M+]	819.629	2376	10.89
OB1_D.d	RIKEN	RIKEN P-VS1 ID-12163 from Mouse_Muscle_WT_CTX0_Ctr		[M+]	819.629	12781	10.89
OB1_G.d	RIKEN	RIKEN P-VS1 ID-12163 from Mouse_Muscle_WT_CTX0_Ctr		[M+]	819.629	24338	10.89
OB1_M.d	RIKEN	RIKEN P-VS1 ID-12163 from Mouse_Muscle_WT_CTX0_Ctr		[M+]	819.629	21475	10.89
OB1_X.d	RIKEN	RIKEN P-VS1 ID-12163 from Mouse_Muscle_WT_CTX0_Ctr		[M+]	819.629	15086	10.89
sawdust_cofee.d	RIKEN	RIKEN P-VS1 ID-12163 from Mouse_Muscle_WT_CTX0_Ctr		[M+]	819.629	10976	10.89
sawdust_vsGl.d	RIKEN	RIKEN P-VS1 ID-12163 from Mouse_Muscle_WT_CTX0_Ctr		[M+]	819.629	2996	10.89
timka_silos.d	RIKEN	RIKEN P-VS1 ID-12163 from Mouse_Muscle_WT_CTX0_Ctr		[M+]	819.629	8550	10.89
VineCh.d	RIKEN	RIKEN P-VS1 ID-12163 from Mouse_Muscle_WT_CTX0_Ctr		[M+]	819.629	4201	10.89
blank.d	RIKEN	RIKEN P-VS1 ID-6967 from Mouse_Feces_WT_N_Ctr		[M+]	657.485	69602	8.19
DK01_pos.d	RIKEN	RIKEN P-VS1 ID-6967 from Mouse_Feces_WT_N_Ctr		[M+]	657.485	142362	8.19
DK02_pos.d	RIKEN	RIKEN P-VS1 ID-6967 from Mouse_Feces_WT_N_Ctr		[M+]	657.485	248849	8.19
DK04_pos.d	RIKEN	RIKEN P-VS1 ID-6967 from Mouse_Feces_WT_N_Ctr		[M+]	657.485	131477	8.19
DK05_pos.d	RIKEN	RIKEN P-VS1 ID-6967 from Mouse_Feces_WT_N_Ctr		[M+]	657.485	161597	8.19
DK06_pos.d	RIKEN	RIKEN P-VS1 ID-6967 from Mouse_Feces_WT_N_Ctr		[M+]	657.485	135708	8.19
DK07_pos.d	RIKEN	RIKEN P-VS1 ID-6967 from Mouse_Feces_WT_N_Ctr		[M+]	657.485	231784	8.19
DK08_pos.d	RIKEN	RIKEN P-VS1 ID-6967 from Mouse_Feces_WT_N_Ctr		[M+]	657.485	201363	8.19
DK09_pos.d	RIKEN	RIKEN P-VS1 ID-6967 from Mouse_Feces_WT_N_Ctr		[M+]	657.485	243482	8.19
DK10_pos.d	RIKEN	RIKEN P-VS1 ID-6967 from Mouse_Feces_WT_N_Ctr		[M+]	657.485	105403	8.19
DK11_pos.d	RIKEN	RIKEN P-VS1 ID-6967 from Mouse_Feces_WT_N_Ctr		[M+]	657.485	202147	8.19
AB2_D.d	RIKEN	RIKEN P-VS1 ID-6967 from Mouse_Feces_WT_N_Ctr		[M+]	657.485	53591	8.19
BeerCh_D.d	RIKEN	RIKEN P-VS1 ID-6967 from Mouse_Feces_WT_N_Ctr		[M+]	657.485	87471	8.19
BeerCh_G.d	RIKEN	RIKEN P-VS1 ID-6967 from Mouse_Feces_WT_N_Ctr		[M+]	657.485	63785	8.19
BeerCh_M.d	RIKEN	RIKEN P-VS1 ID-6967 from Mouse_Feces_WT_N_Ctr		[M+]	657.485	78532	8.19
blank.d	RIKEN	RIKEN P-VS1 ID-6967 from Mouse_Feces_WT_N_Ctr		[M+]	657.485	88805	8.19
blank1.d	RIKEN	RIKEN P-VS1 ID-6967 from Mouse_Feces_WT_N_Ctr		[M+]	657.485	34959	8.19
blank2.d	RIKEN	RIKEN P-VS1 ID-6967 from Mouse_Feces_WT_N_Ctr		[M+]	657.485	7673	8.19
blank3.d	RIKEN	RIKEN P-VS1 ID-6967 from Mouse_Feces_WT_N_Ctr		[M+]	657.485	28936	8.19
cacao_5ug_1.d	RIKEN	RIKEN P-VS1 ID-6967 from Mouse_Feces_WT_N_Ctr		[M+]	657.485	57776	8.19
cacao_5ug_2.d	RIKEN	RIKEN P-VS1 ID-6967 from Mouse_Feces_WT_N_Ctr		[M+]	657.485	41923	8.19
cacao_5ug_3.d	RIKEN	RIKEN P-VS1 ID-6967 from Mouse_Feces_WT_N_Ctr		[M+]	657.485	45024	8.19
CO_M.d	RIKEN	RIKEN P-VS1 ID-6967 from Mouse_Feces_WT_N_Ctr		[M+]	657.485	125819	8.19
ekviliad_6.6ug.d	RIKEN	RIKEN P-VS1 ID-6967 from Mouse_Feces_WT_N_Ctr		[M+]	657.485	33565	8.19
LG2_D.d	RIKEN	RIKEN P-VS1 ID-6967 from Mouse_Feces_WT_N_Ctr		[M+]	657.485	85774	8.19
LG2_M.d	RIKEN	RIKEN P-VS1 ID-6967 from Mouse_Feces_WT_N_Ctr		[M+]	657.485	57242	8.19
LG2_X.d	RIKEN	RIKEN P-VS1 ID-6967 from Mouse_Feces_WT_N_Ctr		[M+]	657.485	85206	8.19
OB1_D.d	RIKEN	RIKEN P-VS1 ID-6967 from Mouse_Feces_WT_N_Ctr		[M+]	657.485	83644	8.19
OB1_G.d	RIKEN	RIKEN P-VS1 ID-6967 from Mouse_Feces_WT_N_Ctr		[M+]	657.485	62315	8.19
OB1_M.d	RIKEN	RIKEN P-VS1 ID-6967 from Mouse_Feces_WT_N_Ctr		[M+]	657.485	101985	8.19
OB1_X.d	RIKEN	RIKEN P-VS1 ID-6967 from Mouse_Feces_WT_N_Ctr		[M+]	657.485	45487	8.19
sawdust_cofee.d	RIKEN	RIKEN P-VS1 ID-6967 from Mouse_Feces_WT_N_Ctr		[M+]	657.485	41657	8.19
sawdust_vsGl.d	RIKEN	RIKEN P-VS1 ID-6967 from Mouse_Feces_WT_N_Ctr		[M+]	657.485	95451	8.19
timka_silos.d	RIKEN	RIKEN P-VS1 ID-6967 from Mouse_Feces_WT_N_Ctr		[M+]	657.485	81436	8.19
VineCh.d	RIKEN	RIKEN P-VS1 ID-6967 from Mouse_Feces_WT_N_Ctr		[M+]	657.485	52956	8.19
blank.d	RIKEN	RIKEN P-VS1 ID-15415 from Mouse_Muscle_WT_CTX14_Ctr		[M+]	906.708	7448	12.31
DK01_pos.d	RIKEN	RIKEN P-VS1 ID-15415 from Mouse_Muscle_WT_CTX14_Ctr		[M+]	906.708	62813	12.31
DK02_pos.d	RIKEN	RIKEN P-VS1 ID-15415 from Mouse_Muscle_WT_CTX14_Ctr		[M+]	906.708	73048	12.31
DK04_pos.d	RIKEN	RIKEN P-VS1 ID-15415 from Mouse_Muscle_WT_CTX14_Ctr		[M+]	906.708	59182	12.31
DK05_pos.d	RIKEN	RIKEN P-VS1 ID-15415 from Mouse_Muscle_WT_CTX14_Ctr		[M+]	906.708	67549	12.31
DK06_pos.d	RIKEN	RIKEN P-VS1 ID-15415 from Mouse_Muscle_WT_CTX14_Ctr		[M+]	906.708	50570	12.31
DK07_pos.d	RIKEN	RIKEN P-VS1 ID-15415 from Mouse_Muscle_WT_CTX14_Ctr		[M+]	906.708	72178	12.31
DK08_pos.d	RIKEN	RIKEN P-VS1 ID-15415 from Mouse_Muscle_WT_CTX14_Ctr		[M+]	906.708	41072	12.31
DK09_pos.d	RIKEN	RIKEN P-VS1 ID-15415 from Mouse_Muscle_WT_CTX14_Ctr		[M+]	906.708	68192	12.31
DK10_pos.d	RIKEN	RIKEN P-VS1 ID-15415 from Mouse_Muscle_WT_CTX14_Ctr		[M+]	906.708	25007	12.31
DK11_pos.d	RIKEN	RIKEN P-VS1 ID-15415 from Mouse_Muscle_WT_CTX14_Ctr		[M+]	906.708	41417	12.31
AB2_D.d	RIKEN	RIKEN P-VS1 ID-15415 from Mouse_Muscle_WT_CTX14_Ctr		[M+]	906.708	33354	12.31
BeerCh_D.d	RIKEN	RIKEN P-VS1 ID-15415 from Mouse_Muscle_WT_CTX14_Ctr		[M+]	906.708	45741	12.31
BeerCh_G.d	RIKEN	RIKEN P-VS1 ID-15415 from Mouse_Muscle_WT_CTX14_Ctr		[M+]	906.708	40986	12.31
BeerCh_M.d	RIKEN	RIKEN P-VS1 ID-15415 from Mouse_Muscle_WT_CTX14_Ctr		[M+]	906.708	142788	12.31
blank.d	RIKEN	RIKEN P-VS1 ID-15415 from Mouse_Muscle_WT_CTX14_Ctr		[M+]	906.708	33972	12.31
blank1.d	RIKEN	RIKEN P-VS1 ID-15415 from Mouse_Muscle_WT_CTX14_Ctr		[M+]	906.708	26388	12.31
blank2.d	RIKEN	RIKEN P-VS1 ID-15415 from Mouse_Muscle_WT_CTX14_Ctr		[M+]	906.708	8985	12.31
blank3.d	RIKEN	RIKEN P-VS1 ID-15415 from Mouse_Muscle_WT_CTX14_Ctr		[M+]	906.708	22847	12.31
cacao_5ug_1.d	RIKEN	RIKEN P-VS1 ID-15415 from Mouse_Muscle_WT_CTX14_Ctr		[M+]	906.708	21492	12.31
cacao_5ug_2.d	RIKEN	RIKEN P-VS1 ID-15415 from Mouse_Muscle_WT_CTX14_Ctr		[M+]	906.708	26542	12.31
cacao_5ug_3.d	RIKEN	RIKEN P-VS1 ID-15415 from Mouse_Muscle_WT_CTX14_Ctr		[M+]	906.708	23141	12.31
CO_M.d	RIKEN	RIKEN P-VS1 ID-15415 from Mouse_Muscle_WT_CTX14_Ctr		[M+]	906.708	30463	12.31
ekviliad_6.6ug.d	RIKEN	RIKEN P-VS1 ID-15415 from Mouse_Muscle_WT_CTX14_Ctr		[M+]	906.708	20407	12.31
LG2_D.d	RIKEN	RIKEN P-VS1 ID-15415 from Mouse_Muscle_WT_CTX14_Ctr		[M+]	906.708	26604	12.31
LG2_M.d	RIKEN	RIKEN P-VS1 ID-15415 from Mouse_Muscle_WT_CTX14_Ctr		[M+]	906.708	25564	12.31
LG2_X.d	RIKEN	RIKEN P-VS1 ID-15415 from Mouse_Muscle_WT_CTX14_Ctr		[M+]	906.708	26350	12.31
OB1_D.d	RIKEN	RIKEN P-VS1 ID-15415 from Mouse_Muscle_WT_CTX14_Ctr		[M+]	906.708	35878	12.31
OB1_G.d	RIKEN	RIKEN P-VS1 ID-15415 from Mouse_Muscle_WT_CTX14_Ctr		[M+]	906.708	17391	12.31
OB1_M.d	RIKEN	RIKEN P-VS1 ID-15415 from Mouse_Muscle_WT_CTX14_Ctr		[M+]	906.708	53254	12.31
OB1_X.d	RIKEN	RIKEN P-VS1 ID-15415 from Mouse_Muscle_WT_CTX14_Ctr		[M+]	906.708	43895	12.31
sawdust_cofee.d	RIKEN	RIKEN P-VS1 ID-15415 from Mouse_Muscle_WT_CTX14_Ctr		[M+]	906.708	32045	12.31
sawdust_vsGl.d	RIKEN	RIKEN P-VS1 ID-15415 from Mouse_Muscle_WT_CTX14_Ctr		[M+]	906.708	28081	12.31
timka_silos.d	RIKEN	RIKEN P-VS1 ID-15415 from Mouse_Muscle_WT_CTX14_Ctr		[M+]	906.708	13091	12.31
VineCh.d	RIKEN	RIKEN P-VS1 ID-15415 from Mouse_Muscle_WT_CTX14_Ctr		[M+]	906.708	51968	12.31
blank.d	RIKEN	RIKEN P-VS1 ID-15638 from Cell_C2C12_WT_N_24h50DHA		[M+]	913.763	14485	10.98
DK01_pos.d	RIKEN	RIKEN P-VS1 ID-15638 from Cell_C2C12_WT_N_24h50DHA		[M+]	913.763	19776	10.98
DK02_pos.d	RIKEN	RIKEN P-VS1 ID-15638 from Cell_C2C12_WT_N_24h50DHA		[M+]	913.763	123284	10.98
DK04_pos.d	RIKEN	RIKEN P-VS1 ID-15638 from Cell_C2C12_WT_N_24h50DHA		[M+]	913.763	31334	10.98
DK05_pos.d	RIKEN	RIKEN P-VS1 ID-15638 from Cell_C2C12_WT_N_24h50DHA		[M+]	913.763	75730	10.98
DK06_pos.d	RIKEN	RIKEN P-VS1 ID-15638 from Cell_C2C12_WT_N_24h50DHA		[M+]	913.763	81695	10.98
DK07_pos.d	RIKEN	RIKEN P-VS1 ID-15638 from Cell_C2C12_WT_N_24h50DHA		[M+]	913.763	153532	10.98
DK08_pos.d	RIKEN	RIKEN P-VS1 ID-15638 from Cell_C2C12_WT_N_24h50DHA		[M+]	913.763	136354	10.98
DK09_pos.d	RIKEN	RIKEN P-VS1 ID-15638 from Cell_C2C12_WT_N_24h50DHA		[M+]	913.763	122301	10.98
DK10_pos.d	RIKEN	RIKEN P-VS1 ID-15638 from Cell_C2C12_WT_N_24h50DHA		[M+]	913.763	22039	10.98
DK11_pos.d	RIKEN	RIKEN P-VS1 ID-15638 from Cell_C2C12_WT_N_24h50DHA		[M+]	913.763	20837	10.98
AB2_D.d	RIKEN	RIKEN P-VS1 ID-15638 from Cell_C2C12_WT_N_24h50DHA		[M+]	913.763	1404040	10.98
BeerCh_D.d	RIKEN	RIKEN P-VS1 ID-15638 from Cell_C2C12_WT_N_24h50DHA		[M+]	913.763	1919312	10.98
BeerCh_G.d	RIKEN	RIKEN P-VS1 ID-15638 from Cell_C2C12_WT_N_24h50DHA		[M+]	913.763	287971	10.98
BeerCh_M.d	RIKEN	RIKEN P-VS1 ID-15638 from Cell_C2C12_WT_N_24h50DHA		[M+]	913.763	491964	10.98
blank.d	RIKEN	RIKEN P-VS1 ID-15638 from Cell_C2C12_WT_N_24h50DHA		[M+]	913.763	33525	10.98
blank1.d	RIKEN	RIKEN P-VS1 ID-15638 from Cell_C2C12_WT_N_24h50DHA		[M+]	913.763	42222	10.98
blank2.d	RIKEN	RIKEN P-VS1 ID-15638 from Cell_C2C12_WT_N_24h50DHA		[M+]	913.763	25814	10.98
blank3.d	RIKEN	RIKEN P-VS1 ID-15638 from Cell_C2C12_WT_N_24h50DHA		[M+]	913.763	16762	10.98
cacao_5ug_1.d	RIKEN	RIKEN P-VS1 ID-15638 from Cell_C2C12_WT_N_24h50DHA		[M+]	913.763	24233	10.98
cacao_5ug_2.d	RIKEN	RIKEN P-VS1 ID-15638 from Cell_C2C12_WT_N_24h50DHA		[M+]	913.763	19415	10.98
cacao_5ug_3.d	RIKEN	RIKEN P-VS1 ID-15638 from Cell_C2C12_WT_N_24h50DHA		[M+]	913.763	19421	10.98
CO_M.d	RIKEN	RIKEN P-VS1 ID-15638 from Cell_C2C12_WT_N_24h50DHA		[M+]	913.763	1515992	10.98
ekviliad_6.6ug.d	RIKEN	RIKEN P-VS1 ID-15638 from Cell_C2C12_WT_N_24h50DHA		[M+]	913.763	27405	10.98
LG2_D.d	RIKEN	RIKEN P-VS1 ID-15638 from Cell_C2C12_WT_N_24h50DHA		[M+]	913.763	3226469	10.98
LG2_M.d	RIKEN	RIKEN P-VS1 ID-15638 from Cell_C2C12_WT_N_24h50DHA		[M+]	913.763	130656	10.98
LG2_X.d	RIKEN	RIKEN P-VS1 ID-15638 from Cell_C2C12_WT_N_24h50DHA		[M+]	913.763	900564	10.98
OB1_D.d	RIKEN	RIKEN P-VS1 ID-15638 from Cell_C2C12_WT_N_24h50DHA		[M+]	913.763	1298837	10.98
OB1_G.d	RIKEN	RIKEN P-VS1 ID-15638 from Cell_C2C12_WT_N_24h50DHA		[M+]	913.763	88880	10.98
OB1_M.d	RIKEN	RIKEN P-VS1 ID-15638 from Cell_C2C12_WT_N_24h50DHA		[M+]	913.763	292852	10.98
OB1_X.d	RIKEN	RIKEN P-VS1 ID-15638 from Cell_C2C12_WT_N_24h50DHA		[M+]	913.763	519017	10.98
sawdust_cofee.d	RIKEN	RIKEN P-VS1 ID-15638 from Cell_C2C12_WT_N_24h50DHA		[M+]	913.763	1807299	10.98
sawdust_vsGl.d	RIKEN	RIKEN P-VS1 ID-15638 from Cell_C2C12_WT_N_24h50DHA		[M+]	913.763	1652286	10.98
timka_silos.d	RIKEN	RIKEN P-VS1 ID-15638 from Cell_C2C12_WT_N_24h50DHA		[M+]	913.763	797319	10.98
VineCh.d	RIKEN	RIKEN P-VS1 ID-15638 from Cell_C2C12_WT_N_24h50DHA		[M+]	913.763	16396	10.98
blank.d	RIKEN	RIKEN P-VS1 ID-6529 from Mouse_Macrophage_WT_N_F1EPA		[M+]	637.3	261836	2.95
DK01_pos.d	RIKEN	RIKEN P-VS1 ID-6529 from Mouse_Macrophage_WT_N_F1EPA		[M+]	637.3	201176	2.95
DK02_pos.d	RIKEN	RIKEN P-VS1 ID-6529 from Mouse_Macrophage_WT_N_F1EPA		[M+]	637.3	207608	2.95
DK04_pos.d	RIKEN	RIKEN P-VS1 ID-6529 from Mouse_Macrophage_WT_N_F1EPA		[M+]	637.3	219526	2.95
DK05_pos.d	RIKEN	RIKEN P-VS1 ID-6529 from Mouse_Macrophage_WT_N_F1EPA		[M+]	637.3	247814	2.95
DK06_pos.d	RIKEN	RIKEN P-VS1 ID-6529 from Mouse_Macrophage_WT_N_F1EPA		[M+]	637.3	252222	2.95
DK07_pos.d	RIKEN	RIKEN P-VS1 ID-6529 from Mouse_Macrophage_WT_N_F1EPA		[M+]	637.3	350346	2.95
DK08_pos.d	RIKEN	RIKEN P-VS1 ID-6529 from Mouse_Macrophage_WT_N_F1EPA		[M+]	637.3	216691	2.95
DK09_pos.d	RIKEN	RIKEN P-VS1 ID-6529 from Mouse_Macrophage_WT_N_F1EPA		[M+]	637.3	206131	2.95
DK10_pos.d	RIKEN	RIKEN P-VS1 ID-6529 from Mouse_Macrophage_WT_N_F1EPA		[M+]	637.3	213723	2.95
DK11_pos.d	RIKEN	RIKEN P-VS1 ID-6529 from Mouse_Macrophage_WT_N_F1EPA		[M+]	637.3	250714	2.95
AB2_D.d	RIKEN	RIKEN P-VS1 ID-6529 from Mouse_Macrophage_WT_N_F1EPA		[M+]	637.3	5729	2.95
BeerCh_D.d	RIKEN	RIKEN P-VS1 ID-6529 from Mouse_Macrophage_WT_N_F1EPA		[M+]	637.3	3704	2.95
BeerCh_G.d	RIKEN	RIKEN P-VS1 ID-6529 from Mouse_Macrophage_WT_N_F1EPA		[M+]	637.3	1410	2.95
BeerCh_M.d	RIKEN	RIKEN P-VS1 ID-6529 from Mouse_Macrophage_WT_N_F1EPA		[M+]	637.3	7513	2.95
blank.d	RIKEN	RIKEN P-VS1 ID-6529 from Mouse_Macrophage_WT_N_F1EPA		[M+]	637.3	4025	2.95
blank1.d	RIKEN	RIKEN P-VS1 ID-6529 from Mouse_Macrophage_WT_N_F1EPA		[M+]	637.3	6433	2.95
blank2.d	RIKEN	RIKEN P-VS1 ID-6529 from Mouse_Macrophage_WT_N_F1EPA		[M+]	637.3	5532	2.95
blank3.d	RIKEN	RIKEN P-VS1 ID-6529 from Mouse_Macrophage_WT_N_F1EPA		[M+]	637.3	4955	2.95
cacao_5ug_1.d	RIKEN	RIKEN P-VS1 ID-6529 from Mouse_Macrophage_WT_N_F1EPA		[M+]	637.3	5873	2.95
cacao_5ug_2.d	RIKEN	RIKEN P-VS1 ID-6529 from Mouse_Macrophage_WT_N_F1EPA		[M+]	637.3	384	2.95
cacao_5ug_3.d	RIKEN	RIKEN P-VS1 ID-6529 from Mouse_Macrophage_WT_N_F1EPA		[M+]	637.3	1417	2.95
CO_M.d	RIKEN	RIKEN P-VS1 ID-6529 from Mouse_Macrophage_WT_N_F1EPA		[M+]	637.3	2073	2.95
ekviliad_6.6ug.d	RIKEN	RIKEN P-VS1 ID-6529 from Mouse_Macrophage_WT_N_F1EPA		[M+]	637.3	1643	2.95
LG2_D.d	RIKEN	RIKEN P-VS1 ID-6529 from Mouse_Macrophage_WT_N_F1EPA		[M+]	637.3	687	2.95
LG2_M.d	RIKEN	RIKEN P-VS1 ID-6529 from Mouse_Macrophage_WT_N_F1EPA		[M+]	637.3	6629	2.95
LG2_X.d	RIKEN	RIKEN P-VS1 ID-6529 from Mouse_Macrophage_WT_N_F1EPA		[M+]	637.3	3873	2.95
OB1_D.d	RIKEN	RIKEN P-VS1 ID-6529 from Mouse_Macrophage_WT_N_F1EPA		[M+]	637.3	6235	2.95
OB1_G.d	RIKEN	RIKEN P-VS1 ID-6529 from Mouse_Macrophage_WT_N_F1EPA		[M+]	637.3	6583	2.95
OB1_M.d	RIKEN	RIKEN P-VS1 ID-6529 from Mouse_Macrophage_WT_N_F1EPA		[M+]	637.3	6572	2.95
OB1_X.d	RIKEN	RIKEN P-VS1 ID-6529 from Mouse_Macrophage_WT_N_F1EPA		[M+]	637.3	1647	2.95
sawdust_cofee.d	RIKEN	RIKEN P-VS1 ID-6529 from Mouse_Macrophage_WT_N_F1EPA		[M+]	637.3	4183	2.95
sawdust_vsGl.d	RIKEN	RIKEN P-VS1 ID-6529 from Mouse_Macrophage_WT_N_F1EPA		[M+]	637.3	3906	2.95
timka_silos.d	RIKEN	RIKEN P-VS1 ID-6529 from Mouse_Macrophage_WT_N_F1EPA		[M+]	637.3	198	2.95
VineCh.d	RIKEN	RIKEN P-VS1 ID-6529 from Mouse_Macrophage_WT_N_F1EPA		[M+]	637.3	4510	2.95
blank.d	RIKEN	RIKEN P-VS1 ID-18069 from Mouse_Macrophage_WT_N_F1		[M+]	1054.29	37098	11.19
DK01_pos.d	RIKEN	RIKEN P-VS1 ID-18069 from Mouse_Macrophage_WT_N_F1		[M+]	1054.29	41452	11.19
DK02_pos.d	RIKEN	RIKEN P-VS1 ID-18069 from Mouse_Macrophage_WT_N_F1		[M+]	1054.29	40462	11.19
DK04_pos.d	RIKEN	RIKEN P-VS1 ID-18069 from Mouse_Macrophage_WT_N_F1		[M+]	1054.29	33242	11.19
DK05_pos.d	RIKEN	RIKEN P-VS1 ID-18069 from Mouse_Macrophage_WT_N_F1		[M+]	1054.29	36334	11.19
DK06_pos.d	RIKEN	RIKEN P-VS1 ID-18069 from Mouse_Macrophage_WT_N_F1		[M+]	1054.29	37276	11.19
DK07_pos.d	RIKEN	RIKEN P-VS1 ID-18069 from Mouse_Macrophage_WT_N_F1		[M+]	1054.29	37001	11.19
DK08_pos.d	RIKEN	RIKEN P-VS1 ID-18069 from Mouse_Macrophage_WT_N_F1		[M+]	1054.29	34627	11.19
DK09_pos.d	RIKEN	RIKEN P-VS1 ID-18069 from Mouse_Macrophage_WT_N_F1		[M+]	1054.29	33566	11.19
DK10_pos.d	RIKEN	RIKEN P-VS1 ID-18069 from Mouse_Macrophage_WT_N_F1		[M+]	1054.29	31252	11.19
DK11_pos.d	RIKEN	RIKEN P-VS1 ID-18069 from Mouse_Macrophage_WT_N_F1		[M+]	1054.29	37440	11.19
AB2_D.d	RIKEN	RIKEN P-VS1 ID-18069 from Mouse_Macrophage_WT_N_F1		[M+]	1054.29	41147	11.19
BeerCh_D.d	RIKEN	RIKEN P-VS1 ID-18069 from Mouse_Macrophage_WT_N_F1		[M+]	1054.29	33123	11.19
BeerCh_G.d	RIKEN	RIKEN P-VS1 ID-18069 from Mouse_Macrophage_WT_N_F1		[M+]	1054.29	1122550	11.19
BeerCh_M.d	RIKEN	RIKEN P-VS1 ID-18069 from Mouse_Macrophage_WT_N_F1		[M+]	1054.29	419590	11.19
blank.d	RIKEN	RIKEN P-VS1 ID-18069 from Mouse_Macrophage_WT_N_F1		[M+]	1054.29	38545	11.19
blank1.d	RIKEN	RIKEN P-VS1 ID-18069 from Mouse_Macrophage_WT_N_F1		[M+]	1054.29	25256	11.19
blank2.d	RIKEN	RIKEN P-VS1 ID-18069 from Mouse_Macrophage_WT_N_F1		[M+]	1054.29	523619	11.19
blank3.d	RIKEN	RIKEN P-VS1 ID-18069 from Mouse_Macrophage_WT_N_F1		[M+]	1054.29	56956	11.19
cacao_5ug_1.d	RIKEN	RIKEN P-VS1 ID-18069 from Mouse_Macrophage_WT_N_F1		[M+]	1054.29	273592	11.19
cacao_5ug_2.d	RIKEN	RIKEN P-VS1 ID-18069 from Mouse_Macrophage_WT_N_F1		[M+]	1054.29	1428722	11.19
cacao_5ug_3.d	RIKEN	RIKEN P-VS1 ID-18069 from Mouse_Macrophage_WT_N_F1		[M+]	1054.29	940809	11.19
CO_M.d	RIKEN	RIKEN P-VS1 ID-18069 from Mouse_Macrophage_WT_N_F1		[M+]	1054.29	16035	11.19
ekviliad_6.6ug.d	RIKEN	RIKEN P-VS1 ID-18069 from Mouse_Macrophage_WT_N_F1		[M+]	1054.29	27280	11.19
LG2_D.d	RIKEN	RIKEN P-VS1 ID-18069 from Mouse_Macrophage_WT_N_F1		[M+]	1054.29	42396	11.19
LG2_M.d	RIKEN	RIKEN P-VS1 ID-18069 from Mouse_Macrophage_WT_N_F1		[M+]	1054.29	18841	11.19
LG2_X.d	RIKEN	RIKEN P-VS1 ID-18069 from Mouse_Macrophage_WT_N_F1		[M+]	1054.29	159279	11.19
OB1_D.d	RIKEN	RIKEN P-VS1 ID-18069 from Mouse_Macrophage_WT_N_F1		[M+]	1054.29	174932	11.19
OB1_G.d	RIKEN	RIKEN P-VS1 ID-18069 from Mouse_Macrophage_WT_N_F1		[M+]	1054.29	1004180	11.19
OB1_M.d	RIKEN	RIKEN P-VS1 ID-18069 from Mouse_Macrophage_WT_N_F1		[M+]	1054.29	594784	11.19
OB1_X.d	RIKEN	RIKEN P-VS1 ID-18069 from Mouse_Macrophage_WT_N_F1		[M+]	1054.29	609921	11.19
sawdust_cofee.d	RIKEN	RIKEN P-VS1 ID-18069 from Mouse_Macrophage_WT_N_F1		[M+]	1054.29	17631	11.19
sawdust_vsGl.d	RIKEN	RIKEN P-VS1 ID-18069 from Mouse_Macrophage_WT_N_F1		[M+]	1054.29	15723	11.19
timka_silos.d	RIKEN	RIKEN P-VS1 ID-18069 from Mouse_Macrophage_WT_N_F1		[M+]	1054.29	718207	11.19
VineCh.d	RIKEN	RIKEN P-VS1 ID-18069 from Mouse_Macrophage_WT_N_F1		[M+]	1054.29	19733	11.19
blank.d	RIKEN	RIKEN P-VS1 ID-7491 from Mouse_Macrophage_WT_N_F1AA		[M+]	680.479	2147155	7.72
DK01_pos.d	RIKEN	RIKEN P-VS1 ID-7491 from Mouse_Macrophage_WT_N_F1AA		[M+]	680.479	8354524	7.72
DK02_pos.d	RIKEN	RIKEN P-VS1 ID-7491 from Mouse_Macrophage_WT_N_F1AA		[M+]	680.479	9781082	7.72
DK04_pos.d	RIKEN	RIKEN P-VS1 ID-7491 from Mouse_Macrophage_WT_N_F1AA		[M+]	680.479	7472201	7.72
DK05_pos.d	RIKEN	RIKEN P-VS1 ID-7491 from Mouse_Macrophage_WT_N_F1AA		[M+]	680.479	7513924	7.72
DK06_pos.d	RIKEN	RIKEN P-VS1 ID-7491 from Mouse_Macrophage_WT_N_F1AA		[M+]	680.479	7308552	7.72
DK07_pos.d	RIKEN	RIKEN P-VS1 ID-7491 from Mouse_Macrophage_WT_N_F1AA		[M+]	680.479	8760350	7.72
DK08_pos.d	RIKEN	RIKEN P-VS1 ID-7491 from Mouse_Macrophage_WT_N_F1AA		[M+]	680.479	9154324	7.72
DK09_pos.d	RIKEN	RIKEN P-VS1 ID-7491 from Mouse_Macrophage_WT_N_F1AA		[M+]	680.479	8332297	7.72
DK10_pos.d	RIKEN	RIKEN P-VS1 ID-7491 from Mouse_Macrophage_WT_N_F1AA		[M+]	680.479	7395960	7.72
DK11_pos.d	RIKEN	RIKEN P-VS1 ID-7491 from Mouse_Macrophage_WT_N_F1AA		[M+]	680.479	7513327	7.72
AB2_D.d	RIKEN	RIKEN P-VS1 ID-7491 from Mouse_Macrophage_WT_N_F1AA		[M+]	680.479	28885264	7.72
BeerCh_D.d	RIKEN	RIKEN P-VS1 ID-7491 from Mouse_Macrophage_WT_N_F1AA		[M+]	680.479	30098186	7.72
BeerCh_G.d	RIKEN	RIKEN P-VS1 ID-7491 from Mouse_Macrophage_WT_N_F1AA		[M+]	680.479	18553168	7.72
BeerCh_M.d	RIKEN	RIKEN P-VS1 ID-7491 from Mouse_Macrophage_WT_N_F1AA		[M+]	680.479	24813438	7.72
blank.d	RIKEN	RIKEN P-VS1 ID-7491 from Mouse_Macrophage_WT_N_F1AA		[M+]	680.479	11013972	7.72
blank1.d	RIKEN	RIKEN P-VS1 ID-7491 from Mouse_Macrophage_WT_N_F1AA		[M+]	680.479	2353765	7.72
blank2.d	RIKEN	RIKEN P-VS1 ID-7491 from Mouse_Macrophage_WT_N_F1AA		[M+]	680.479	2378271	7.72
blank3.d	RIKEN	RIKEN P-VS1 ID-7491 from Mouse_Macrophage_WT_N_F1AA		[M+]	680.479	2249988	7.72
cacao_5ug_1.d	RIKEN	RIKEN P-VS1 ID-7491 from Mouse_Macrophage_WT_N_F1AA		[M+]	680.479	3207010	7.72
cacao_5ug_2.d	RIKEN	RIKEN P-VS1 ID-7491 from Mouse_Macrophage_WT_N_F1AA		[M+]	680.479	3231120	7.72
cacao_5ug_3.d	RIKEN	RIKEN P-VS1 ID-7491 from Mouse_Macrophage_WT_N_F1AA		[M+]	680.479	3201895	7.72
CO_M.d	RIKEN	RIKEN P-VS1 ID-7491 from Mouse_Macrophage_WT_N_F1AA		[M+]	680.479	25406260	7.72
ekviliad_6.6ug.d	RIKEN	RIKEN P-VS1 ID-7491 from Mouse_Macrophage_WT_N_F1AA		[M+]	680.479	3926888	7.72
LG2_D.d	RIKEN	RIKEN P-VS1 ID-7491 from Mouse_Macrophage_WT_N_F1AA		[M+]	680.479	29945890	7.72
LG2_M.d	RIKEN	RIKEN P-VS1 ID-7491 from Mouse_Macrophage_WT_N_F1AA		[M+]	680.479	21502706	7.72
LG2_X.d	RIKEN	RIKEN P-VS1 ID-7491 from Mouse_Macrophage_WT_N_F1AA		[M+]	680.479	17021522	7.72
OB1_D.d	RIKEN	RIKEN P-VS1 ID-7491 from Mouse_Macrophage_WT_N_F1AA		[M+]	680.479	22441060	7.72
OB1_G.d	RIKEN	RIKEN P-VS1 ID-7491 from Mouse_Macrophage_WT_N_F1AA		[M+]	680.479	25445388	7.72
OB1_M.d	RIKEN	RIKEN P-VS1 ID-7491 from Mouse_Macrophage_WT_N_F1AA		[M+]	680.479	23239122	7.72
OB1_X.d	RIKEN	RIKEN P-VS1 ID-7491 from Mouse_Macrophage_WT_N_F1AA		[M+]	680.479	26183260	7.72
sawdust_cofee.d	RIKEN	RIKEN P-VS1 ID-7491 from Mouse_Macrophage_WT_N_F1AA		[M+]	680.479	28334926	7.72
sawdust_vsGl.d	RIKEN	RIKEN P-VS1 ID-7491 from Mouse_Macrophage_WT_N_F1AA		[M+]	680.479	35024120	7.72
timka_silos.d	RIKEN	RIKEN P-VS1 ID-7491 from Mouse_Macrophage_WT_N_F1AA		[M+]	680.479	15561372	7.72
VineCh.d	RIKEN	RIKEN P-VS1 ID-7491 from Mouse_Macrophage_WT_N_F1AA		[M+]	680.479	28316552	7.72
blank.d	RIKEN	RIKEN P-VS1 ID-15448 from Mouse_Heart_WT_N_F1		[M+]	907.707	3276	12.68
DK01_pos.d	RIKEN	RIKEN P-VS1 ID-15448 from Mouse_Heart_WT_N_F1		[M+]	907.707	46317	12.68
DK02_pos.d	RIKEN	RIKEN P-VS1 ID-15448 from Mouse_Heart_WT_N_F1		[M+]	907.707	89254	12.68
DK04_pos.d	RIKEN	RIKEN P-VS1 ID-15448 from Mouse_Heart_WT_N_F1		[M+]	907.707	49894	12.68
DK05_pos.d	RIKEN	RIKEN P-VS1 ID-15448 from Mouse_Heart_WT_N_F1		[M+]	907.707	51257	12.68
DK06_pos.d	RIKEN	RIKEN P-VS1 ID-15448 from Mouse_Heart_WT_N_F1		[M+]	907.707	43471	12.68
DK07_pos.d	RIKEN	RIKEN P-VS1 ID-15448 from Mouse_Heart_WT_N_F1		[M+]	907.707	64025	12.68
DK08_pos.d	RIKEN	RIKEN P-VS1 ID-15448 from Mouse_Heart_WT_N_F1		[M+]	907.707	48623	12.68
DK09_pos.d	RIKEN	RIKEN P-VS1 ID-15448 from Mouse_Heart_WT_N_F1		[M+]	907.707	71229	12.68
DK10_pos.d	RIKEN	RIKEN P-VS1 ID-15448 from Mouse_Heart_WT_N_F1		[M+]	907.707	35530	12.68
DK11_pos.d	RIKEN	RIKEN P-VS1 ID-15448 from Mouse_Heart_WT_N_F1		[M+]	907.707	64511	12.68
AB2_D.d	RIKEN	RIKEN P-VS1 ID-15448 from Mouse_Heart_WT_N_F1		[M+]	907.707	45197	12.68
BeerCh_D.d	RIKEN	RIKEN P-VS1 ID-15448 from Mouse_Heart_WT_N_F1		[M+]	907.707	66444	12.68
BeerCh_G.d	RIKEN	RIKEN P-VS1 ID-15448 from Mouse_Heart_WT_N_F1		[M+]	907.707	60673	12.68
BeerCh_M.d	RIKEN	RIKEN P-VS1 ID-15448 from Mouse_Heart_WT_N_F1		[M+]	907.707	323696	12.68
blank.d	RIKEN	RIKEN P-VS1 ID-15448 from Mouse_Heart_WT_N_F1		[M+]	907.707	2481	12.68
blank1.d	RIKEN	RIKEN P-VS1 ID-15448 from Mouse_Heart_WT_N_F1		[M+]	907.707	13267	12.68
blank2.d	RIKEN	RIKEN P-VS1 ID-15448 from Mouse_Heart_WT_N_F1		[M+]	907.707	14517	12.68
blank3.d	RIKEN	RIKEN P-VS1 ID-15448 from Mouse_Heart_WT_N_F1		[M+]	907.707	2241	12.68
cacao_5ug_1.d	RIKEN	RIKEN P-VS1 ID-15448 from Mouse_Heart_WT_N_F1		[M+]	907.707	11217	12.68
cacao_5ug_2.d	RIKEN	RIKEN P-VS1 ID-15448 from Mouse_Heart_WT_N_F1		[M+]	907.707	10570	12.68
cacao_5ug_3.d	RIKEN	RIKEN P-VS1 ID-15448 from Mouse_Heart_WT_N_F1		[M+]	907.707	13186	12.68
CO_M.d	RIKEN	RIKEN P-VS1 ID-15448 from Mouse_Heart_WT_N_F1		[M+]	907.707	16681	12.68
ekviliad_6.6ug.d	RIKEN	RIKEN P-VS1 ID-15448 from Mouse_Heart_WT_N_F1		[M+]	907.707	12375	12.68
LG2_D.d	RIKEN	RIKEN P-VS1 ID-15448 from Mouse_Heart_WT_N_F1		[M+]	907.707	32747	12.68
LG2_M.d	RIKEN	RIKEN P-VS1 ID-15448 from Mouse_Heart_WT_N_F1		[M+]	907.707	38701	12.68
LG2_X.d	RIKEN	RIKEN P-VS1 ID-15448 from Mouse_Heart_WT_N_F1		[M+]	907.707	17145	12.68
OB1_D.d	RIKEN	RIKEN P-VS1 ID-15448 from Mouse_Heart_WT_N_F1		[M+]	907.707	35675	12.68
OB1_G.d	RIKEN	RIKEN P-VS1 ID-15448 from Mouse_Heart_WT_N_F1		[M+]	907.707	35083	12.68
OB1_M.d	RIKEN	RIKEN P-VS1 ID-15448 from Mouse_Heart_WT_N_F1		[M+]	907.707	61102	12.68
OB1_X.d	RIKEN	RIKEN P-VS1 ID-15448 from Mouse_Heart_WT_N_F1		[M+]	907.707	33449	12.68
sawdust_cofee.d	RIKEN	RIKEN P-VS1 ID-15448 from Mouse_Heart_WT_N_F1		[M+]	907.707	35442	12.68
sawdust_vsGl.d	RIKEN	RIKEN P-VS1 ID-15448 from Mouse_Heart_WT_N_F1		[M+]	907.707	34694	12.68
timka_silos.d	RIKEN	RIKEN P-VS1 ID-15448 from Mouse_Heart_WT_N_F1		[M+]	907.707	12344	12.68
VineCh.d	RIKEN	RIKEN P-VS1 ID-15448 from Mouse_Heart_WT_N_F1		[M+]	907.707	63457	12.68
blank.d	RIKEN	RIKEN P-VS1 ID-18454 from Mouse_Macrophage_WT_N_F1DHA		[M+]	1128.3	16774	11.59
DK01_pos.d	RIKEN	RIKEN P-VS1 ID-18454 from Mouse_Macrophage_WT_N_F1DHA		[M+]	1128.3	27048	11.59
DK02_pos.d	RIKEN	RIKEN P-VS1 ID-18454 from Mouse_Macrophage_WT_N_F1DHA		[M+]	1128.3	31708	11.59
DK04_pos.d	RIKEN	RIKEN P-VS1 ID-18454 from Mouse_Macrophage_WT_N_F1DHA		[M+]	1128.3	29900	11.59
DK05_pos.d	RIKEN	RIKEN P-VS1 ID-18454 from Mouse_Macrophage_WT_N_F1DHA		[M+]	1128.3	33941	11.59
DK06_pos.d	RIKEN	RIKEN P-VS1 ID-18454 from Mouse_Macrophage_WT_N_F1DHA		[M+]	1128.3	42373	11.59
DK07_pos.d	RIKEN	RIKEN P-VS1 ID-18454 from Mouse_Macrophage_WT_N_F1DHA		[M+]	1128.3	29678	11.59
DK08_pos.d	RIKEN	RIKEN P-VS1 ID-18454 from Mouse_Macrophage_WT_N_F1DHA		[M+]	1128.3	34702	11.59
DK09_pos.d	RIKEN	RIKEN P-VS1 ID-18454 from Mouse_Macrophage_WT_N_F1DHA		[M+]	1128.3	30372	11.59
DK10_pos.d	RIKEN	RIKEN P-VS1 ID-18454 from Mouse_Macrophage_WT_N_F1DHA		[M+]	1128.3	31286	11.59
DK11_pos.d	RIKEN	RIKEN P-VS1 ID-18454 from Mouse_Macrophage_WT_N_F1DHA		[M+]	1128.3	30597	11.59
AB2_D.d	RIKEN	RIKEN P-VS1 ID-18454 from Mouse_Macrophage_WT_N_F1DHA		[M+]	1128.3	41078	11.59
BeerCh_D.d	RIKEN	RIKEN P-VS1 ID-18454 from Mouse_Macrophage_WT_N_F1DHA		[M+]	1128.3	31620	11.59
BeerCh_G.d	RIKEN	RIKEN P-VS1 ID-18454 from Mouse_Macrophage_WT_N_F1DHA		[M+]	1128.3	1048107	11.59
BeerCh_M.d	RIKEN	RIKEN P-VS1 ID-18454 from Mouse_Macrophage_WT_N_F1DHA		[M+]	1128.3	392761	11.59
blank.d	RIKEN	RIKEN P-VS1 ID-18454 from Mouse_Macrophage_WT_N_F1DHA		[M+]	1128.3	23017	11.59
blank1.d	RIKEN	RIKEN P-VS1 ID-18454 from Mouse_Macrophage_WT_N_F1DHA		[M+]	1128.3	26084	11.59
blank2.d	RIKEN	RIKEN P-VS1 ID-18454 from Mouse_Macrophage_WT_N_F1DHA		[M+]	1128.3	473974	11.59
blank3.d	RIKEN	RIKEN P-VS1 ID-18454 from Mouse_Macrophage_WT_N_F1DHA		[M+]	1128.3	53526	11.59
cacao_5ug_1.d	RIKEN	RIKEN P-VS1 ID-18454 from Mouse_Macrophage_WT_N_F1DHA		[M+]	1128.3	254927	11.59
cacao_5ug_2.d	RIKEN	RIKEN P-VS1 ID-18454 from Mouse_Macrophage_WT_N_F1DHA		[M+]	1128.3	1257299	11.59
cacao_5ug_3.d	RIKEN	RIKEN P-VS1 ID-18454 from Mouse_Macrophage_WT_N_F1DHA		[M+]	1128.3	877709	11.59
CO_M.d	RIKEN	RIKEN P-VS1 ID-18454 from Mouse_Macrophage_WT_N_F1DHA		[M+]	1128.3	17043	11.59
ekviliad_6.6ug.d	RIKEN	RIKEN P-VS1 ID-18454 from Mouse_Macrophage_WT_N_F1DHA		[M+]	1128.3	28118	11.59
LG2_D.d	RIKEN	RIKEN P-VS1 ID-18454 from Mouse_Macrophage_WT_N_F1DHA		[M+]	1128.3	41239	11.59
LG2_M.d	RIKEN	RIKEN P-VS1 ID-18454 from Mouse_Macrophage_WT_N_F1DHA		[M+]	1128.3	21287	11.59
LG2_X.d	RIKEN	RIKEN P-VS1 ID-18454 from Mouse_Macrophage_WT_N_F1DHA		[M+]	1128.3	145195	11.59
OB1_D.d	RIKEN	RIKEN P-VS1 ID-18454 from Mouse_Macrophage_WT_N_F1DHA		[M+]	1128.3	160672	11.59
OB1_G.d	RIKEN	RIKEN P-VS1 ID-18454 from Mouse_Macrophage_WT_N_F1DHA		[M+]	1128.3	880692	11.59
OB1_M.d	RIKEN	RIKEN P-VS1 ID-18454 from Mouse_Macrophage_WT_N_F1DHA		[M+]	1128.3	538964	11.59
OB1_X.d	RIKEN	RIKEN P-VS1 ID-18454 from Mouse_Macrophage_WT_N_F1DHA		[M+]	1128.3	564990	11.59
sawdust_cofee.d	RIKEN	RIKEN P-VS1 ID-18454 from Mouse_Macrophage_WT_N_F1DHA		[M+]	1128.3	14756	11.59
sawdust_vsGl.d	RIKEN	RIKEN P-VS1 ID-18454 from Mouse_Macrophage_WT_N_F1DHA		[M+]	1128.3	14505	11.59
timka_silos.d	RIKEN	RIKEN P-VS1 ID-18454 from Mouse_Macrophage_WT_N_F1DHA		[M+]	1128.3	661983	11.59
VineCh.d	RIKEN	RIKEN P-VS1 ID-18454 from Mouse_Macrophage_WT_N_F1DHA		[M+]	1128.3	20333	11.59
blank.d	RIKEN	RIKEN P-VS1 ID-12077 from Cell_C2C12_WT_N_12h50DHA		[M+]	817.609	28612	10.94
DK01_pos.d	RIKEN	RIKEN P-VS1 ID-12077 from Cell_C2C12_WT_N_12h50DHA		[M+]	817.609	575404	10.94
DK02_pos.d	RIKEN	RIKEN P-VS1 ID-12077 from Cell_C2C12_WT_N_12h50DHA		[M+]	817.609	44878	10.94
DK04_pos.d	RIKEN	RIKEN P-VS1 ID-12077 from Cell_C2C12_WT_N_12h50DHA		[M+]	817.609	53874	10.94
DK05_pos.d	RIKEN	RIKEN P-VS1 ID-12077 from Cell_C2C12_WT_N_12h50DHA		[M+]	817.609	34507	10.94
DK06_pos.d	RIKEN	RIKEN P-VS1 ID-12077 from Cell_C2C12_WT_N_12h50DHA		[M+]	817.609	32699	10.94
DK07_pos.d	RIKEN	RIKEN P-VS1 ID-12077 from Cell_C2C12_WT_N_12h50DHA		[M+]	817.609	38685	10.94
DK08_pos.d	RIKEN	RIKEN P-VS1 ID-12077 from Cell_C2C12_WT_N_12h50DHA		[M+]	817.609	33065	10.94
DK09_pos.d	RIKEN	RIKEN P-VS1 ID-12077 from Cell_C2C12_WT_N_12h50DHA		[M+]	817.609	49072	10.94
DK10_pos.d	RIKEN	RIKEN P-VS1 ID-12077 from Cell_C2C12_WT_N_12h50DHA		[M+]	817.609	35281	10.94
DK11_pos.d	RIKEN	RIKEN P-VS1 ID-12077 from Cell_C2C12_WT_N_12h50DHA		[M+]	817.609	16571	10.94
AB2_D.d	RIKEN	RIKEN P-VS1 ID-12077 from Cell_C2C12_WT_N_12h50DHA		[M+]	817.609	17319	10.94
BeerCh_D.d	RIKEN	RIKEN P-VS1 ID-12077 from Cell_C2C12_WT_N_12h50DHA		[M+]	817.609	9519	10.94
BeerCh_G.d	RIKEN	RIKEN P-VS1 ID-12077 from Cell_C2C12_WT_N_12h50DHA		[M+]	817.609	5246	10.94
BeerCh_M.d	RIKEN	RIKEN P-VS1 ID-12077 from Cell_C2C12_WT_N_12h50DHA		[M+]	817.609	18468	10.94
blank.d	RIKEN	RIKEN P-VS1 ID-12077 from Cell_C2C12_WT_N_12h50DHA		[M+]	817.609	21393	10.94
blank1.d	RIKEN	RIKEN P-VS1 ID-12077 from Cell_C2C12_WT_N_12h50DHA		[M+]	817.609	4459	10.94
blank2.d	RIKEN	RIKEN P-VS1 ID-12077 from Cell_C2C12_WT_N_12h50DHA		[M+]	817.609	19982	10.94
blank3.d	RIKEN	RIKEN P-VS1 ID-12077 from Cell_C2C12_WT_N_12h50DHA		[M+]	817.609	11827	10.94
cacao_5ug_1.d	RIKEN	RIKEN P-VS1 ID-12077 from Cell_C2C12_WT_N_12h50DHA		[M+]	817.609	20675	10.94
cacao_5ug_2.d	RIKEN	RIKEN P-VS1 ID-12077 from Cell_C2C12_WT_N_12h50DHA		[M+]	817.609	11508	10.94
cacao_5ug_3.d	RIKEN	RIKEN P-VS1 ID-12077 from Cell_C2C12_WT_N_12h50DHA		[M+]	817.609	15569	10.94
CO_M.d	RIKEN	RIKEN P-VS1 ID-12077 from Cell_C2C12_WT_N_12h50DHA		[M+]	817.609	23613	10.94
ekviliad_6.6ug.d	RIKEN	RIKEN P-VS1 ID-12077 from Cell_C2C12_WT_N_12h50DHA		[M+]	817.609	24340	10.94
LG2_D.d	RIKEN	RIKEN P-VS1 ID-12077 from Cell_C2C12_WT_N_12h50DHA		[M+]	817.609	10220	10.94
LG2_M.d	RIKEN	RIKEN P-VS1 ID-12077 from Cell_C2C12_WT_N_12h50DHA		[M+]	817.609	18597	10.94
LG2_X.d	RIKEN	RIKEN P-VS1 ID-12077 from Cell_C2C12_WT_N_12h50DHA		[M+]	817.609	10547	10.94
OB1_D.d	RIKEN	RIKEN P-VS1 ID-12077 from Cell_C2C12_WT_N_12h50DHA		[M+]	817.609	4470	10.94
OB1_G.d	RIKEN	RIKEN P-VS1 ID-12077 from Cell_C2C12_WT_N_12h50DHA		[M+]	817.609	2953	10.94
OB1_M.d	RIKEN	RIKEN P-VS1 ID-12077 from Cell_C2C12_WT_N_12h50DHA		[M+]	817.609	8819	10.94
OB1_X.d	RIKEN	RIKEN P-VS1 ID-12077 from Cell_C2C12_WT_N_12h50DHA		[M+]	817.609	24765	10.94
sawdust_cofee.d	RIKEN	RIKEN P-VS1 ID-12077 from Cell_C2C12_WT_N_12h50DHA		[M+]	817.609	14003	10.94
sawdust_vsGl.d	RIKEN	RIKEN P-VS1 ID-12077 from Cell_C2C12_WT_N_12h50DHA		[M+]	817.609	4758	10.94
timka_silos.d	RIKEN	RIKEN P-VS1 ID-12077 from Cell_C2C12_WT_N_12h50DHA		[M+]	817.609	2365	10.94
VineCh.d	RIKEN	RIKEN P-VS1 ID-12077 from Cell_C2C12_WT_N_12h50DHA		[M+]	817.609	7166	10.94
blank.d	RIKEN	RIKEN P-VS1 ID-17228 from Mouse_Macrophage_WT_N_F1AA		[M+]	980.272	46001	10.73
DK01_pos.d	RIKEN	RIKEN P-VS1 ID-17228 from Mouse_Macrophage_WT_N_F1AA		[M+]	980.272	52253	10.73
DK02_pos.d	RIKEN	RIKEN P-VS1 ID-17228 from Mouse_Macrophage_WT_N_F1AA		[M+]	980.272	45076	10.73
DK04_pos.d	RIKEN	RIKEN P-VS1 ID-17228 from Mouse_Macrophage_WT_N_F1AA		[M+]	980.272	45687	10.73
DK05_pos.d	RIKEN	RIKEN P-VS1 ID-17228 from Mouse_Macrophage_WT_N_F1AA		[M+]	980.272	42141	10.73
DK06_pos.d	RIKEN	RIKEN P-VS1 ID-17228 from Mouse_Macrophage_WT_N_F1AA		[M+]	980.272	48253	10.73
DK07_pos.d	RIKEN	RIKEN P-VS1 ID-17228 from Mouse_Macrophage_WT_N_F1AA		[M+]	980.272	36906	10.73
DK08_pos.d	RIKEN	RIKEN P-VS1 ID-17228 from Mouse_Macrophage_WT_N_F1AA		[M+]	980.272	37233	10.73
DK09_pos.d	RIKEN	RIKEN P-VS1 ID-17228 from Mouse_Macrophage_WT_N_F1AA		[M+]	980.272	39568	10.73
DK10_pos.d	RIKEN	RIKEN P-VS1 ID-17228 from Mouse_Macrophage_WT_N_F1AA		[M+]	980.272	33958	10.73
DK11_pos.d	RIKEN	RIKEN P-VS1 ID-17228 from Mouse_Macrophage_WT_N_F1AA		[M+]	980.272	40585	10.73
AB2_D.d	RIKEN	RIKEN P-VS1 ID-17228 from Mouse_Macrophage_WT_N_F1AA		[M+]	980.272	43302	10.73
BeerCh_D.d	RIKEN	RIKEN P-VS1 ID-17228 from Mouse_Macrophage_WT_N_F1AA		[M+]	980.272	41536	10.73
BeerCh_G.d	RIKEN	RIKEN P-VS1 ID-17228 from Mouse_Macrophage_WT_N_F1AA		[M+]	980.272	1229569	10.73
BeerCh_M.d	RIKEN	RIKEN P-VS1 ID-17228 from Mouse_Macrophage_WT_N_F1AA		[M+]	980.272	464692	10.73
blank.d	RIKEN	RIKEN P-VS1 ID-17228 from Mouse_Macrophage_WT_N_F1AA		[M+]	980.272	59248	10.73
blank1.d	RIKEN	RIKEN P-VS1 ID-17228 from Mouse_Macrophage_WT_N_F1AA		[M+]	980.272	24671	10.73
blank2.d	RIKEN	RIKEN P-VS1 ID-17228 from Mouse_Macrophage_WT_N_F1AA		[M+]	980.272	552257	10.73
blank3.d	RIKEN	RIKEN P-VS1 ID-17228 from Mouse_Macrophage_WT_N_F1AA		[M+]	980.272	56528	10.73
cacao_5ug_1.d	RIKEN	RIKEN P-VS1 ID-17228 from Mouse_Macrophage_WT_N_F1AA		[M+]	980.272	293007	10.73
cacao_5ug_2.d	RIKEN	RIKEN P-VS1 ID-17228 from Mouse_Macrophage_WT_N_F1AA		[M+]	980.272	1593632	10.73
cacao_5ug_3.d	RIKEN	RIKEN P-VS1 ID-17228 from Mouse_Macrophage_WT_N_F1AA		[M+]	980.272	1038094	10.73
CO_M.d	RIKEN	RIKEN P-VS1 ID-17228 from Mouse_Macrophage_WT_N_F1AA		[M+]	980.272	17925	10.73
ekviliad_6.6ug.d	RIKEN	RIKEN P-VS1 ID-17228 from Mouse_Macrophage_WT_N_F1AA		[M+]	980.272	34052	10.73
LG2_D.d	RIKEN	RIKEN P-VS1 ID-17228 from Mouse_Macrophage_WT_N_F1AA		[M+]	980.272	49231	10.73
LG2_M.d	RIKEN	RIKEN P-VS1 ID-17228 from Mouse_Macrophage_WT_N_F1AA		[M+]	980.272	23964	10.73
LG2_X.d	RIKEN	RIKEN P-VS1 ID-17228 from Mouse_Macrophage_WT_N_F1AA		[M+]	980.272	174525	10.73
OB1_D.d	RIKEN	RIKEN P-VS1 ID-17228 from Mouse_Macrophage_WT_N_F1AA		[M+]	980.272	193396	10.73
OB1_G.d	RIKEN	RIKEN P-VS1 ID-17228 from Mouse_Macrophage_WT_N_F1AA		[M+]	980.272	1086351	10.73
OB1_M.d	RIKEN	RIKEN P-VS1 ID-17228 from Mouse_Macrophage_WT_N_F1AA		[M+]	980.272	646152	10.73
OB1_X.d	RIKEN	RIKEN P-VS1 ID-17228 from Mouse_Macrophage_WT_N_F1AA		[M+]	980.272	658959	10.73
sawdust_cofee.d	RIKEN	RIKEN P-VS1 ID-17228 from Mouse_Macrophage_WT_N_F1AA		[M+]	980.272	19722	10.73
sawdust_vsGl.d	RIKEN	RIKEN P-VS1 ID-17228 from Mouse_Macrophage_WT_N_F1AA		[M+]	980.272	18493	10.73
timka_silos.d	RIKEN	RIKEN P-VS1 ID-17228 from Mouse_Macrophage_WT_N_F1AA		[M+]	980.272	787710	10.73
VineCh.d	RIKEN	RIKEN P-VS1 ID-17228 from Mouse_Macrophage_WT_N_F1AA		[M+]	980.272	23773	10.73
blank.d	RIKEN	RIKEN P-VS1 ID-7217 from Mouse_Kidney_WT_N_F1		[M+]	668.584	166430	3.04
DK01_pos.d	RIKEN	RIKEN P-VS1 ID-7217 from Mouse_Kidney_WT_N_F1		[M+]	668.584	157028	3.04
DK02_pos.d	RIKEN	RIKEN P-VS1 ID-7217 from Mouse_Kidney_WT_N_F1		[M+]	668.584	16121	3.04
DK04_pos.d	RIKEN	RIKEN P-VS1 ID-7217 from Mouse_Kidney_WT_N_F1		[M+]	668.584	143392	3.04
DK05_pos.d	RIKEN	RIKEN P-VS1 ID-7217 from Mouse_Kidney_WT_N_F1		[M+]	668.584	148018	3.04
DK06_pos.d	RIKEN	RIKEN P-VS1 ID-7217 from Mouse_Kidney_WT_N_F1		[M+]	668.584	96243	3.04
DK07_pos.d	RIKEN	RIKEN P-VS1 ID-7217 from Mouse_Kidney_WT_N_F1		[M+]	668.584	23094	3.04
DK08_pos.d	RIKEN	RIKEN P-VS1 ID-7217 from Mouse_Kidney_WT_N_F1		[M+]	668.584	20469	3.04
DK09_pos.d	RIKEN	RIKEN P-VS1 ID-7217 from Mouse_Kidney_WT_N_F1		[M+]	668.584	20627	3.04
DK10_pos.d	RIKEN	RIKEN P-VS1 ID-7217 from Mouse_Kidney_WT_N_F1		[M+]	668.584	120002	3.04
DK11_pos.d	RIKEN	RIKEN P-VS1 ID-7217 from Mouse_Kidney_WT_N_F1		[M+]	668.584	43526	3.04
AB2_D.d	RIKEN	RIKEN P-VS1 ID-7217 from Mouse_Kidney_WT_N_F1		[M+]	668.584	114638	3.04
BeerCh_D.d	RIKEN	RIKEN P-VS1 ID-7217 from Mouse_Kidney_WT_N_F1		[M+]	668.584	124217	3.04
BeerCh_G.d	RIKEN	RIKEN P-VS1 ID-7217 from Mouse_Kidney_WT_N_F1		[M+]	668.584	76487	3.04
BeerCh_M.d	RIKEN	RIKEN P-VS1 ID-7217 from Mouse_Kidney_WT_N_F1		[M+]	668.584	120708	3.04
blank.d	RIKEN	RIKEN P-VS1 ID-7217 from Mouse_Kidney_WT_N_F1		[M+]	668.584	550	3.04
blank1.d	RIKEN	RIKEN P-VS1 ID-7217 from Mouse_Kidney_WT_N_F1		[M+]	668.584	3180	3.04
blank2.d	RIKEN	RIKEN P-VS1 ID-7217 from Mouse_Kidney_WT_N_F1		[M+]	668.584	4081	3.04
blank3.d	RIKEN	RIKEN P-VS1 ID-7217 from Mouse_Kidney_WT_N_F1		[M+]	668.584	2125	3.04
cacao_5ug_1.d	RIKEN	RIKEN P-VS1 ID-7217 from Mouse_Kidney_WT_N_F1		[M+]	668.584	4161	3.04
cacao_5ug_2.d	RIKEN	RIKEN P-VS1 ID-7217 from Mouse_Kidney_WT_N_F1		[M+]	668.584	9669	3.04
cacao_5ug_3.d	RIKEN	RIKEN P-VS1 ID-7217 from Mouse_Kidney_WT_N_F1		[M+]	668.584	9285	3.04
CO_M.d	RIKEN	RIKEN P-VS1 ID-7217 from Mouse_Kidney_WT_N_F1		[M+]	668.584	106315	3.04
ekviliad_6.6ug.d	RIKEN	RIKEN P-VS1 ID-7217 from Mouse_Kidney_WT_N_F1		[M+]	668.584	5733	3.04
LG2_D.d	RIKEN	RIKEN P-VS1 ID-7217 from Mouse_Kidney_WT_N_F1		[M+]	668.584	147938	3.04
LG2_M.d	RIKEN	RIKEN P-VS1 ID-7217 from Mouse_Kidney_WT_N_F1		[M+]	668.584	139952	3.04
LG2_X.d	RIKEN	RIKEN P-VS1 ID-7217 from Mouse_Kidney_WT_N_F1		[M+]	668.584	8748	3.04
OB1_D.d	RIKEN	RIKEN P-VS1 ID-7217 from Mouse_Kidney_WT_N_F1		[M+]	668.584	27243	3.04
OB1_G.d	RIKEN	RIKEN P-VS1 ID-7217 from Mouse_Kidney_WT_N_F1		[M+]	668.584	141673	3.04
OB1_M.d	RIKEN	RIKEN P-VS1 ID-7217 from Mouse_Kidney_WT_N_F1		[M+]	668.584	67764	3.04
OB1_X.d	RIKEN	RIKEN P-VS1 ID-7217 from Mouse_Kidney_WT_N_F1		[M+]	668.584	13076	3.04
sawdust_cofee.d	RIKEN	RIKEN P-VS1 ID-7217 from Mouse_Kidney_WT_N_F1		[M+]	668.584	115637	3.04
sawdust_vsGl.d	RIKEN	RIKEN P-VS1 ID-7217 from Mouse_Kidney_WT_N_F1		[M+]	668.584	108218	3.04
timka_silos.d	RIKEN	RIKEN P-VS1 ID-7217 from Mouse_Kidney_WT_N_F1		[M+]	668.584	8318	3.04
VineCh.d	RIKEN	RIKEN P-VS1 ID-7217 from Mouse_Kidney_WT_N_F1		[M+]	668.584	123607	3.04
blank.d	RIKEN	RIKEN P-VS1 ID-15242 from Mouse_Spleen_WT_N_F1EPA		[M+]	901.823	948483	12.9
DK01_pos.d	RIKEN	RIKEN P-VS1 ID-15242 from Mouse_Spleen_WT_N_F1EPA		[M+]	901.823	4738814	12.9
DK02_pos.d	RIKEN	RIKEN P-VS1 ID-15242 from Mouse_Spleen_WT_N_F1EPA		[M+]	901.823	30616546	12.9
DK04_pos.d	RIKEN	RIKEN P-VS1 ID-15242 from Mouse_Spleen_WT_N_F1EPA		[M+]	901.823	10243071	12.9
DK05_pos.d	RIKEN	RIKEN P-VS1 ID-15242 from Mouse_Spleen_WT_N_F1EPA		[M+]	901.823	16737776	12.9
DK06_pos.d	RIKEN	RIKEN P-VS1 ID-15242 from Mouse_Spleen_WT_N_F1EPA		[M+]	901.823	18222306	12.9
DK07_pos.d	RIKEN	RIKEN P-VS1 ID-15242 from Mouse_Spleen_WT_N_F1EPA		[M+]	901.823	30177610	12.9
DK08_pos.d	RIKEN	RIKEN P-VS1 ID-15242 from Mouse_Spleen_WT_N_F1EPA		[M+]	901.823	30389626	12.9
DK09_pos.d	RIKEN	RIKEN P-VS1 ID-15242 from Mouse_Spleen_WT_N_F1EPA		[M+]	901.823	29030630	12.9
DK10_pos.d	RIKEN	RIKEN P-VS1 ID-15242 from Mouse_Spleen_WT_N_F1EPA		[M+]	901.823	17520332	12.9
DK11_pos.d	RIKEN	RIKEN P-VS1 ID-15242 from Mouse_Spleen_WT_N_F1EPA		[M+]	901.823	22360788	12.9
AB2_D.d	RIKEN	RIKEN P-VS1 ID-15242 from Mouse_Spleen_WT_N_F1EPA		[M+]	901.823	4303505	12.9
BeerCh_D.d	RIKEN	RIKEN P-VS1 ID-15242 from Mouse_Spleen_WT_N_F1EPA		[M+]	901.823	5382192	12.9
BeerCh_G.d	RIKEN	RIKEN P-VS1 ID-15242 from Mouse_Spleen_WT_N_F1EPA		[M+]	901.823	4895848	12.9
BeerCh_M.d	RIKEN	RIKEN P-VS1 ID-15242 from Mouse_Spleen_WT_N_F1EPA		[M+]	901.823	7011702	12.9
blank.d	RIKEN	RIKEN P-VS1 ID-15242 from Mouse_Spleen_WT_N_F1EPA		[M+]	901.823	17433	12.9
blank1.d	RIKEN	RIKEN P-VS1 ID-15242 from Mouse_Spleen_WT_N_F1EPA		[M+]	901.823	505106	12.9
blank2.d	RIKEN	RIKEN P-VS1 ID-15242 from Mouse_Spleen_WT_N_F1EPA		[M+]	901.823	517918	12.9
blank3.d	RIKEN	RIKEN P-VS1 ID-15242 from Mouse_Spleen_WT_N_F1EPA		[M+]	901.823	833610	12.9
cacao_5ug_1.d	RIKEN	RIKEN P-VS1 ID-15242 from Mouse_Spleen_WT_N_F1EPA		[M+]	901.823	797324	12.9
cacao_5ug_2.d	RIKEN	RIKEN P-VS1 ID-15242 from Mouse_Spleen_WT_N_F1EPA		[M+]	901.823	505837	12.9
cacao_5ug_3.d	RIKEN	RIKEN P-VS1 ID-15242 from Mouse_Spleen_WT_N_F1EPA		[M+]	901.823	1016047	12.9
CO_M.d	RIKEN	RIKEN P-VS1 ID-15242 from Mouse_Spleen_WT_N_F1EPA		[M+]	901.823	2571007	12.9
ekviliad_6.6ug.d	RIKEN	RIKEN P-VS1 ID-15242 from Mouse_Spleen_WT_N_F1EPA		[M+]	901.823	842145	12.9
LG2_D.d	RIKEN	RIKEN P-VS1 ID-15242 from Mouse_Spleen_WT_N_F1EPA		[M+]	901.823	5313321	12.9
LG2_M.d	RIKEN	RIKEN P-VS1 ID-15242 from Mouse_Spleen_WT_N_F1EPA		[M+]	901.823	7545499	12.9
LG2_X.d	RIKEN	RIKEN P-VS1 ID-15242 from Mouse_Spleen_WT_N_F1EPA		[M+]	901.823	1999599	12.9
OB1_D.d	RIKEN	RIKEN P-VS1 ID-15242 from Mouse_Spleen_WT_N_F1EPA		[M+]	901.823	3567481	12.9
OB1_G.d	RIKEN	RIKEN P-VS1 ID-15242 from Mouse_Spleen_WT_N_F1EPA		[M+]	901.823	4519416	12.9
OB1_M.d	RIKEN	RIKEN P-VS1 ID-15242 from Mouse_Spleen_WT_N_F1EPA		[M+]	901.823	7815956	12.9
OB1_X.d	RIKEN	RIKEN P-VS1 ID-15242 from Mouse_Spleen_WT_N_F1EPA		[M+]	901.823	4662027	12.9
sawdust_cofee.d	RIKEN	RIKEN P-VS1 ID-15242 from Mouse_Spleen_WT_N_F1EPA		[M+]	901.823	4677803	12.9
sawdust_vsGl.d	RIKEN	RIKEN P-VS1 ID-15242 from Mouse_Spleen_WT_N_F1EPA		[M+]	901.823	4697024	12.9
timka_silos.d	RIKEN	RIKEN P-VS1 ID-15242 from Mouse_Spleen_WT_N_F1EPA		[M+]	901.823	3199181	12.9
VineCh.d	RIKEN	RIKEN P-VS1 ID-15242 from Mouse_Spleen_WT_N_F1EPA		[M+]	901.823	4753414	12.9
blank.d	RIKEN	RIKEN P-VS1 ID-9612 from Mouse_Macrophage_WT_N_F1AA		[M+]	758.222	13029	8.96
DK01_pos.d	RIKEN	RIKEN P-VS1 ID-9612 from Mouse_Macrophage_WT_N_F1AA		[M+]	758.222	21863	8.96
DK02_pos.d	RIKEN	RIKEN P-VS1 ID-9612 from Mouse_Macrophage_WT_N_F1AA		[M+]	758.222	35408	8.96
DK04_pos.d	RIKEN	RIKEN P-VS1 ID-9612 from Mouse_Macrophage_WT_N_F1AA		[M+]	758.222	50400	8.96
DK05_pos.d	RIKEN	RIKEN P-VS1 ID-9612 from Mouse_Macrophage_WT_N_F1AA		[M+]	758.222	63689	8.96
DK06_pos.d	RIKEN	RIKEN P-VS1 ID-9612 from Mouse_Macrophage_WT_N_F1AA		[M+]	758.222	62441	8.96
DK07_pos.d	RIKEN	RIKEN P-VS1 ID-9612 from Mouse_Macrophage_WT_N_F1AA		[M+]	758.222	56235	8.96
DK08_pos.d	RIKEN	RIKEN P-VS1 ID-9612 from Mouse_Macrophage_WT_N_F1AA		[M+]	758.222	60925	8.96
DK09_pos.d	RIKEN	RIKEN P-VS1 ID-9612 from Mouse_Macrophage_WT_N_F1AA		[M+]	758.222	63417	8.96
DK10_pos.d	RIKEN	RIKEN P-VS1 ID-9612 from Mouse_Macrophage_WT_N_F1AA		[M+]	758.222	73573	8.96
DK11_pos.d	RIKEN	RIKEN P-VS1 ID-9612 from Mouse_Macrophage_WT_N_F1AA		[M+]	758.222	83348	8.96
AB2_D.d	RIKEN	RIKEN P-VS1 ID-9612 from Mouse_Macrophage_WT_N_F1AA		[M+]	758.222	73675	8.96
BeerCh_D.d	RIKEN	RIKEN P-VS1 ID-9612 from Mouse_Macrophage_WT_N_F1AA		[M+]	758.222	81759	8.96
BeerCh_G.d	RIKEN	RIKEN P-VS1 ID-9612 from Mouse_Macrophage_WT_N_F1AA		[M+]	758.222	1856629	8.96
BeerCh_M.d	RIKEN	RIKEN P-VS1 ID-9612 from Mouse_Macrophage_WT_N_F1AA		[M+]	758.222	709070	8.96
blank.d	RIKEN	RIKEN P-VS1 ID-9612 from Mouse_Macrophage_WT_N_F1AA		[M+]	758.222	166240	8.96
blank1.d	RIKEN	RIKEN P-VS1 ID-9612 from Mouse_Macrophage_WT_N_F1AA		[M+]	758.222	57162	8.96
blank2.d	RIKEN	RIKEN P-VS1 ID-9612 from Mouse_Macrophage_WT_N_F1AA		[M+]	758.222	764350	8.96
blank3.d	RIKEN	RIKEN P-VS1 ID-9612 from Mouse_Macrophage_WT_N_F1AA		[M+]	758.222	97361	8.96
cacao_5ug_1.d	RIKEN	RIKEN P-VS1 ID-9612 from Mouse_Macrophage_WT_N_F1AA		[M+]	758.222	412472	8.96
cacao_5ug_2.d	RIKEN	RIKEN P-VS1 ID-9612 from Mouse_Macrophage_WT_N_F1AA		[M+]	758.222	2372332	8.96
cacao_5ug_3.d	RIKEN	RIKEN P-VS1 ID-9612 from Mouse_Macrophage_WT_N_F1AA		[M+]	758.222	1418026	8.96
CO_M.d	RIKEN	RIKEN P-VS1 ID-9612 from Mouse_Macrophage_WT_N_F1AA		[M+]	758.222	35143	8.96
ekviliad_6.6ug.d	RIKEN	RIKEN P-VS1 ID-9612 from Mouse_Macrophage_WT_N_F1AA		[M+]	758.222	68918	8.96
LG2_D.d	RIKEN	RIKEN P-VS1 ID-9612 from Mouse_Macrophage_WT_N_F1AA		[M+]	758.222	85740	8.96
LG2_M.d	RIKEN	RIKEN P-VS1 ID-9612 from Mouse_Macrophage_WT_N_F1AA		[M+]	758.222	53930	8.96
LG2_X.d	RIKEN	RIKEN P-VS1 ID-9612 from Mouse_Macrophage_WT_N_F1AA		[M+]	758.222	280404	8.96
OB1_D.d	RIKEN	RIKEN P-VS1 ID-9612 from Mouse_Macrophage_WT_N_F1AA		[M+]	758.222	260098	8.96
OB1_G.d	RIKEN	RIKEN P-VS1 ID-9612 from Mouse_Macrophage_WT_N_F1AA		[M+]	758.222	1502121	8.96
OB1_M.d	RIKEN	RIKEN P-VS1 ID-9612 from Mouse_Macrophage_WT_N_F1AA		[M+]	758.222	935774	8.96
OB1_X.d	RIKEN	RIKEN P-VS1 ID-9612 from Mouse_Macrophage_WT_N_F1AA		[M+]	758.222	907538	8.96
sawdust_cofee.d	RIKEN	RIKEN P-VS1 ID-9612 from Mouse_Macrophage_WT_N_F1AA		[M+]	758.222	49215	8.96
sawdust_vsGl.d	RIKEN	RIKEN P-VS1 ID-9612 from Mouse_Macrophage_WT_N_F1AA		[M+]	758.222	47887	8.96
timka_silos.d	RIKEN	RIKEN P-VS1 ID-9612 from Mouse_Macrophage_WT_N_F1AA		[M+]	758.222	1126126	8.96
VineCh.d	RIKEN	RIKEN P-VS1 ID-9612 from Mouse_Macrophage_WT_N_F1AA		[M+]	758.222	51834	8.96
blank.d	RIKEN	RIKEN P-VS1 ID-12664 from Cell_C2C12_WT_N_12h50AA		[M+]	832.242	38717	9.65
DK01_pos.d	RIKEN	RIKEN P-VS1 ID-12664 from Cell_C2C12_WT_N_12h50AA		[M+]	832.242	48448	9.65
DK02_pos.d	RIKEN	RIKEN P-VS1 ID-12664 from Cell_C2C12_WT_N_12h50AA		[M+]	832.242	54360	9.65
DK04_pos.d	RIKEN	RIKEN P-VS1 ID-12664 from Cell_C2C12_WT_N_12h50AA		[M+]	832.242	59405	9.65
DK05_pos.d	RIKEN	RIKEN P-VS1 ID-12664 from Cell_C2C12_WT_N_12h50AA		[M+]	832.242	58841	9.65
DK06_pos.d	RIKEN	RIKEN P-VS1 ID-12664 from Cell_C2C12_WT_N_12h50AA		[M+]	832.242	58468	9.65
DK07_pos.d	RIKEN	RIKEN P-VS1 ID-12664 from Cell_C2C12_WT_N_12h50AA		[M+]	832.242	52021	9.65
DK08_pos.d	RIKEN	RIKEN P-VS1 ID-12664 from Cell_C2C12_WT_N_12h50AA		[M+]	832.242	55369	9.65
DK09_pos.d	RIKEN	RIKEN P-VS1 ID-12664 from Cell_C2C12_WT_N_12h50AA		[M+]	832.242	54084	9.65
DK10_pos.d	RIKEN	RIKEN P-VS1 ID-12664 from Cell_C2C12_WT_N_12h50AA		[M+]	832.242	55060	9.65
DK11_pos.d	RIKEN	RIKEN P-VS1 ID-12664 from Cell_C2C12_WT_N_12h50AA		[M+]	832.242	60235	9.65
AB2_D.d	RIKEN	RIKEN P-VS1 ID-12664 from Cell_C2C12_WT_N_12h50AA		[M+]	832.242	54757	9.65
BeerCh_D.d	RIKEN	RIKEN P-VS1 ID-12664 from Cell_C2C12_WT_N_12h50AA		[M+]	832.242	56258	9.65
BeerCh_G.d	RIKEN	RIKEN P-VS1 ID-12664 from Cell_C2C12_WT_N_12h50AA		[M+]	832.242	1503088	9.65
BeerCh_M.d	RIKEN	RIKEN P-VS1 ID-12664 from Cell_C2C12_WT_N_12h50AA		[M+]	832.242	581355	9.65
blank.d	RIKEN	RIKEN P-VS1 ID-12664 from Cell_C2C12_WT_N_12h50AA		[M+]	832.242	112893	9.65
blank1.d	RIKEN	RIKEN P-VS1 ID-12664 from Cell_C2C12_WT_N_12h50AA		[M+]	832.242	35538	9.65
blank2.d	RIKEN	RIKEN P-VS1 ID-12664 from Cell_C2C12_WT_N_12h50AA		[M+]	832.242	641122	9.65
blank3.d	RIKEN	RIKEN P-VS1 ID-12664 from Cell_C2C12_WT_N_12h50AA		[M+]	832.242	68969	9.65
cacao_5ug_1.d	RIKEN	RIKEN P-VS1 ID-12664 from Cell_C2C12_WT_N_12h50AA		[M+]	832.242	349164	9.65
cacao_5ug_2.d	RIKEN	RIKEN P-VS1 ID-12664 from Cell_C2C12_WT_N_12h50AA		[M+]	832.242	1975897	9.65
cacao_5ug_3.d	RIKEN	RIKEN P-VS1 ID-12664 from Cell_C2C12_WT_N_12h50AA		[M+]	832.242	1202523	9.65
CO_M.d	RIKEN	RIKEN P-VS1 ID-12664 from Cell_C2C12_WT_N_12h50AA		[M+]	832.242	26060	9.65
ekviliad_6.6ug.d	RIKEN	RIKEN P-VS1 ID-12664 from Cell_C2C12_WT_N_12h50AA		[M+]	832.242	46422	9.65
LG2_D.d	RIKEN	RIKEN P-VS1 ID-12664 from Cell_C2C12_WT_N_12h50AA		[M+]	832.242	60809	9.65
LG2_M.d	RIKEN	RIKEN P-VS1 ID-12664 from Cell_C2C12_WT_N_12h50AA		[M+]	832.242	34232	9.65
LG2_X.d	RIKEN	RIKEN P-VS1 ID-12664 from Cell_C2C12_WT_N_12h50AA		[M+]	832.242	219852	9.65
OB1_D.d	RIKEN	RIKEN P-VS1 ID-12664 from Cell_C2C12_WT_N_12h50AA		[M+]	832.242	217722	9.65
OB1_G.d	RIKEN	RIKEN P-VS1 ID-12664 from Cell_C2C12_WT_N_12h50AA		[M+]	832.242	1303957	9.65
OB1_M.d	RIKEN	RIKEN P-VS1 ID-12664 from Cell_C2C12_WT_N_12h50AA		[M+]	832.242	766257	9.65
OB1_X.d	RIKEN	RIKEN P-VS1 ID-12664 from Cell_C2C12_WT_N_12h50AA		[M+]	832.242	797644	9.65
sawdust_cofee.d	RIKEN	RIKEN P-VS1 ID-12664 from Cell_C2C12_WT_N_12h50AA		[M+]	832.242	28772	9.65
sawdust_vsGl.d	RIKEN	RIKEN P-VS1 ID-12664 from Cell_C2C12_WT_N_12h50AA		[M+]	832.242	27221	9.65
timka_silos.d	RIKEN	RIKEN P-VS1 ID-12664 from Cell_C2C12_WT_N_12h50AA		[M+]	832.242	930565	9.65
VineCh.d	RIKEN	RIKEN P-VS1 ID-12664 from Cell_C2C12_WT_N_12h50AA		[M+]	832.242	37722	9.65
blank.d	RIKEN	RIKEN P-VS1 ID-12188 from Mouse_Kidney_WT_N_F1EPA		[M+]	820.518	5912	5.76
DK01_pos.d	RIKEN	RIKEN P-VS1 ID-12188 from Mouse_Kidney_WT_N_F1EPA		[M+]	820.518	185803	5.76
DK02_pos.d	RIKEN	RIKEN P-VS1 ID-12188 from Mouse_Kidney_WT_N_F1EPA		[M+]	820.518	276027	5.76
DK04_pos.d	RIKEN	RIKEN P-VS1 ID-12188 from Mouse_Kidney_WT_N_F1EPA		[M+]	820.518	266434	5.76
DK05_pos.d	RIKEN	RIKEN P-VS1 ID-12188 from Mouse_Kidney_WT_N_F1EPA		[M+]	820.518	317206	5.76
DK06_pos.d	RIKEN	RIKEN P-VS1 ID-12188 from Mouse_Kidney_WT_N_F1EPA		[M+]	820.518	262849	5.76
DK07_pos.d	RIKEN	RIKEN P-VS1 ID-12188 from Mouse_Kidney_WT_N_F1EPA		[M+]	820.518	211971	5.76
DK08_pos.d	RIKEN	RIKEN P-VS1 ID-12188 from Mouse_Kidney_WT_N_F1EPA		[M+]	820.518	254262	5.76
DK09_pos.d	RIKEN	RIKEN P-VS1 ID-12188 from Mouse_Kidney_WT_N_F1EPA		[M+]	820.518	223272	5.76
DK10_pos.d	RIKEN	RIKEN P-VS1 ID-12188 from Mouse_Kidney_WT_N_F1EPA		[M+]	820.518	271242	5.76
DK11_pos.d	RIKEN	RIKEN P-VS1 ID-12188 from Mouse_Kidney_WT_N_F1EPA		[M+]	820.518	314829	5.76
AB2_D.d	RIKEN	RIKEN P-VS1 ID-12188 from Mouse_Kidney_WT_N_F1EPA		[M+]	820.518	37474	5.76
BeerCh_D.d	RIKEN	RIKEN P-VS1 ID-12188 from Mouse_Kidney_WT_N_F1EPA		[M+]	820.518	28547	5.76
BeerCh_G.d	RIKEN	RIKEN P-VS1 ID-12188 from Mouse_Kidney_WT_N_F1EPA		[M+]	820.518	49355	5.76
BeerCh_M.d	RIKEN	RIKEN P-VS1 ID-12188 from Mouse_Kidney_WT_N_F1EPA		[M+]	820.518	59749	5.76
blank.d	RIKEN	RIKEN P-VS1 ID-12188 from Mouse_Kidney_WT_N_F1EPA		[M+]	820.518	14813	5.76
blank1.d	RIKEN	RIKEN P-VS1 ID-12188 from Mouse_Kidney_WT_N_F1EPA		[M+]	820.518	24724	5.76
blank2.d	RIKEN	RIKEN P-VS1 ID-12188 from Mouse_Kidney_WT_N_F1EPA		[M+]	820.518	9450	5.76
blank3.d	RIKEN	RIKEN P-VS1 ID-12188 from Mouse_Kidney_WT_N_F1EPA		[M+]	820.518	6115	5.76
cacao_5ug_1.d	RIKEN	RIKEN P-VS1 ID-12188 from Mouse_Kidney_WT_N_F1EPA		[M+]	820.518	19579	5.76
cacao_5ug_2.d	RIKEN	RIKEN P-VS1 ID-12188 from Mouse_Kidney_WT_N_F1EPA		[M+]	820.518	23103	5.76
cacao_5ug_3.d	RIKEN	RIKEN P-VS1 ID-12188 from Mouse_Kidney_WT_N_F1EPA		[M+]	820.518	7126	5.76
CO_M.d	RIKEN	RIKEN P-VS1 ID-12188 from Mouse_Kidney_WT_N_F1EPA		[M+]	820.518	18147	5.76
ekviliad_6.6ug.d	RIKEN	RIKEN P-VS1 ID-12188 from Mouse_Kidney_WT_N_F1EPA		[M+]	820.518	3319	5.76
LG2_D.d	RIKEN	RIKEN P-VS1 ID-12188 from Mouse_Kidney_WT_N_F1EPA		[M+]	820.518	40632	5.76
LG2_M.d	RIKEN	RIKEN P-VS1 ID-12188 from Mouse_Kidney_WT_N_F1EPA		[M+]	820.518	58969	5.76
LG2_X.d	RIKEN	RIKEN P-VS1 ID-12188 from Mouse_Kidney_WT_N_F1EPA		[M+]	820.518	34955	5.76
OB1_D.d	RIKEN	RIKEN P-VS1 ID-12188 from Mouse_Kidney_WT_N_F1EPA		[M+]	820.518	29288	5.76
OB1_G.d	RIKEN	RIKEN P-VS1 ID-12188 from Mouse_Kidney_WT_N_F1EPA		[M+]	820.518	4503	5.76
OB1_M.d	RIKEN	RIKEN P-VS1 ID-12188 from Mouse_Kidney_WT_N_F1EPA		[M+]	820.518	91130	5.76
OB1_X.d	RIKEN	RIKEN P-VS1 ID-12188 from Mouse_Kidney_WT_N_F1EPA		[M+]	820.518	40185	5.76
sawdust_cofee.d	RIKEN	RIKEN P-VS1 ID-12188 from Mouse_Kidney_WT_N_F1EPA		[M+]	820.518	25415	5.76
sawdust_vsGl.d	RIKEN	RIKEN P-VS1 ID-12188 from Mouse_Kidney_WT_N_F1EPA		[M+]	820.518	38637	5.76
timka_silos.d	RIKEN	RIKEN P-VS1 ID-12188 from Mouse_Kidney_WT_N_F1EPA		[M+]	820.518	42131	5.76
VineCh.d	RIKEN	RIKEN P-VS1 ID-12188 from Mouse_Kidney_WT_N_F1EPA		[M+]	820.518	20320	5.76
blank.d	RIKEN	RIKEN P-VS1 ID-15392 from Mouse_Macrophage_WT_N_F1AA		[M+]	906.248	69782	10.22
DK01_pos.d	RIKEN	RIKEN P-VS1 ID-15392 from Mouse_Macrophage_WT_N_F1AA		[M+]	906.248	72784	10.22
DK02_pos.d	RIKEN	RIKEN P-VS1 ID-15392 from Mouse_Macrophage_WT_N_F1AA		[M+]	906.248	63402	10.22
DK04_pos.d	RIKEN	RIKEN P-VS1 ID-15392 from Mouse_Macrophage_WT_N_F1AA		[M+]	906.248	57887	10.22
DK05_pos.d	RIKEN	RIKEN P-VS1 ID-15392 from Mouse_Macrophage_WT_N_F1AA		[M+]	906.248	51612	10.22
DK06_pos.d	RIKEN	RIKEN P-VS1 ID-15392 from Mouse_Macrophage_WT_N_F1AA		[M+]	906.248	50293	10.22
DK07_pos.d	RIKEN	RIKEN P-VS1 ID-15392 from Mouse_Macrophage_WT_N_F1AA		[M+]	906.248	44639	10.22
DK08_pos.d	RIKEN	RIKEN P-VS1 ID-15392 from Mouse_Macrophage_WT_N_F1AA		[M+]	906.248	49278	10.22
DK09_pos.d	RIKEN	RIKEN P-VS1 ID-15392 from Mouse_Macrophage_WT_N_F1AA		[M+]	906.248	41540	10.22
DK10_pos.d	RIKEN	RIKEN P-VS1 ID-15392 from Mouse_Macrophage_WT_N_F1AA		[M+]	906.248	42911	10.22
DK11_pos.d	RIKEN	RIKEN P-VS1 ID-15392 from Mouse_Macrophage_WT_N_F1AA		[M+]	906.248	48194	10.22
AB2_D.d	RIKEN	RIKEN P-VS1 ID-15392 from Mouse_Macrophage_WT_N_F1AA		[M+]	906.248	41913	10.22
BeerCh_D.d	RIKEN	RIKEN P-VS1 ID-15392 from Mouse_Macrophage_WT_N_F1AA		[M+]	906.248	52887	10.22
BeerCh_G.d	RIKEN	RIKEN P-VS1 ID-15392 from Mouse_Macrophage_WT_N_F1AA		[M+]	906.248	1334991	10.22
BeerCh_M.d	RIKEN	RIKEN P-VS1 ID-15392 from Mouse_Macrophage_WT_N_F1AA		[M+]	906.248	521647	10.22
blank.d	RIKEN	RIKEN P-VS1 ID-15392 from Mouse_Macrophage_WT_N_F1AA		[M+]	906.248	102978	10.22
blank1.d	RIKEN	RIKEN P-VS1 ID-15392 from Mouse_Macrophage_WT_N_F1AA		[M+]	906.248	28379	10.22
blank2.d	RIKEN	RIKEN P-VS1 ID-15392 from Mouse_Macrophage_WT_N_F1AA		[M+]	906.248	578176	10.22
blank3.d	RIKEN	RIKEN P-VS1 ID-15392 from Mouse_Macrophage_WT_N_F1AA		[M+]	906.248	55805	10.22
cacao_5ug_1.d	RIKEN	RIKEN P-VS1 ID-15392 from Mouse_Macrophage_WT_N_F1AA		[M+]	906.248	308323	10.22
cacao_5ug_2.d	RIKEN	RIKEN P-VS1 ID-15392 from Mouse_Macrophage_WT_N_F1AA		[M+]	906.248	1682105	10.22
cacao_5ug_3.d	RIKEN	RIKEN P-VS1 ID-15392 from Mouse_Macrophage_WT_N_F1AA		[M+]	906.248	1063596	10.22
CO_M.d	RIKEN	RIKEN P-VS1 ID-15392 from Mouse_Macrophage_WT_N_F1AA		[M+]	906.248	23374	10.22
ekviliad_6.6ug.d	RIKEN	RIKEN P-VS1 ID-15392 from Mouse_Macrophage_WT_N_F1AA		[M+]	906.248	36887	10.22
LG2_D.d	RIKEN	RIKEN P-VS1 ID-15392 from Mouse_Macrophage_WT_N_F1AA		[M+]	906.248	51652	10.22
LG2_M.d	RIKEN	RIKEN P-VS1 ID-15392 from Mouse_Macrophage_WT_N_F1AA		[M+]	906.248	24375	10.22
LG2_X.d	RIKEN	RIKEN P-VS1 ID-15392 from Mouse_Macrophage_WT_N_F1AA		[M+]	906.248	193055	10.22
OB1_D.d	RIKEN	RIKEN P-VS1 ID-15392 from Mouse_Macrophage_WT_N_F1AA		[M+]	906.248	206497	10.22
OB1_G.d	RIKEN	RIKEN P-VS1 ID-15392 from Mouse_Macrophage_WT_N_F1AA		[M+]	906.248	1187666	10.22
OB1_M.d	RIKEN	RIKEN P-VS1 ID-15392 from Mouse_Macrophage_WT_N_F1AA		[M+]	906.248	669491	10.22
OB1_X.d	RIKEN	RIKEN P-VS1 ID-15392 from Mouse_Macrophage_WT_N_F1AA		[M+]	906.248	711933	10.22
sawdust_cofee.d	RIKEN	RIKEN P-VS1 ID-15392 from Mouse_Macrophage_WT_N_F1AA		[M+]	906.248	23934	10.22
sawdust_vsGl.d	RIKEN	RIKEN P-VS1 ID-15392 from Mouse_Macrophage_WT_N_F1AA		[M+]	906.248	21478	10.22
timka_silos.d	RIKEN	RIKEN P-VS1 ID-15392 from Mouse_Macrophage_WT_N_F1AA		[M+]	906.248	821627	10.22
VineCh.d	RIKEN	RIKEN P-VS1 ID-15392 from Mouse_Macrophage_WT_N_F1AA		[M+]	906.248	27320	10.22
blank.d	RIKEN	RIKEN P-VS1 ID-7591 from Cell_HEK293_WT_N_Ctr		[M+]	684.205	109275	8.17
DK01_pos.d	RIKEN	RIKEN P-VS1 ID-7591 from Cell_HEK293_WT_N_Ctr		[M+]	684.205	107865	8.17
DK02_pos.d	RIKEN	RIKEN P-VS1 ID-7591 from Cell_HEK293_WT_N_Ctr		[M+]	684.205	116325	8.17
DK04_pos.d	RIKEN	RIKEN P-VS1 ID-7591 from Cell_HEK293_WT_N_Ctr		[M+]	684.205	130886	8.17
DK05_pos.d	RIKEN	RIKEN P-VS1 ID-7591 from Cell_HEK293_WT_N_Ctr		[M+]	684.205	128474	8.17
DK06_pos.d	RIKEN	RIKEN P-VS1 ID-7591 from Cell_HEK293_WT_N_Ctr		[M+]	684.205	125933	8.17
DK07_pos.d	RIKEN	RIKEN P-VS1 ID-7591 from Cell_HEK293_WT_N_Ctr		[M+]	684.205	110231	8.17
DK08_pos.d	RIKEN	RIKEN P-VS1 ID-7591 from Cell_HEK293_WT_N_Ctr		[M+]	684.205	106487	8.17
DK09_pos.d	RIKEN	RIKEN P-VS1 ID-7591 from Cell_HEK293_WT_N_Ctr		[M+]	684.205	100292	8.17
DK10_pos.d	RIKEN	RIKEN P-VS1 ID-7591 from Cell_HEK293_WT_N_Ctr		[M+]	684.205	112072	8.17
DK11_pos.d	RIKEN	RIKEN P-VS1 ID-7591 from Cell_HEK293_WT_N_Ctr		[M+]	684.205	132187	8.17
AB2_D.d	RIKEN	RIKEN P-VS1 ID-7591 from Cell_HEK293_WT_N_Ctr		[M+]	684.205	112302	8.17
BeerCh_D.d	RIKEN	RIKEN P-VS1 ID-7591 from Cell_HEK293_WT_N_Ctr		[M+]	684.205	111322	8.17
BeerCh_G.d	RIKEN	RIKEN P-VS1 ID-7591 from Cell_HEK293_WT_N_Ctr		[M+]	684.205	2339829	8.17
BeerCh_M.d	RIKEN	RIKEN P-VS1 ID-7591 from Cell_HEK293_WT_N_Ctr		[M+]	684.205	914959	8.17
blank.d	RIKEN	RIKEN P-VS1 ID-7591 from Cell_HEK293_WT_N_Ctr		[M+]	684.205	325496	8.17
blank1.d	RIKEN	RIKEN P-VS1 ID-7591 from Cell_HEK293_WT_N_Ctr		[M+]	684.205	82043	8.17
blank2.d	RIKEN	RIKEN P-VS1 ID-7591 from Cell_HEK293_WT_N_Ctr		[M+]	684.205	982803	8.17
blank3.d	RIKEN	RIKEN P-VS1 ID-7591 from Cell_HEK293_WT_N_Ctr		[M+]	684.205	126756	8.17
cacao_5ug_1.d	RIKEN	RIKEN P-VS1 ID-7591 from Cell_HEK293_WT_N_Ctr		[M+]	684.205	540325	8.17
cacao_5ug_2.d	RIKEN	RIKEN P-VS1 ID-7591 from Cell_HEK293_WT_N_Ctr		[M+]	684.205	3089177	8.17
cacao_5ug_3.d	RIKEN	RIKEN P-VS1 ID-7591 from Cell_HEK293_WT_N_Ctr		[M+]	684.205	1827166	8.17
CO_M.d	RIKEN	RIKEN P-VS1 ID-7591 from Cell_HEK293_WT_N_Ctr		[M+]	684.205	64841	8.17
ekviliad_6.6ug.d	RIKEN	RIKEN P-VS1 ID-7591 from Cell_HEK293_WT_N_Ctr		[M+]	684.205	89908	8.17
LG2_D.d	RIKEN	RIKEN P-VS1 ID-7591 from Cell_HEK293_WT_N_Ctr		[M+]	684.205	113527	8.17
LG2_M.d	RIKEN	RIKEN P-VS1 ID-7591 from Cell_HEK293_WT_N_Ctr		[M+]	684.205	80791	8.17
LG2_X.d	RIKEN	RIKEN P-VS1 ID-7591 from Cell_HEK293_WT_N_Ctr		[M+]	684.205	428984	8.17
OB1_D.d	RIKEN	RIKEN P-VS1 ID-7591 from Cell_HEK293_WT_N_Ctr		[M+]	684.205	373302	8.17
OB1_G.d	RIKEN	RIKEN P-VS1 ID-7591 from Cell_HEK293_WT_N_Ctr		[M+]	684.205	1930435	8.17
OB1_M.d	RIKEN	RIKEN P-VS1 ID-7591 from Cell_HEK293_WT_N_Ctr		[M+]	684.205	1223049	8.17
OB1_X.d	RIKEN	RIKEN P-VS1 ID-7591 from Cell_HEK293_WT_N_Ctr		[M+]	684.205	1239944	8.17
sawdust_cofee.d	RIKEN	RIKEN P-VS1 ID-7591 from Cell_HEK293_WT_N_Ctr		[M+]	684.205	77899	8.17
sawdust_vsGl.d	RIKEN	RIKEN P-VS1 ID-7591 from Cell_HEK293_WT_N_Ctr		[M+]	684.205	67094	8.17
timka_silos.d	RIKEN	RIKEN P-VS1 ID-7591 from Cell_HEK293_WT_N_Ctr		[M+]	684.205	1431473	8.17
VineCh.d	RIKEN	RIKEN P-VS1 ID-7591 from Cell_HEK293_WT_N_Ctr		[M+]	684.205	76227	8.17
blank.d	RIKEN	RIKEN P-VS1 ID-6683 from Mouse_Muscle_WT_CTX5_Ctr		[M+]	643.292	60414	4.09
DK01_pos.d	RIKEN	RIKEN P-VS1 ID-6683 from Mouse_Muscle_WT_CTX5_Ctr		[M+]	643.292	48711	4.09
DK02_pos.d	RIKEN	RIKEN P-VS1 ID-6683 from Mouse_Muscle_WT_CTX5_Ctr		[M+]	643.292	67601	4.09
DK04_pos.d	RIKEN	RIKEN P-VS1 ID-6683 from Mouse_Muscle_WT_CTX5_Ctr		[M+]	643.292	72182	4.09
DK05_pos.d	RIKEN	RIKEN P-VS1 ID-6683 from Mouse_Muscle_WT_CTX5_Ctr		[M+]	643.292	70068	4.09
DK06_pos.d	RIKEN	RIKEN P-VS1 ID-6683 from Mouse_Muscle_WT_CTX5_Ctr		[M+]	643.292	77225	4.09
DK07_pos.d	RIKEN	RIKEN P-VS1 ID-6683 from Mouse_Muscle_WT_CTX5_Ctr		[M+]	643.292	59956	4.09
DK08_pos.d	RIKEN	RIKEN P-VS1 ID-6683 from Mouse_Muscle_WT_CTX5_Ctr		[M+]	643.292	71843	4.09
DK09_pos.d	RIKEN	RIKEN P-VS1 ID-6683 from Mouse_Muscle_WT_CTX5_Ctr		[M+]	643.292	70217	4.09
DK10_pos.d	RIKEN	RIKEN P-VS1 ID-6683 from Mouse_Muscle_WT_CTX5_Ctr		[M+]	643.292	74997	4.09
DK11_pos.d	RIKEN	RIKEN P-VS1 ID-6683 from Mouse_Muscle_WT_CTX5_Ctr		[M+]	643.292	62172	4.09
AB2_D.d	RIKEN	RIKEN P-VS1 ID-6683 from Mouse_Muscle_WT_CTX5_Ctr		[M+]	643.292	1674	4.09
BeerCh_D.d	RIKEN	RIKEN P-VS1 ID-6683 from Mouse_Muscle_WT_CTX5_Ctr		[M+]	643.292	1933	4.09
BeerCh_G.d	RIKEN	RIKEN P-VS1 ID-6683 from Mouse_Muscle_WT_CTX5_Ctr		[M+]	643.292	1065	4.09
BeerCh_M.d	RIKEN	RIKEN P-VS1 ID-6683 from Mouse_Muscle_WT_CTX5_Ctr		[M+]	643.292	2470	4.09
blank.d	RIKEN	RIKEN P-VS1 ID-6683 from Mouse_Muscle_WT_CTX5_Ctr		[M+]	643.292	884	4.09
blank1.d	RIKEN	RIKEN P-VS1 ID-6683 from Mouse_Muscle_WT_CTX5_Ctr		[M+]	643.292	2661	4.09
blank2.d	RIKEN	RIKEN P-VS1 ID-6683 from Mouse_Muscle_WT_CTX5_Ctr		[M+]	643.292	1092	4.09
blank3.d	RIKEN	RIKEN P-VS1 ID-6683 from Mouse_Muscle_WT_CTX5_Ctr		[M+]	643.292	885	4.09
cacao_5ug_1.d	RIKEN	RIKEN P-VS1 ID-6683 from Mouse_Muscle_WT_CTX5_Ctr		[M+]	643.292	2272	4.09
cacao_5ug_2.d	RIKEN	RIKEN P-VS1 ID-6683 from Mouse_Muscle_WT_CTX5_Ctr		[M+]	643.292	1718	4.09
cacao_5ug_3.d	RIKEN	RIKEN P-VS1 ID-6683 from Mouse_Muscle_WT_CTX5_Ctr		[M+]	643.292	1817	4.09
CO_M.d	RIKEN	RIKEN P-VS1 ID-6683 from Mouse_Muscle_WT_CTX5_Ctr		[M+]	643.292	1107	4.09
ekviliad_6.6ug.d	RIKEN	RIKEN P-VS1 ID-6683 from Mouse_Muscle_WT_CTX5_Ctr		[M+]	643.292	2533	4.09
LG2_D.d	RIKEN	RIKEN P-VS1 ID-6683 from Mouse_Muscle_WT_CTX5_Ctr		[M+]	643.292	1614	4.09
LG2_M.d	RIKEN	RIKEN P-VS1 ID-6683 from Mouse_Muscle_WT_CTX5_Ctr		[M+]	643.292	1729	4.09
LG2_X.d	RIKEN	RIKEN P-VS1 ID-6683 from Mouse_Muscle_WT_CTX5_Ctr		[M+]	643.292	1487	4.09
OB1_D.d	RIKEN	RIKEN P-VS1 ID-6683 from Mouse_Muscle_WT_CTX5_Ctr		[M+]	643.292	879	4.09
OB1_G.d	RIKEN	RIKEN P-VS1 ID-6683 from Mouse_Muscle_WT_CTX5_Ctr		[M+]	643.292	1383	4.09
OB1_M.d	RIKEN	RIKEN P-VS1 ID-6683 from Mouse_Muscle_WT_CTX5_Ctr		[M+]	643.292	1800	4.09
OB1_X.d	RIKEN	RIKEN P-VS1 ID-6683 from Mouse_Muscle_WT_CTX5_Ctr		[M+]	643.292	1726	4.09
sawdust_cofee.d	RIKEN	RIKEN P-VS1 ID-6683 from Mouse_Muscle_WT_CTX5_Ctr		[M+]	643.292	1642	4.09
sawdust_vsGl.d	RIKEN	RIKEN P-VS1 ID-6683 from Mouse_Muscle_WT_CTX5_Ctr		[M+]	643.292	380	4.09
timka_silos.d	RIKEN	RIKEN P-VS1 ID-6683 from Mouse_Muscle_WT_CTX5_Ctr		[M+]	643.292	2219	4.09
VineCh.d	RIKEN	RIKEN P-VS1 ID-6683 from Mouse_Muscle_WT_CTX5_Ctr		[M+]	643.292	1420	4.09
blank.d	RIKEN	RIKEN P-VS1 ID-3065 from Mouse_Macrophage_WT_N_F1AA		[M+]	432.234	285732	0.69
DK01_pos.d	RIKEN	RIKEN P-VS1 ID-3065 from Mouse_Macrophage_WT_N_F1AA		[M+]	432.234	2024566	0.69
DK02_pos.d	RIKEN	RIKEN P-VS1 ID-3065 from Mouse_Macrophage_WT_N_F1AA		[M+]	432.234	2413060	0.69
DK04_pos.d	RIKEN	RIKEN P-VS1 ID-3065 from Mouse_Macrophage_WT_N_F1AA		[M+]	432.234	1993780	0.69
DK05_pos.d	RIKEN	RIKEN P-VS1 ID-3065 from Mouse_Macrophage_WT_N_F1AA		[M+]	432.234	1552558	0.69
DK06_pos.d	RIKEN	RIKEN P-VS1 ID-3065 from Mouse_Macrophage_WT_N_F1AA		[M+]	432.234	1778982	0.69
DK07_pos.d	RIKEN	RIKEN P-VS1 ID-3065 from Mouse_Macrophage_WT_N_F1AA		[M+]	432.234	2049122	0.69
DK08_pos.d	RIKEN	RIKEN P-VS1 ID-3065 from Mouse_Macrophage_WT_N_F1AA		[M+]	432.234	2203888	0.69
DK09_pos.d	RIKEN	RIKEN P-VS1 ID-3065 from Mouse_Macrophage_WT_N_F1AA		[M+]	432.234	1920543	0.69
DK10_pos.d	RIKEN	RIKEN P-VS1 ID-3065 from Mouse_Macrophage_WT_N_F1AA		[M+]	432.234	1749723	0.69
DK11_pos.d	RIKEN	RIKEN P-VS1 ID-3065 from Mouse_Macrophage_WT_N_F1AA		[M+]	432.234	1733328	0.69
AB2_D.d	RIKEN	RIKEN P-VS1 ID-3065 from Mouse_Macrophage_WT_N_F1AA		[M+]	432.234	9071473	0.69
BeerCh_D.d	RIKEN	RIKEN P-VS1 ID-3065 from Mouse_Macrophage_WT_N_F1AA		[M+]	432.234	9828616	0.69
BeerCh_G.d	RIKEN	RIKEN P-VS1 ID-3065 from Mouse_Macrophage_WT_N_F1AA		[M+]	432.234	4538212	0.69
BeerCh_M.d	RIKEN	RIKEN P-VS1 ID-3065 from Mouse_Macrophage_WT_N_F1AA		[M+]	432.234	7087948	0.69
blank.d	RIKEN	RIKEN P-VS1 ID-3065 from Mouse_Macrophage_WT_N_F1AA		[M+]	432.234	11079	0.69
blank1.d	RIKEN	RIKEN P-VS1 ID-3065 from Mouse_Macrophage_WT_N_F1AA		[M+]	432.234	19544	0.69
blank2.d	RIKEN	RIKEN P-VS1 ID-3065 from Mouse_Macrophage_WT_N_F1AA		[M+]	432.234	18668	0.69
blank3.d	RIKEN	RIKEN P-VS1 ID-3065 from Mouse_Macrophage_WT_N_F1AA		[M+]	432.234	6172	0.69
cacao_5ug_1.d	RIKEN	RIKEN P-VS1 ID-3065 from Mouse_Macrophage_WT_N_F1AA		[M+]	432.234	9144	0.69
cacao_5ug_2.d	RIKEN	RIKEN P-VS1 ID-3065 from Mouse_Macrophage_WT_N_F1AA		[M+]	432.234	18704	0.69
cacao_5ug_3.d	RIKEN	RIKEN P-VS1 ID-3065 from Mouse_Macrophage_WT_N_F1AA		[M+]	432.234	19969	0.69
CO_M.d	RIKEN	RIKEN P-VS1 ID-3065 from Mouse_Macrophage_WT_N_F1AA		[M+]	432.234	7532830	0.69
ekviliad_6.6ug.d	RIKEN	RIKEN P-VS1 ID-3065 from Mouse_Macrophage_WT_N_F1AA		[M+]	432.234	22676	0.69
LG2_D.d	RIKEN	RIKEN P-VS1 ID-3065 from Mouse_Macrophage_WT_N_F1AA		[M+]	432.234	10386649	0.69
LG2_M.d	RIKEN	RIKEN P-VS1 ID-3065 from Mouse_Macrophage_WT_N_F1AA		[M+]	432.234	5437986	0.69
LG2_X.d	RIKEN	RIKEN P-VS1 ID-3065 from Mouse_Macrophage_WT_N_F1AA		[M+]	432.234	3165461	0.69
OB1_D.d	RIKEN	RIKEN P-VS1 ID-3065 from Mouse_Macrophage_WT_N_F1AA		[M+]	432.234	5668962	0.69
OB1_G.d	RIKEN	RIKEN P-VS1 ID-3065 from Mouse_Macrophage_WT_N_F1AA		[M+]	432.234	7620052	0.69
OB1_M.d	RIKEN	RIKEN P-VS1 ID-3065 from Mouse_Macrophage_WT_N_F1AA		[M+]	432.234	6591491	0.69
OB1_X.d	RIKEN	RIKEN P-VS1 ID-3065 from Mouse_Macrophage_WT_N_F1AA		[M+]	432.234	8029000	0.69
sawdust_cofee.d	RIKEN	RIKEN P-VS1 ID-3065 from Mouse_Macrophage_WT_N_F1AA		[M+]	432.234	9070141	0.69
sawdust_vsGl.d	RIKEN	RIKEN P-VS1 ID-3065 from Mouse_Macrophage_WT_N_F1AA		[M+]	432.234	14576372	0.69
timka_silos.d	RIKEN	RIKEN P-VS1 ID-3065 from Mouse_Macrophage_WT_N_F1AA		[M+]	432.234	3805494	0.69
VineCh.d	RIKEN	RIKEN P-VS1 ID-3065 from Mouse_Macrophage_WT_N_F1AA		[M+]	432.234	9970250	0.69
blank.d	RIKEN	RIKEN P-VS1 ID-19541 from Mouse_AdrenalGlands_fads2KO_N_Ctr		[M+]	1342.91	83733	7.72
DK01_pos.d	RIKEN	RIKEN P-VS1 ID-19541 from Mouse_AdrenalGlands_fads2KO_N_Ctr		[M+]	1342.91	1193544	7.72
DK02_pos.d	RIKEN	RIKEN P-VS1 ID-19541 from Mouse_AdrenalGlands_fads2KO_N_Ctr		[M+]	1342.91	1664266	7.72
DK04_pos.d	RIKEN	RIKEN P-VS1 ID-19541 from Mouse_AdrenalGlands_fads2KO_N_Ctr		[M+]	1342.91	988386	7.72
DK05_pos.d	RIKEN	RIKEN P-VS1 ID-19541 from Mouse_AdrenalGlands_fads2KO_N_Ctr		[M+]	1342.91	1026480	7.72
DK06_pos.d	RIKEN	RIKEN P-VS1 ID-19541 from Mouse_AdrenalGlands_fads2KO_N_Ctr		[M+]	1342.91	963150	7.72
DK07_pos.d	RIKEN	RIKEN P-VS1 ID-19541 from Mouse_AdrenalGlands_fads2KO_N_Ctr		[M+]	1342.91	1446839	7.72
DK08_pos.d	RIKEN	RIKEN P-VS1 ID-19541 from Mouse_AdrenalGlands_fads2KO_N_Ctr		[M+]	1342.91	1537742	7.72
DK09_pos.d	RIKEN	RIKEN P-VS1 ID-19541 from Mouse_AdrenalGlands_fads2KO_N_Ctr		[M+]	1342.91	1270010	7.72
DK10_pos.d	RIKEN	RIKEN P-VS1 ID-19541 from Mouse_AdrenalGlands_fads2KO_N_Ctr		[M+]	1342.91	1021753	7.72
DK11_pos.d	RIKEN	RIKEN P-VS1 ID-19541 from Mouse_AdrenalGlands_fads2KO_N_Ctr		[M+]	1342.91	1045139	7.72
AB2_D.d	RIKEN	RIKEN P-VS1 ID-19541 from Mouse_AdrenalGlands_fads2KO_N_Ctr		[M+]	1342.91	15373692	7.72
BeerCh_D.d	RIKEN	RIKEN P-VS1 ID-19541 from Mouse_AdrenalGlands_fads2KO_N_Ctr		[M+]	1342.91	16308515	7.72
BeerCh_G.d	RIKEN	RIKEN P-VS1 ID-19541 from Mouse_AdrenalGlands_fads2KO_N_Ctr		[M+]	1342.91	5008955	7.72
BeerCh_M.d	RIKEN	RIKEN P-VS1 ID-19541 from Mouse_AdrenalGlands_fads2KO_N_Ctr		[M+]	1342.91	10184579	7.72
blank.d	RIKEN	RIKEN P-VS1 ID-19541 from Mouse_AdrenalGlands_fads2KO_N_Ctr		[M+]	1342.91	1238386	7.72
blank1.d	RIKEN	RIKEN P-VS1 ID-19541 from Mouse_AdrenalGlands_fads2KO_N_Ctr		[M+]	1342.91	51099	7.72
blank2.d	RIKEN	RIKEN P-VS1 ID-19541 from Mouse_AdrenalGlands_fads2KO_N_Ctr		[M+]	1342.91	54014	7.72
blank3.d	RIKEN	RIKEN P-VS1 ID-19541 from Mouse_AdrenalGlands_fads2KO_N_Ctr		[M+]	1342.91	48707	7.72
cacao_5ug_1.d	RIKEN	RIKEN P-VS1 ID-19541 from Mouse_AdrenalGlands_fads2KO_N_Ctr		[M+]	1342.91	122087	7.72
cacao_5ug_2.d	RIKEN	RIKEN P-VS1 ID-19541 from Mouse_AdrenalGlands_fads2KO_N_Ctr		[M+]	1342.91	111815	7.72
cacao_5ug_3.d	RIKEN	RIKEN P-VS1 ID-19541 from Mouse_AdrenalGlands_fads2KO_N_Ctr		[M+]	1342.91	114721	7.72
CO_M.d	RIKEN	RIKEN P-VS1 ID-19541 from Mouse_AdrenalGlands_fads2KO_N_Ctr		[M+]	1342.91	10908418	7.72
ekviliad_6.6ug.d	RIKEN	RIKEN P-VS1 ID-19541 from Mouse_AdrenalGlands_fads2KO_N_Ctr		[M+]	1342.91	194981	7.72
LG2_D.d	RIKEN	RIKEN P-VS1 ID-19541 from Mouse_AdrenalGlands_fads2KO_N_Ctr		[M+]	1342.91	15815607	7.72
LG2_M.d	RIKEN	RIKEN P-VS1 ID-19541 from Mouse_AdrenalGlands_fads2KO_N_Ctr		[M+]	1342.91	6780815	7.72
LG2_X.d	RIKEN	RIKEN P-VS1 ID-19541 from Mouse_AdrenalGlands_fads2KO_N_Ctr		[M+]	1342.91	4007016	7.72
OB1_D.d	RIKEN	RIKEN P-VS1 ID-19541 from Mouse_AdrenalGlands_fads2KO_N_Ctr		[M+]	1342.91	7240967	7.72
OB1_G.d	RIKEN	RIKEN P-VS1 ID-19541 from Mouse_AdrenalGlands_fads2KO_N_Ctr		[M+]	1342.91	10144471	7.72
OB1_M.d	RIKEN	RIKEN P-VS1 ID-19541 from Mouse_AdrenalGlands_fads2KO_N_Ctr		[M+]	1342.91	8006844	7.72
OB1_X.d	RIKEN	RIKEN P-VS1 ID-19541 from Mouse_AdrenalGlands_fads2KO_N_Ctr		[M+]	1342.91	10909426	7.72
sawdust_cofee.d	RIKEN	RIKEN P-VS1 ID-19541 from Mouse_AdrenalGlands_fads2KO_N_Ctr		[M+]	1342.91	14822600	7.72
sawdust_vsGl.d	RIKEN	RIKEN P-VS1 ID-19541 from Mouse_AdrenalGlands_fads2KO_N_Ctr		[M+]	1342.91	24827536	7.72
timka_silos.d	RIKEN	RIKEN P-VS1 ID-19541 from Mouse_AdrenalGlands_fads2KO_N_Ctr		[M+]	1342.91	3427811	7.72
VineCh.d	RIKEN	RIKEN P-VS1 ID-19541 from Mouse_AdrenalGlands_fads2KO_N_Ctr		[M+]	1342.91	14738227	7.72
blank.d	RIKEN	RIKEN P-VS1 ID-12274 from Mouse_Liver_WT_N_Ctr		[M+]	822.535	3836	6.36
DK01_pos.d	RIKEN	RIKEN P-VS1 ID-12274 from Mouse_Liver_WT_N_Ctr		[M+]	822.535	126290	6.36
DK02_pos.d	RIKEN	RIKEN P-VS1 ID-12274 from Mouse_Liver_WT_N_Ctr		[M+]	822.535	132901	6.36
DK04_pos.d	RIKEN	RIKEN P-VS1 ID-12274 from Mouse_Liver_WT_N_Ctr		[M+]	822.535	212668	6.36
DK05_pos.d	RIKEN	RIKEN P-VS1 ID-12274 from Mouse_Liver_WT_N_Ctr		[M+]	822.535	177076	6.36
DK06_pos.d	RIKEN	RIKEN P-VS1 ID-12274 from Mouse_Liver_WT_N_Ctr		[M+]	822.535	122865	6.36
DK07_pos.d	RIKEN	RIKEN P-VS1 ID-12274 from Mouse_Liver_WT_N_Ctr		[M+]	822.535	117885	6.36
DK08_pos.d	RIKEN	RIKEN P-VS1 ID-12274 from Mouse_Liver_WT_N_Ctr		[M+]	822.535	122767	6.36
DK09_pos.d	RIKEN	RIKEN P-VS1 ID-12274 from Mouse_Liver_WT_N_Ctr		[M+]	822.535	96291	6.36
DK10_pos.d	RIKEN	RIKEN P-VS1 ID-12274 from Mouse_Liver_WT_N_Ctr		[M+]	822.535	133995	6.36
DK11_pos.d	RIKEN	RIKEN P-VS1 ID-12274 from Mouse_Liver_WT_N_Ctr		[M+]	822.535	233954	6.36
AB2_D.d	RIKEN	RIKEN P-VS1 ID-12274 from Mouse_Liver_WT_N_Ctr		[M+]	822.535	40074	6.36
BeerCh_D.d	RIKEN	RIKEN P-VS1 ID-12274 from Mouse_Liver_WT_N_Ctr		[M+]	822.535	49540	6.36
BeerCh_G.d	RIKEN	RIKEN P-VS1 ID-12274 from Mouse_Liver_WT_N_Ctr		[M+]	822.535	39025	6.36
BeerCh_M.d	RIKEN	RIKEN P-VS1 ID-12274 from Mouse_Liver_WT_N_Ctr		[M+]	822.535	166525	6.36
blank.d	RIKEN	RIKEN P-VS1 ID-12274 from Mouse_Liver_WT_N_Ctr		[M+]	822.535	12620	6.36
blank1.d	RIKEN	RIKEN P-VS1 ID-12274 from Mouse_Liver_WT_N_Ctr		[M+]	822.535	9184	6.36
blank2.d	RIKEN	RIKEN P-VS1 ID-12274 from Mouse_Liver_WT_N_Ctr		[M+]	822.535	10235	6.36
blank3.d	RIKEN	RIKEN P-VS1 ID-12274 from Mouse_Liver_WT_N_Ctr		[M+]	822.535	6964	6.36
cacao_5ug_1.d	RIKEN	RIKEN P-VS1 ID-12274 from Mouse_Liver_WT_N_Ctr		[M+]	822.535	7292	6.36
cacao_5ug_2.d	RIKEN	RIKEN P-VS1 ID-12274 from Mouse_Liver_WT_N_Ctr		[M+]	822.535	2531	6.36
cacao_5ug_3.d	RIKEN	RIKEN P-VS1 ID-12274 from Mouse_Liver_WT_N_Ctr		[M+]	822.535	13184	6.36
CO_M.d	RIKEN	RIKEN P-VS1 ID-12274 from Mouse_Liver_WT_N_Ctr		[M+]	822.535	62888	6.36
ekviliad_6.6ug.d	RIKEN	RIKEN P-VS1 ID-12274 from Mouse_Liver_WT_N_Ctr		[M+]	822.535	5807	6.36
LG2_D.d	RIKEN	RIKEN P-VS1 ID-12274 from Mouse_Liver_WT_N_Ctr		[M+]	822.535	49812	6.36
LG2_M.d	RIKEN	RIKEN P-VS1 ID-12274 from Mouse_Liver_WT_N_Ctr		[M+]	822.535	104465	6.36
LG2_X.d	RIKEN	RIKEN P-VS1 ID-12274 from Mouse_Liver_WT_N_Ctr		[M+]	822.535	41353	6.36
OB1_D.d	RIKEN	RIKEN P-VS1 ID-12274 from Mouse_Liver_WT_N_Ctr		[M+]	822.535	13493	6.36
OB1_G.d	RIKEN	RIKEN P-VS1 ID-12274 from Mouse_Liver_WT_N_Ctr		[M+]	822.535	17404	6.36
OB1_M.d	RIKEN	RIKEN P-VS1 ID-12274 from Mouse_Liver_WT_N_Ctr		[M+]	822.535	123952	6.36
OB1_X.d	RIKEN	RIKEN P-VS1 ID-12274 from Mouse_Liver_WT_N_Ctr		[M+]	822.535	31790	6.36
sawdust_cofee.d	RIKEN	RIKEN P-VS1 ID-12274 from Mouse_Liver_WT_N_Ctr		[M+]	822.535	17119	6.36
sawdust_vsGl.d	RIKEN	RIKEN P-VS1 ID-12274 from Mouse_Liver_WT_N_Ctr		[M+]	822.535	49490	6.36
timka_silos.d	RIKEN	RIKEN P-VS1 ID-12274 from Mouse_Liver_WT_N_Ctr		[M+]	822.535	39170	6.36
VineCh.d	RIKEN	RIKEN P-VS1 ID-12274 from Mouse_Liver_WT_N_Ctr		[M+]	822.535	49458	6.36
blank.d	RIKEN	RIKEN P-VS1 ID-6841 from Cell_HeLa_WT_N_Ctr		[M+]	651.556	6557	8.12
DK01_pos.d	RIKEN	RIKEN P-VS1 ID-6841 from Cell_HeLa_WT_N_Ctr		[M+]	651.556	195888	8.12
DK02_pos.d	RIKEN	RIKEN P-VS1 ID-6841 from Cell_HeLa_WT_N_Ctr		[M+]	651.556	398980	8.12
DK04_pos.d	RIKEN	RIKEN P-VS1 ID-6841 from Cell_HeLa_WT_N_Ctr		[M+]	651.556	336877	8.12
DK05_pos.d	RIKEN	RIKEN P-VS1 ID-6841 from Cell_HeLa_WT_N_Ctr		[M+]	651.556	327445	8.12
DK06_pos.d	RIKEN	RIKEN P-VS1 ID-6841 from Cell_HeLa_WT_N_Ctr		[M+]	651.556	362376	8.12
DK07_pos.d	RIKEN	RIKEN P-VS1 ID-6841 from Cell_HeLa_WT_N_Ctr		[M+]	651.556	363200	8.12
DK08_pos.d	RIKEN	RIKEN P-VS1 ID-6841 from Cell_HeLa_WT_N_Ctr		[M+]	651.556	356602	8.12
DK09_pos.d	RIKEN	RIKEN P-VS1 ID-6841 from Cell_HeLa_WT_N_Ctr		[M+]	651.556	326162	8.12
DK10_pos.d	RIKEN	RIKEN P-VS1 ID-6841 from Cell_HeLa_WT_N_Ctr		[M+]	651.556	333543	8.12
DK11_pos.d	RIKEN	RIKEN P-VS1 ID-6841 from Cell_HeLa_WT_N_Ctr		[M+]	651.556	174232	8.12
AB2_D.d	RIKEN	RIKEN P-VS1 ID-6841 from Cell_HeLa_WT_N_Ctr		[M+]	651.556	15351	8.12
BeerCh_D.d	RIKEN	RIKEN P-VS1 ID-6841 from Cell_HeLa_WT_N_Ctr		[M+]	651.556	16117	8.12
BeerCh_G.d	RIKEN	RIKEN P-VS1 ID-6841 from Cell_HeLa_WT_N_Ctr		[M+]	651.556	12378	8.12
BeerCh_M.d	RIKEN	RIKEN P-VS1 ID-6841 from Cell_HeLa_WT_N_Ctr		[M+]	651.556	32302	8.12
blank.d	RIKEN	RIKEN P-VS1 ID-6841 from Cell_HeLa_WT_N_Ctr		[M+]	651.556	30927	8.12
blank1.d	RIKEN	RIKEN P-VS1 ID-6841 from Cell_HeLa_WT_N_Ctr		[M+]	651.556	21622	8.12
blank2.d	RIKEN	RIKEN P-VS1 ID-6841 from Cell_HeLa_WT_N_Ctr		[M+]	651.556	20625	8.12
blank3.d	RIKEN	RIKEN P-VS1 ID-6841 from Cell_HeLa_WT_N_Ctr		[M+]	651.556	21998	8.12
cacao_5ug_1.d	RIKEN	RIKEN P-VS1 ID-6841 from Cell_HeLa_WT_N_Ctr		[M+]	651.556	5502	8.12
cacao_5ug_2.d	RIKEN	RIKEN P-VS1 ID-6841 from Cell_HeLa_WT_N_Ctr		[M+]	651.556	29984	8.12
cacao_5ug_3.d	RIKEN	RIKEN P-VS1 ID-6841 from Cell_HeLa_WT_N_Ctr		[M+]	651.556	8661	8.12
CO_M.d	RIKEN	RIKEN P-VS1 ID-6841 from Cell_HeLa_WT_N_Ctr		[M+]	651.556	50282	8.12
ekviliad_6.6ug.d	RIKEN	RIKEN P-VS1 ID-6841 from Cell_HeLa_WT_N_Ctr		[M+]	651.556	32045	8.12
LG2_D.d	RIKEN	RIKEN P-VS1 ID-6841 from Cell_HeLa_WT_N_Ctr		[M+]	651.556	23862	8.12
LG2_M.d	RIKEN	RIKEN P-VS1 ID-6841 from Cell_HeLa_WT_N_Ctr		[M+]	651.556	67145	8.12
LG2_X.d	RIKEN	RIKEN P-VS1 ID-6841 from Cell_HeLa_WT_N_Ctr		[M+]	651.556	28052	8.12
OB1_D.d	RIKEN	RIKEN P-VS1 ID-6841 from Cell_HeLa_WT_N_Ctr		[M+]	651.556	39603	8.12
OB1_G.d	RIKEN	RIKEN P-VS1 ID-6841 from Cell_HeLa_WT_N_Ctr		[M+]	651.556	86717	8.12
OB1_M.d	RIKEN	RIKEN P-VS1 ID-6841 from Cell_HeLa_WT_N_Ctr		[M+]	651.556	37686	8.12
OB1_X.d	RIKEN	RIKEN P-VS1 ID-6841 from Cell_HeLa_WT_N_Ctr		[M+]	651.556	34663	8.12
sawdust_cofee.d	RIKEN	RIKEN P-VS1 ID-6841 from Cell_HeLa_WT_N_Ctr		[M+]	651.556	39939	8.12
sawdust_vsGl.d	RIKEN	RIKEN P-VS1 ID-6841 from Cell_HeLa_WT_N_Ctr		[M+]	651.556	33855	8.12
timka_silos.d	RIKEN	RIKEN P-VS1 ID-6841 from Cell_HeLa_WT_N_Ctr		[M+]	651.556	30351	8.12
VineCh.d	RIKEN	RIKEN P-VS1 ID-6841 from Cell_HeLa_WT_N_Ctr		[M+]	651.556	68098	8.12
blank.d	RIKEN	RIKEN P-VS1 ID-6693 from Mouse_Feces_WT_N_Ctr		[M+]	643.523	87794	8.83
DK01_pos.d	RIKEN	RIKEN P-VS1 ID-6693 from Mouse_Feces_WT_N_Ctr		[M+]	643.523	232706	8.83
DK02_pos.d	RIKEN	RIKEN P-VS1 ID-6693 from Mouse_Feces_WT_N_Ctr		[M+]	643.523	606634	8.83
DK04_pos.d	RIKEN	RIKEN P-VS1 ID-6693 from Mouse_Feces_WT_N_Ctr		[M+]	643.523	235392	8.83
DK05_pos.d	RIKEN	RIKEN P-VS1 ID-6693 from Mouse_Feces_WT_N_Ctr		[M+]	643.523	355269	8.83
DK06_pos.d	RIKEN	RIKEN P-VS1 ID-6693 from Mouse_Feces_WT_N_Ctr		[M+]	643.523	382602	8.83
DK07_pos.d	RIKEN	RIKEN P-VS1 ID-6693 from Mouse_Feces_WT_N_Ctr		[M+]	643.523	566962	8.83
DK08_pos.d	RIKEN	RIKEN P-VS1 ID-6693 from Mouse_Feces_WT_N_Ctr		[M+]	643.523	605746	8.83
DK09_pos.d	RIKEN	RIKEN P-VS1 ID-6693 from Mouse_Feces_WT_N_Ctr		[M+]	643.523	523425	8.83
DK10_pos.d	RIKEN	RIKEN P-VS1 ID-6693 from Mouse_Feces_WT_N_Ctr		[M+]	643.523	395191	8.83
DK11_pos.d	RIKEN	RIKEN P-VS1 ID-6693 from Mouse_Feces_WT_N_Ctr		[M+]	643.523	508193	8.83
AB2_D.d	RIKEN	RIKEN P-VS1 ID-6693 from Mouse_Feces_WT_N_Ctr		[M+]	643.523	257313	8.83
BeerCh_D.d	RIKEN	RIKEN P-VS1 ID-6693 from Mouse_Feces_WT_N_Ctr		[M+]	643.523	424756	8.83
BeerCh_G.d	RIKEN	RIKEN P-VS1 ID-6693 from Mouse_Feces_WT_N_Ctr		[M+]	643.523	339312	8.83
BeerCh_M.d	RIKEN	RIKEN P-VS1 ID-6693 from Mouse_Feces_WT_N_Ctr		[M+]	643.523	418570	8.83
blank.d	RIKEN	RIKEN P-VS1 ID-6693 from Mouse_Feces_WT_N_Ctr		[M+]	643.523	251060	8.83
blank1.d	RIKEN	RIKEN P-VS1 ID-6693 from Mouse_Feces_WT_N_Ctr		[M+]	643.523	150803	8.83
blank2.d	RIKEN	RIKEN P-VS1 ID-6693 from Mouse_Feces_WT_N_Ctr		[M+]	643.523	173456	8.83
blank3.d	RIKEN	RIKEN P-VS1 ID-6693 from Mouse_Feces_WT_N_Ctr		[M+]	643.523	139643	8.83
cacao_5ug_1.d	RIKEN	RIKEN P-VS1 ID-6693 from Mouse_Feces_WT_N_Ctr		[M+]	643.523	203903	8.83
cacao_5ug_2.d	RIKEN	RIKEN P-VS1 ID-6693 from Mouse_Feces_WT_N_Ctr		[M+]	643.523	143149	8.83
cacao_5ug_3.d	RIKEN	RIKEN P-VS1 ID-6693 from Mouse_Feces_WT_N_Ctr		[M+]	643.523	159497	8.83
CO_M.d	RIKEN	RIKEN P-VS1 ID-6693 from Mouse_Feces_WT_N_Ctr		[M+]	643.523	238644	8.83
ekviliad_6.6ug.d	RIKEN	RIKEN P-VS1 ID-6693 from Mouse_Feces_WT_N_Ctr		[M+]	643.523	78814	8.83
LG2_D.d	RIKEN	RIKEN P-VS1 ID-6693 from Mouse_Feces_WT_N_Ctr		[M+]	643.523	288348	8.83
LG2_M.d	RIKEN	RIKEN P-VS1 ID-6693 from Mouse_Feces_WT_N_Ctr		[M+]	643.523	184984	8.83
LG2_X.d	RIKEN	RIKEN P-VS1 ID-6693 from Mouse_Feces_WT_N_Ctr		[M+]	643.523	212740	8.83
OB1_D.d	RIKEN	RIKEN P-VS1 ID-6693 from Mouse_Feces_WT_N_Ctr		[M+]	643.523	216986	8.83
OB1_G.d	RIKEN	RIKEN P-VS1 ID-6693 from Mouse_Feces_WT_N_Ctr		[M+]	643.523	177372	8.83
OB1_M.d	RIKEN	RIKEN P-VS1 ID-6693 from Mouse_Feces_WT_N_Ctr		[M+]	643.523	184297	8.83
OB1_X.d	RIKEN	RIKEN P-VS1 ID-6693 from Mouse_Feces_WT_N_Ctr		[M+]	643.523	157845	8.83
sawdust_cofee.d	RIKEN	RIKEN P-VS1 ID-6693 from Mouse_Feces_WT_N_Ctr		[M+]	643.523	226741	8.83
sawdust_vsGl.d	RIKEN	RIKEN P-VS1 ID-6693 from Mouse_Feces_WT_N_Ctr		[M+]	643.523	224061	8.83
timka_silos.d	RIKEN	RIKEN P-VS1 ID-6693 from Mouse_Feces_WT_N_Ctr		[M+]	643.523	241619	8.83
VineCh.d	RIKEN	RIKEN P-VS1 ID-6693 from Mouse_Feces_WT_N_Ctr		[M+]	643.523	192226	8.83
blank.d	RIKEN	RIKEN P-VS1 ID-6886 from Cell_C2C12_WT_N_4h10AA		[M+]	653.564	30063	6.34
DK01_pos.d	RIKEN	RIKEN P-VS1 ID-6886 from Cell_C2C12_WT_N_4h10AA		[M+]	653.564	42790	6.34
DK02_pos.d	RIKEN	RIKEN P-VS1 ID-6886 from Cell_C2C12_WT_N_4h10AA		[M+]	653.564	39660	6.34
DK04_pos.d	RIKEN	RIKEN P-VS1 ID-6886 from Cell_C2C12_WT_N_4h10AA		[M+]	653.564	35263	6.34
DK05_pos.d	RIKEN	RIKEN P-VS1 ID-6886 from Cell_C2C12_WT_N_4h10AA		[M+]	653.564	68566	6.34
DK06_pos.d	RIKEN	RIKEN P-VS1 ID-6886 from Cell_C2C12_WT_N_4h10AA		[M+]	653.564	49231	6.34
DK07_pos.d	RIKEN	RIKEN P-VS1 ID-6886 from Cell_C2C12_WT_N_4h10AA		[M+]	653.564	38504	6.34
DK08_pos.d	RIKEN	RIKEN P-VS1 ID-6886 from Cell_C2C12_WT_N_4h10AA		[M+]	653.564	31412	6.34
DK09_pos.d	RIKEN	RIKEN P-VS1 ID-6886 from Cell_C2C12_WT_N_4h10AA		[M+]	653.564	62234	6.34
DK10_pos.d	RIKEN	RIKEN P-VS1 ID-6886 from Cell_C2C12_WT_N_4h10AA		[M+]	653.564	13831	6.34
DK11_pos.d	RIKEN	RIKEN P-VS1 ID-6886 from Cell_C2C12_WT_N_4h10AA		[M+]	653.564	4226	6.34
AB2_D.d	RIKEN	RIKEN P-VS1 ID-6886 from Cell_C2C12_WT_N_4h10AA		[M+]	653.564	432230	6.34
BeerCh_D.d	RIKEN	RIKEN P-VS1 ID-6886 from Cell_C2C12_WT_N_4h10AA		[M+]	653.564	701102	6.34
BeerCh_G.d	RIKEN	RIKEN P-VS1 ID-6886 from Cell_C2C12_WT_N_4h10AA		[M+]	653.564	269181	6.34
BeerCh_M.d	RIKEN	RIKEN P-VS1 ID-6886 from Cell_C2C12_WT_N_4h10AA		[M+]	653.564	223928	6.34
blank.d	RIKEN	RIKEN P-VS1 ID-6886 from Cell_C2C12_WT_N_4h10AA		[M+]	653.564	87228	6.34
blank1.d	RIKEN	RIKEN P-VS1 ID-6886 from Cell_C2C12_WT_N_4h10AA		[M+]	653.564	5317	6.34
blank2.d	RIKEN	RIKEN P-VS1 ID-6886 from Cell_C2C12_WT_N_4h10AA		[M+]	653.564	15824	6.34
blank3.d	RIKEN	RIKEN P-VS1 ID-6886 from Cell_C2C12_WT_N_4h10AA		[M+]	653.564	38297	6.34
cacao_5ug_1.d	RIKEN	RIKEN P-VS1 ID-6886 from Cell_C2C12_WT_N_4h10AA		[M+]	653.564	17848	6.34
cacao_5ug_2.d	RIKEN	RIKEN P-VS1 ID-6886 from Cell_C2C12_WT_N_4h10AA		[M+]	653.564	9567	6.34
cacao_5ug_3.d	RIKEN	RIKEN P-VS1 ID-6886 from Cell_C2C12_WT_N_4h10AA		[M+]	653.564	20283	6.34
CO_M.d	RIKEN	RIKEN P-VS1 ID-6886 from Cell_C2C12_WT_N_4h10AA		[M+]	653.564	285393	6.34
ekviliad_6.6ug.d	RIKEN	RIKEN P-VS1 ID-6886 from Cell_C2C12_WT_N_4h10AA		[M+]	653.564	70968	6.34
LG2_D.d	RIKEN	RIKEN P-VS1 ID-6886 from Cell_C2C12_WT_N_4h10AA		[M+]	653.564	355519	6.34
LG2_M.d	RIKEN	RIKEN P-VS1 ID-6886 from Cell_C2C12_WT_N_4h10AA		[M+]	653.564	138869	6.34
LG2_X.d	RIKEN	RIKEN P-VS1 ID-6886 from Cell_C2C12_WT_N_4h10AA		[M+]	653.564	91754	6.34
OB1_D.d	RIKEN	RIKEN P-VS1 ID-6886 from Cell_C2C12_WT_N_4h10AA		[M+]	653.564	209652	6.34
OB1_G.d	RIKEN	RIKEN P-VS1 ID-6886 from Cell_C2C12_WT_N_4h10AA		[M+]	653.564	234551	6.34
OB1_M.d	RIKEN	RIKEN P-VS1 ID-6886 from Cell_C2C12_WT_N_4h10AA		[M+]	653.564	82704	6.34
OB1_X.d	RIKEN	RIKEN P-VS1 ID-6886 from Cell_C2C12_WT_N_4h10AA		[M+]	653.564	158380	6.34
sawdust_cofee.d	RIKEN	RIKEN P-VS1 ID-6886 from Cell_C2C12_WT_N_4h10AA		[M+]	653.564	266962	6.34
sawdust_vsGl.d	RIKEN	RIKEN P-VS1 ID-6886 from Cell_C2C12_WT_N_4h10AA		[M+]	653.564	288531	6.34
timka_silos.d	RIKEN	RIKEN P-VS1 ID-6886 from Cell_C2C12_WT_N_4h10AA		[M+]	653.564	94468	6.34
VineCh.d	RIKEN	RIKEN P-VS1 ID-6886 from Cell_C2C12_WT_N_4h10AA		[M+]	653.564	156501	6.34
blank.d	RIKEN	RIKEN P-VS1 ID-6421 from Mouse_Feces_WT_ABX_Ctr		[M+]	631.47	31040	8.08
DK01_pos.d	RIKEN	RIKEN P-VS1 ID-6421 from Mouse_Feces_WT_ABX_Ctr		[M+]	631.47	152066	8.08
DK02_pos.d	RIKEN	RIKEN P-VS1 ID-6421 from Mouse_Feces_WT_ABX_Ctr		[M+]	631.47	383945	8.08
DK04_pos.d	RIKEN	RIKEN P-VS1 ID-6421 from Mouse_Feces_WT_ABX_Ctr		[M+]	631.47	310829	8.08
DK05_pos.d	RIKEN	RIKEN P-VS1 ID-6421 from Mouse_Feces_WT_ABX_Ctr		[M+]	631.47	346657	8.08
DK06_pos.d	RIKEN	RIKEN P-VS1 ID-6421 from Mouse_Feces_WT_ABX_Ctr		[M+]	631.47	381602	8.08
DK07_pos.d	RIKEN	RIKEN P-VS1 ID-6421 from Mouse_Feces_WT_ABX_Ctr		[M+]	631.47	357371	8.08
DK08_pos.d	RIKEN	RIKEN P-VS1 ID-6421 from Mouse_Feces_WT_ABX_Ctr		[M+]	631.47	395745	8.08
DK09_pos.d	RIKEN	RIKEN P-VS1 ID-6421 from Mouse_Feces_WT_ABX_Ctr		[M+]	631.47	332577	8.08
DK10_pos.d	RIKEN	RIKEN P-VS1 ID-6421 from Mouse_Feces_WT_ABX_Ctr		[M+]	631.47	314243	8.08
DK11_pos.d	RIKEN	RIKEN P-VS1 ID-6421 from Mouse_Feces_WT_ABX_Ctr		[M+]	631.47	161396	8.08
AB2_D.d	RIKEN	RIKEN P-VS1 ID-6421 from Mouse_Feces_WT_ABX_Ctr		[M+]	631.47	66867	8.08
BeerCh_D.d	RIKEN	RIKEN P-VS1 ID-6421 from Mouse_Feces_WT_ABX_Ctr		[M+]	631.47	75414	8.08
BeerCh_G.d	RIKEN	RIKEN P-VS1 ID-6421 from Mouse_Feces_WT_ABX_Ctr		[M+]	631.47	62747	8.08
BeerCh_M.d	RIKEN	RIKEN P-VS1 ID-6421 from Mouse_Feces_WT_ABX_Ctr		[M+]	631.47	65027	8.08
blank.d	RIKEN	RIKEN P-VS1 ID-6421 from Mouse_Feces_WT_ABX_Ctr		[M+]	631.47	47903	8.08
blank1.d	RIKEN	RIKEN P-VS1 ID-6421 from Mouse_Feces_WT_ABX_Ctr		[M+]	631.47	44339	8.08
blank2.d	RIKEN	RIKEN P-VS1 ID-6421 from Mouse_Feces_WT_ABX_Ctr		[M+]	631.47	20224	8.08
blank3.d	RIKEN	RIKEN P-VS1 ID-6421 from Mouse_Feces_WT_ABX_Ctr		[M+]	631.47	48191	8.08
cacao_5ug_1.d	RIKEN	RIKEN P-VS1 ID-6421 from Mouse_Feces_WT_ABX_Ctr		[M+]	631.47	29806	8.08
cacao_5ug_2.d	RIKEN	RIKEN P-VS1 ID-6421 from Mouse_Feces_WT_ABX_Ctr		[M+]	631.47	40946	8.08
cacao_5ug_3.d	RIKEN	RIKEN P-VS1 ID-6421 from Mouse_Feces_WT_ABX_Ctr		[M+]	631.47	22152	8.08
CO_M.d	RIKEN	RIKEN P-VS1 ID-6421 from Mouse_Feces_WT_ABX_Ctr		[M+]	631.47	50702	8.08
ekviliad_6.6ug.d	RIKEN	RIKEN P-VS1 ID-6421 from Mouse_Feces_WT_ABX_Ctr		[M+]	631.47	30137	8.08
LG2_D.d	RIKEN	RIKEN P-VS1 ID-6421 from Mouse_Feces_WT_ABX_Ctr		[M+]	631.47	10881	8.08
LG2_M.d	RIKEN	RIKEN P-VS1 ID-6421 from Mouse_Feces_WT_ABX_Ctr		[M+]	631.47	24713	8.08
LG2_X.d	RIKEN	RIKEN P-VS1 ID-6421 from Mouse_Feces_WT_ABX_Ctr		[M+]	631.47	49371	8.08
OB1_D.d	RIKEN	RIKEN P-VS1 ID-6421 from Mouse_Feces_WT_ABX_Ctr		[M+]	631.47	71737	8.08
OB1_G.d	RIKEN	RIKEN P-VS1 ID-6421 from Mouse_Feces_WT_ABX_Ctr		[M+]	631.47	59197	8.08
OB1_M.d	RIKEN	RIKEN P-VS1 ID-6421 from Mouse_Feces_WT_ABX_Ctr		[M+]	631.47	127733	8.08
OB1_X.d	RIKEN	RIKEN P-VS1 ID-6421 from Mouse_Feces_WT_ABX_Ctr		[M+]	631.47	85074	8.08
sawdust_cofee.d	RIKEN	RIKEN P-VS1 ID-6421 from Mouse_Feces_WT_ABX_Ctr		[M+]	631.47	39148	8.08
sawdust_vsGl.d	RIKEN	RIKEN P-VS1 ID-6421 from Mouse_Feces_WT_ABX_Ctr		[M+]	631.47	84335	8.08
timka_silos.d	RIKEN	RIKEN P-VS1 ID-6421 from Mouse_Feces_WT_ABX_Ctr		[M+]	631.47	62385	8.08
VineCh.d	RIKEN	RIKEN P-VS1 ID-6421 from Mouse_Feces_WT_ABX_Ctr		[M+]	631.47	17832	8.08
blank.d	RIKEN	RIKEN P-VS1 ID-5923 from Mouse_Feces_WT_N_Ctr		[M+]	607.39	107540	7.72
DK01_pos.d	RIKEN	RIKEN P-VS1 ID-5923 from Mouse_Feces_WT_N_Ctr		[M+]	607.39	521879	7.72
DK02_pos.d	RIKEN	RIKEN P-VS1 ID-5923 from Mouse_Feces_WT_N_Ctr		[M+]	607.39	636432	7.72
DK04_pos.d	RIKEN	RIKEN P-VS1 ID-5923 from Mouse_Feces_WT_N_Ctr		[M+]	607.39	455735	7.72
DK05_pos.d	RIKEN	RIKEN P-VS1 ID-5923 from Mouse_Feces_WT_N_Ctr		[M+]	607.39	478954	7.72
DK06_pos.d	RIKEN	RIKEN P-VS1 ID-5923 from Mouse_Feces_WT_N_Ctr		[M+]	607.39	483064	7.72
DK07_pos.d	RIKEN	RIKEN P-VS1 ID-5923 from Mouse_Feces_WT_N_Ctr		[M+]	607.39	557971	7.72
DK08_pos.d	RIKEN	RIKEN P-VS1 ID-5923 from Mouse_Feces_WT_N_Ctr		[M+]	607.39	592701	7.72
DK09_pos.d	RIKEN	RIKEN P-VS1 ID-5923 from Mouse_Feces_WT_N_Ctr		[M+]	607.39	524472	7.72
DK10_pos.d	RIKEN	RIKEN P-VS1 ID-5923 from Mouse_Feces_WT_N_Ctr		[M+]	607.39	474841	7.72
DK11_pos.d	RIKEN	RIKEN P-VS1 ID-5923 from Mouse_Feces_WT_N_Ctr		[M+]	607.39	473113	7.72
AB2_D.d	RIKEN	RIKEN P-VS1 ID-5923 from Mouse_Feces_WT_N_Ctr		[M+]	607.39	1693559	7.72
BeerCh_D.d	RIKEN	RIKEN P-VS1 ID-5923 from Mouse_Feces_WT_N_Ctr		[M+]	607.39	1786071	7.72
BeerCh_G.d	RIKEN	RIKEN P-VS1 ID-5923 from Mouse_Feces_WT_N_Ctr		[M+]	607.39	944930	7.72
BeerCh_M.d	RIKEN	RIKEN P-VS1 ID-5923 from Mouse_Feces_WT_N_Ctr		[M+]	607.39	1385622	7.72
blank.d	RIKEN	RIKEN P-VS1 ID-5923 from Mouse_Feces_WT_N_Ctr		[M+]	607.39	589328	7.72
blank1.d	RIKEN	RIKEN P-VS1 ID-5923 from Mouse_Feces_WT_N_Ctr		[M+]	607.39	102426	7.72
blank2.d	RIKEN	RIKEN P-VS1 ID-5923 from Mouse_Feces_WT_N_Ctr		[M+]	607.39	117085	7.72
blank3.d	RIKEN	RIKEN P-VS1 ID-5923 from Mouse_Feces_WT_N_Ctr		[M+]	607.39	86859	7.72
cacao_5ug_1.d	RIKEN	RIKEN P-VS1 ID-5923 from Mouse_Feces_WT_N_Ctr		[M+]	607.39	142513	7.72
cacao_5ug_2.d	RIKEN	RIKEN P-VS1 ID-5923 from Mouse_Feces_WT_N_Ctr		[M+]	607.39	164192	7.72
cacao_5ug_3.d	RIKEN	RIKEN P-VS1 ID-5923 from Mouse_Feces_WT_N_Ctr		[M+]	607.39	147400	7.72
CO_M.d	RIKEN	RIKEN P-VS1 ID-5923 from Mouse_Feces_WT_N_Ctr		[M+]	607.39	1408693	7.72
ekviliad_6.6ug.d	RIKEN	RIKEN P-VS1 ID-5923 from Mouse_Feces_WT_N_Ctr		[M+]	607.39	181311	7.72
LG2_D.d	RIKEN	RIKEN P-VS1 ID-5923 from Mouse_Feces_WT_N_Ctr		[M+]	607.39	1749086	7.72
LG2_M.d	RIKEN	RIKEN P-VS1 ID-5923 from Mouse_Feces_WT_N_Ctr		[M+]	607.39	1149672	7.72
LG2_X.d	RIKEN	RIKEN P-VS1 ID-5923 from Mouse_Feces_WT_N_Ctr		[M+]	607.39	873686	7.72
OB1_D.d	RIKEN	RIKEN P-VS1 ID-5923 from Mouse_Feces_WT_N_Ctr		[M+]	607.39	1265571	7.72
OB1_G.d	RIKEN	RIKEN P-VS1 ID-5923 from Mouse_Feces_WT_N_Ctr		[M+]	607.39	1416826	7.72
OB1_M.d	RIKEN	RIKEN P-VS1 ID-5923 from Mouse_Feces_WT_N_Ctr		[M+]	607.39	1229193	7.72
OB1_X.d	RIKEN	RIKEN P-VS1 ID-5923 from Mouse_Feces_WT_N_Ctr		[M+]	607.39	1421773	7.72
sawdust_cofee.d	RIKEN	RIKEN P-VS1 ID-5923 from Mouse_Feces_WT_N_Ctr		[M+]	607.39	1617722	7.72
sawdust_vsGl.d	RIKEN	RIKEN P-VS1 ID-5923 from Mouse_Feces_WT_N_Ctr		[M+]	607.39	2179409	7.72
timka_silos.d	RIKEN	RIKEN P-VS1 ID-5923 from Mouse_Feces_WT_N_Ctr		[M+]	607.39	780255	7.72
VineCh.d	RIKEN	RIKEN P-VS1 ID-5923 from Mouse_Feces_WT_N_Ctr		[M+]	607.39	1658044	7.72
blank.d	LPE	LPE 18:1	O=C(OCC(O)COP(=O)(O)OCCN)CCCCCCCC=CCCCCCCCC	[M+H]	480.308	168	1.93
DK01_pos.d	LPE	LPE 18:1	O=C(OCC(O)COP(=O)(O)OCCN)CCCCCCCC=CCCCCCCCC	[M+H]	480.308	4895	1.93
DK02_pos.d	LPE	LPE 18:1	O=C(OCC(O)COP(=O)(O)OCCN)CCCCCCCC=CCCCCCCCC	[M+H]	480.308	132385	1.93
DK04_pos.d	LPE	LPE 18:1	O=C(OCC(O)COP(=O)(O)OCCN)CCCCCCCC=CCCCCCCCC	[M+H]	480.308	35034	1.93
DK05_pos.d	LPE	LPE 18:1	O=C(OCC(O)COP(=O)(O)OCCN)CCCCCCCC=CCCCCCCCC	[M+H]	480.308	115588	1.93
DK06_pos.d	LPE	LPE 18:1	O=C(OCC(O)COP(=O)(O)OCCN)CCCCCCCC=CCCCCCCCC	[M+H]	480.308	105577	1.93
DK07_pos.d	LPE	LPE 18:1	O=C(OCC(O)COP(=O)(O)OCCN)CCCCCCCC=CCCCCCCCC	[M+H]	480.308	58892	1.93
DK08_pos.d	LPE	LPE 18:1	O=C(OCC(O)COP(=O)(O)OCCN)CCCCCCCC=CCCCCCCCC	[M+H]	480.308	81579	1.93
DK09_pos.d	LPE	LPE 18:1	O=C(OCC(O)COP(=O)(O)OCCN)CCCCCCCC=CCCCCCCCC	[M+H]	480.308	108638	1.93
DK10_pos.d	LPE	LPE 18:1	O=C(OCC(O)COP(=O)(O)OCCN)CCCCCCCC=CCCCCCCCC	[M+H]	480.308	112754	1.93
DK11_pos.d	LPE	LPE 18:1	O=C(OCC(O)COP(=O)(O)OCCN)CCCCCCCC=CCCCCCCCC	[M+H]	480.308	32565	1.93
AB2_D.d	LPE	LPE 18:1	O=C(OCC(O)COP(=O)(O)OCCN)CCCCCCCC=CCCCCCCCC	[M+H]	480.308	5576	1.93
BeerCh_D.d	LPE	LPE 18:1	O=C(OCC(O)COP(=O)(O)OCCN)CCCCCCCC=CCCCCCCCC	[M+H]	480.308	2491	1.93
BeerCh_G.d	LPE	LPE 18:1	O=C(OCC(O)COP(=O)(O)OCCN)CCCCCCCC=CCCCCCCCC	[M+H]	480.308	3276	1.93
BeerCh_M.d	LPE	LPE 18:1	O=C(OCC(O)COP(=O)(O)OCCN)CCCCCCCC=CCCCCCCCC	[M+H]	480.308	14603	1.93
blank.d	LPE	LPE 18:1	O=C(OCC(O)COP(=O)(O)OCCN)CCCCCCCC=CCCCCCCCC	[M+H]	480.308	1425	1.93
blank1.d	LPE	LPE 18:1	O=C(OCC(O)COP(=O)(O)OCCN)CCCCCCCC=CCCCCCCCC	[M+H]	480.308	3813	1.93
blank2.d	LPE	LPE 18:1	O=C(OCC(O)COP(=O)(O)OCCN)CCCCCCCC=CCCCCCCCC	[M+H]	480.308	674	1.93
blank3.d	LPE	LPE 18:1	O=C(OCC(O)COP(=O)(O)OCCN)CCCCCCCC=CCCCCCCCC	[M+H]	480.308	3454	1.93
cacao_5ug_1.d	LPE	LPE 18:1	O=C(OCC(O)COP(=O)(O)OCCN)CCCCCCCC=CCCCCCCCC	[M+H]	480.308	4993	1.93
cacao_5ug_2.d	LPE	LPE 18:1	O=C(OCC(O)COP(=O)(O)OCCN)CCCCCCCC=CCCCCCCCC	[M+H]	480.308	4338	1.93
cacao_5ug_3.d	LPE	LPE 18:1	O=C(OCC(O)COP(=O)(O)OCCN)CCCCCCCC=CCCCCCCCC	[M+H]	480.308	3752	1.93
CO_M.d	LPE	LPE 18:1	O=C(OCC(O)COP(=O)(O)OCCN)CCCCCCCC=CCCCCCCCC	[M+H]	480.308	6833	1.93
ekviliad_6.6ug.d	LPE	LPE 18:1	O=C(OCC(O)COP(=O)(O)OCCN)CCCCCCCC=CCCCCCCCC	[M+H]	480.308	2880	1.93
LG2_D.d	LPE	LPE 18:1	O=C(OCC(O)COP(=O)(O)OCCN)CCCCCCCC=CCCCCCCCC	[M+H]	480.308	5406	1.93
LG2_M.d	LPE	LPE 18:1	O=C(OCC(O)COP(=O)(O)OCCN)CCCCCCCC=CCCCCCCCC	[M+H]	480.308	691	1.93
LG2_X.d	LPE	LPE 18:1	O=C(OCC(O)COP(=O)(O)OCCN)CCCCCCCC=CCCCCCCCC	[M+H]	480.308	3837	1.93
OB1_D.d	LPE	LPE 18:1	O=C(OCC(O)COP(=O)(O)OCCN)CCCCCCCC=CCCCCCCCC	[M+H]	480.308	5632	1.93
OB1_G.d	LPE	LPE 18:1	O=C(OCC(O)COP(=O)(O)OCCN)CCCCCCCC=CCCCCCCCC	[M+H]	480.308	6415	1.93
OB1_M.d	LPE	LPE 18:1	O=C(OCC(O)COP(=O)(O)OCCN)CCCCCCCC=CCCCCCCCC	[M+H]	480.308	9072	1.93
OB1_X.d	LPE	LPE 18:1	O=C(OCC(O)COP(=O)(O)OCCN)CCCCCCCC=CCCCCCCCC	[M+H]	480.308	6046	1.93
sawdust_cofee.d	LPE	LPE 18:1	O=C(OCC(O)COP(=O)(O)OCCN)CCCCCCCC=CCCCCCCCC	[M+H]	480.308	6841	1.93
sawdust_vsGl.d	LPE	LPE 18:1	O=C(OCC(O)COP(=O)(O)OCCN)CCCCCCCC=CCCCCCCCC	[M+H]	480.308	5806	1.93
timka_silos.d	LPE	LPE 18:1	O=C(OCC(O)COP(=O)(O)OCCN)CCCCCCCC=CCCCCCCCC	[M+H]	480.308	1879	1.93
VineCh.d	LPE	LPE 18:1	O=C(OCC(O)COP(=O)(O)OCCN)CCCCCCCC=CCCCCCCCC	[M+H]	480.308	2926	1.93
blank.d	LPE	LPE 18:1	O=C(OCC(O)COP(=O)(O)OCCN)CCCCCCCC=CCCCCCCCC	[M+H]	480.308	6962	1.93
DK01_pos.d	LPE	LPE 18:1	O=C(OCC(O)COP(=O)(O)OCCN)CCCCCCCC=CCCCCCCCC	[M+H]	480.308	2497	1.93
DK02_pos.d	LPE	LPE 18:1	O=C(OCC(O)COP(=O)(O)OCCN)CCCCCCCC=CCCCCCCCC	[M+H]	480.308	29363	1.93
DK04_pos.d	LPE	LPE 18:1	O=C(OCC(O)COP(=O)(O)OCCN)CCCCCCCC=CCCCCCCCC	[M+H]	480.308	18272	1.93
DK05_pos.d	LPE	LPE 18:1	O=C(OCC(O)COP(=O)(O)OCCN)CCCCCCCC=CCCCCCCCC	[M+H]	480.308	32510	1.93
DK06_pos.d	LPE	LPE 18:1	O=C(OCC(O)COP(=O)(O)OCCN)CCCCCCCC=CCCCCCCCC	[M+H]	480.308	31479	1.93
DK07_pos.d	LPE	LPE 18:1	O=C(OCC(O)COP(=O)(O)OCCN)CCCCCCCC=CCCCCCCCC	[M+H]	480.308	12146	1.93
DK08_pos.d	LPE	LPE 18:1	O=C(OCC(O)COP(=O)(O)OCCN)CCCCCCCC=CCCCCCCCC	[M+H]	480.308	13976	1.93
DK09_pos.d	LPE	LPE 18:1	O=C(OCC(O)COP(=O)(O)OCCN)CCCCCCCC=CCCCCCCCC	[M+H]	480.308	37603	1.93
DK10_pos.d	LPE	LPE 18:1	O=C(OCC(O)COP(=O)(O)OCCN)CCCCCCCC=CCCCCCCCC	[M+H]	480.308	33577	1.93
DK11_pos.d	LPE	LPE 18:1	O=C(OCC(O)COP(=O)(O)OCCN)CCCCCCCC=CCCCCCCCC	[M+H]	480.308	14721	1.93
AB2_D.d	LPE	LPE 18:1	O=C(OCC(O)COP(=O)(O)OCCN)CCCCCCCC=CCCCCCCCC	[M+H]	480.308	7967	1.93
BeerCh_D.d	LPE	LPE 18:1	O=C(OCC(O)COP(=O)(O)OCCN)CCCCCCCC=CCCCCCCCC	[M+H]	480.308	2412	1.93
BeerCh_G.d	LPE	LPE 18:1	O=C(OCC(O)COP(=O)(O)OCCN)CCCCCCCC=CCCCCCCCC	[M+H]	480.308	2142	1.93
BeerCh_M.d	LPE	LPE 18:1	O=C(OCC(O)COP(=O)(O)OCCN)CCCCCCCC=CCCCCCCCC	[M+H]	480.308	19379	1.93
blank.d	LPE	LPE 18:1	O=C(OCC(O)COP(=O)(O)OCCN)CCCCCCCC=CCCCCCCCC	[M+H]	480.308	2014	1.93
blank1.d	LPE	LPE 18:1	O=C(OCC(O)COP(=O)(O)OCCN)CCCCCCCC=CCCCCCCCC	[M+H]	480.308	6727	1.93
blank2.d	LPE	LPE 18:1	O=C(OCC(O)COP(=O)(O)OCCN)CCCCCCCC=CCCCCCCCC	[M+H]	480.308	2955	1.93
blank3.d	LPE	LPE 18:1	O=C(OCC(O)COP(=O)(O)OCCN)CCCCCCCC=CCCCCCCCC	[M+H]	480.308	1701	1.93
cacao_5ug_1.d	LPE	LPE 18:1	O=C(OCC(O)COP(=O)(O)OCCN)CCCCCCCC=CCCCCCCCC	[M+H]	480.308	1010	1.93
cacao_5ug_2.d	LPE	LPE 18:1	O=C(OCC(O)COP(=O)(O)OCCN)CCCCCCCC=CCCCCCCCC	[M+H]	480.308	1606	1.93
cacao_5ug_3.d	LPE	LPE 18:1	O=C(OCC(O)COP(=O)(O)OCCN)CCCCCCCC=CCCCCCCCC	[M+H]	480.308	3722	1.93
CO_M.d	LPE	LPE 18:1	O=C(OCC(O)COP(=O)(O)OCCN)CCCCCCCC=CCCCCCCCC	[M+H]	480.308	694	1.93
ekviliad_6.6ug.d	LPE	LPE 18:1	O=C(OCC(O)COP(=O)(O)OCCN)CCCCCCCC=CCCCCCCCC	[M+H]	480.308	2660	1.93
LG2_D.d	LPE	LPE 18:1	O=C(OCC(O)COP(=O)(O)OCCN)CCCCCCCC=CCCCCCCCC	[M+H]	480.308	17503	1.93
LG2_M.d	LPE	LPE 18:1	O=C(OCC(O)COP(=O)(O)OCCN)CCCCCCCC=CCCCCCCCC	[M+H]	480.308	6481	1.93
LG2_X.d	LPE	LPE 18:1	O=C(OCC(O)COP(=O)(O)OCCN)CCCCCCCC=CCCCCCCCC	[M+H]	480.308	5148	1.93
OB1_D.d	LPE	LPE 18:1	O=C(OCC(O)COP(=O)(O)OCCN)CCCCCCCC=CCCCCCCCC	[M+H]	480.308	7319	1.93
OB1_G.d	LPE	LPE 18:1	O=C(OCC(O)COP(=O)(O)OCCN)CCCCCCCC=CCCCCCCCC	[M+H]	480.308	16901	1.93
OB1_M.d	LPE	LPE 18:1	O=C(OCC(O)COP(=O)(O)OCCN)CCCCCCCC=CCCCCCCCC	[M+H]	480.308	4039	1.93
OB1_X.d	LPE	LPE 18:1	O=C(OCC(O)COP(=O)(O)OCCN)CCCCCCCC=CCCCCCCCC	[M+H]	480.308	3628	1.93
sawdust_cofee.d	LPE	LPE 18:1	O=C(OCC(O)COP(=O)(O)OCCN)CCCCCCCC=CCCCCCCCC	[M+H]	480.308	8029	1.93
sawdust_vsGl.d	LPE	LPE 18:1	O=C(OCC(O)COP(=O)(O)OCCN)CCCCCCCC=CCCCCCCCC	[M+H]	480.308	9988	1.93
timka_silos.d	LPE	LPE 18:1	O=C(OCC(O)COP(=O)(O)OCCN)CCCCCCCC=CCCCCCCCC	[M+H]	480.308	4434	1.93
VineCh.d	LPE	LPE 18:1	O=C(OCC(O)COP(=O)(O)OCCN)CCCCCCCC=CCCCCCCCC	[M+H]	480.308	7804	1.93
blank.d	LPE	LPE 18:1	O=C(OCC(O)COP(=O)(O)OCCN)CCCCCCCC=CCCCCCCCC	[M+H]	480.308	1666	1.93
DK01_pos.d	LPE	LPE 18:1	O=C(OCC(O)COP(=O)(O)OCCN)CCCCCCCC=CCCCCCCCC	[M+H]	480.308	5973	1.93
DK02_pos.d	LPE	LPE 18:1	O=C(OCC(O)COP(=O)(O)OCCN)CCCCCCCC=CCCCCCCCC	[M+H]	480.308	8991	1.93
DK04_pos.d	LPE	LPE 18:1	O=C(OCC(O)COP(=O)(O)OCCN)CCCCCCCC=CCCCCCCCC	[M+H]	480.308	6007	1.93
DK05_pos.d	LPE	LPE 18:1	O=C(OCC(O)COP(=O)(O)OCCN)CCCCCCCC=CCCCCCCCC	[M+H]	480.308	12627	1.93
DK06_pos.d	LPE	LPE 18:1	O=C(OCC(O)COP(=O)(O)OCCN)CCCCCCCC=CCCCCCCCC	[M+H]	480.308	10621	1.93
DK07_pos.d	LPE	LPE 18:1	O=C(OCC(O)COP(=O)(O)OCCN)CCCCCCCC=CCCCCCCCC	[M+H]	480.308	6525	1.93
DK08_pos.d	LPE	LPE 18:1	O=C(OCC(O)COP(=O)(O)OCCN)CCCCCCCC=CCCCCCCCC	[M+H]	480.308	9638	1.93
DK09_pos.d	LPE	LPE 18:1	O=C(OCC(O)COP(=O)(O)OCCN)CCCCCCCC=CCCCCCCCC	[M+H]	480.308	5826	1.93
DK10_pos.d	LPE	LPE 18:1	O=C(OCC(O)COP(=O)(O)OCCN)CCCCCCCC=CCCCCCCCC	[M+H]	480.308	6518	1.93
DK11_pos.d	LPE	LPE 18:1	O=C(OCC(O)COP(=O)(O)OCCN)CCCCCCCC=CCCCCCCCC	[M+H]	480.308	12522	1.93
AB2_D.d	LPE	LPE 18:1	O=C(OCC(O)COP(=O)(O)OCCN)CCCCCCCC=CCCCCCCCC	[M+H]	480.308	2733	1.93
BeerCh_D.d	LPE	LPE 18:1	O=C(OCC(O)COP(=O)(O)OCCN)CCCCCCCC=CCCCCCCCC	[M+H]	480.308	2004	1.93
BeerCh_G.d	LPE	LPE 18:1	O=C(OCC(O)COP(=O)(O)OCCN)CCCCCCCC=CCCCCCCCC	[M+H]	480.308	2633	1.93
BeerCh_M.d	LPE	LPE 18:1	O=C(OCC(O)COP(=O)(O)OCCN)CCCCCCCC=CCCCCCCCC	[M+H]	480.308	3874	1.93
blank.d	LPE	LPE 18:1	O=C(OCC(O)COP(=O)(O)OCCN)CCCCCCCC=CCCCCCCCC	[M+H]	480.308	3088	1.93
blank1.d	LPE	LPE 18:1	O=C(OCC(O)COP(=O)(O)OCCN)CCCCCCCC=CCCCCCCCC	[M+H]	480.308	5751	1.93
blank2.d	LPE	LPE 18:1	O=C(OCC(O)COP(=O)(O)OCCN)CCCCCCCC=CCCCCCCCC	[M+H]	480.308	7464	1.93
blank3.d	LPE	LPE 18:1	O=C(OCC(O)COP(=O)(O)OCCN)CCCCCCCC=CCCCCCCCC	[M+H]	480.308	6630	1.93
cacao_5ug_1.d	LPE	LPE 18:1	O=C(OCC(O)COP(=O)(O)OCCN)CCCCCCCC=CCCCCCCCC	[M+H]	480.308	6651	1.93
cacao_5ug_2.d	LPE	LPE 18:1	O=C(OCC(O)COP(=O)(O)OCCN)CCCCCCCC=CCCCCCCCC	[M+H]	480.308	5490	1.93
cacao_5ug_3.d	LPE	LPE 18:1	O=C(OCC(O)COP(=O)(O)OCCN)CCCCCCCC=CCCCCCCCC	[M+H]	480.308	2551	1.93
CO_M.d	LPE	LPE 18:1	O=C(OCC(O)COP(=O)(O)OCCN)CCCCCCCC=CCCCCCCCC	[M+H]	480.308	3210	1.93
ekviliad_6.6ug.d	LPE	LPE 18:1	O=C(OCC(O)COP(=O)(O)OCCN)CCCCCCCC=CCCCCCCCC	[M+H]	480.308	2329	1.93
LG2_D.d	LPE	LPE 18:1	O=C(OCC(O)COP(=O)(O)OCCN)CCCCCCCC=CCCCCCCCC	[M+H]	480.308	3387	1.93
LG2_M.d	LPE	LPE 18:1	O=C(OCC(O)COP(=O)(O)OCCN)CCCCCCCC=CCCCCCCCC	[M+H]	480.308	3906	1.93
LG2_X.d	LPE	LPE 18:1	O=C(OCC(O)COP(=O)(O)OCCN)CCCCCCCC=CCCCCCCCC	[M+H]	480.308	2466	1.93
OB1_D.d	LPE	LPE 18:1	O=C(OCC(O)COP(=O)(O)OCCN)CCCCCCCC=CCCCCCCCC	[M+H]	480.308	6992	1.93
OB1_G.d	LPE	LPE 18:1	O=C(OCC(O)COP(=O)(O)OCCN)CCCCCCCC=CCCCCCCCC	[M+H]	480.308	6933	1.93
OB1_M.d	LPE	LPE 18:1	O=C(OCC(O)COP(=O)(O)OCCN)CCCCCCCC=CCCCCCCCC	[M+H]	480.308	4222	1.93
OB1_X.d	LPE	LPE 18:1	O=C(OCC(O)COP(=O)(O)OCCN)CCCCCCCC=CCCCCCCCC	[M+H]	480.308	397	1.93
sawdust_cofee.d	LPE	LPE 18:1	O=C(OCC(O)COP(=O)(O)OCCN)CCCCCCCC=CCCCCCCCC	[M+H]	480.308	3789	1.93
sawdust_vsGl.d	LPE	LPE 18:1	O=C(OCC(O)COP(=O)(O)OCCN)CCCCCCCC=CCCCCCCCC	[M+H]	480.308	3897	1.93
timka_silos.d	LPE	LPE 18:1	O=C(OCC(O)COP(=O)(O)OCCN)CCCCCCCC=CCCCCCCCC	[M+H]	480.308	3385	1.93
VineCh.d	LPE	LPE 18:1	O=C(OCC(O)COP(=O)(O)OCCN)CCCCCCCC=CCCCCCCCC	[M+H]	480.308	1226	1.93
blank.d	LPC	LPC 18:1/0:0	O=C(OCC(O)COP(=O)([O-])OCC[N+](C)(C)C)CCCCCCCC=CCCCCCCCC	[M+H]	522.355	6017	1.91
DK01_pos.d	LPC	LPC 18:1/0:0	O=C(OCC(O)COP(=O)([O-])OCC[N+](C)(C)C)CCCCCCCC=CCCCCCCCC	[M+H]	522.355	228166	1.91
DK02_pos.d	LPC	LPC 18:1/0:0	O=C(OCC(O)COP(=O)([O-])OCC[N+](C)(C)C)CCCCCCCC=CCCCCCCCC	[M+H]	522.355	456907	1.91
DK04_pos.d	LPC	LPC 18:1/0:0	O=C(OCC(O)COP(=O)([O-])OCC[N+](C)(C)C)CCCCCCCC=CCCCCCCCC	[M+H]	522.355	332689	1.91
DK05_pos.d	LPC	LPC 18:1/0:0	O=C(OCC(O)COP(=O)([O-])OCC[N+](C)(C)C)CCCCCCCC=CCCCCCCCC	[M+H]	522.355	468177	1.91
DK06_pos.d	LPC	LPC 18:1/0:0	O=C(OCC(O)COP(=O)([O-])OCC[N+](C)(C)C)CCCCCCCC=CCCCCCCCC	[M+H]	522.355	414548	1.91
DK07_pos.d	LPC	LPC 18:1/0:0	O=C(OCC(O)COP(=O)([O-])OCC[N+](C)(C)C)CCCCCCCC=CCCCCCCCC	[M+H]	522.355	171196	1.91
DK08_pos.d	LPC	LPC 18:1/0:0	O=C(OCC(O)COP(=O)([O-])OCC[N+](C)(C)C)CCCCCCCC=CCCCCCCCC	[M+H]	522.355	216528	1.91
DK09_pos.d	LPC	LPC 18:1/0:0	O=C(OCC(O)COP(=O)([O-])OCC[N+](C)(C)C)CCCCCCCC=CCCCCCCCC	[M+H]	522.355	393122	1.91
DK10_pos.d	LPC	LPC 18:1/0:0	O=C(OCC(O)COP(=O)([O-])OCC[N+](C)(C)C)CCCCCCCC=CCCCCCCCC	[M+H]	522.355	467870	1.91
DK11_pos.d	LPC	LPC 18:1/0:0	O=C(OCC(O)COP(=O)([O-])OCC[N+](C)(C)C)CCCCCCCC=CCCCCCCCC	[M+H]	522.355	2419758	1.91
AB2_D.d	LPC	LPC 18:1/0:0	O=C(OCC(O)COP(=O)([O-])OCC[N+](C)(C)C)CCCCCCCC=CCCCCCCCC	[M+H]	522.355	293016	1.91
BeerCh_D.d	LPC	LPC 18:1/0:0	O=C(OCC(O)COP(=O)([O-])OCC[N+](C)(C)C)CCCCCCCC=CCCCCCCCC	[M+H]	522.355	462278	1.91
BeerCh_G.d	LPC	LPC 18:1/0:0	O=C(OCC(O)COP(=O)([O-])OCC[N+](C)(C)C)CCCCCCCC=CCCCCCCCC	[M+H]	522.355	109056	1.91
BeerCh_M.d	LPC	LPC 18:1/0:0	O=C(OCC(O)COP(=O)([O-])OCC[N+](C)(C)C)CCCCCCCC=CCCCCCCCC	[M+H]	522.355	813443	1.91
blank.d	LPC	LPC 18:1/0:0	O=C(OCC(O)COP(=O)([O-])OCC[N+](C)(C)C)CCCCCCCC=CCCCCCCCC	[M+H]	522.355	11192	1.91
blank1.d	LPC	LPC 18:1/0:0	O=C(OCC(O)COP(=O)([O-])OCC[N+](C)(C)C)CCCCCCCC=CCCCCCCCC	[M+H]	522.355	4719	1.91
blank2.d	LPC	LPC 18:1/0:0	O=C(OCC(O)COP(=O)([O-])OCC[N+](C)(C)C)CCCCCCCC=CCCCCCCCC	[M+H]	522.355	2246	1.91
blank3.d	LPC	LPC 18:1/0:0	O=C(OCC(O)COP(=O)([O-])OCC[N+](C)(C)C)CCCCCCCC=CCCCCCCCC	[M+H]	522.355	530	1.91
cacao_5ug_1.d	LPC	LPC 18:1/0:0	O=C(OCC(O)COP(=O)([O-])OCC[N+](C)(C)C)CCCCCCCC=CCCCCCCCC	[M+H]	522.355	2964	1.91
cacao_5ug_2.d	LPC	LPC 18:1/0:0	O=C(OCC(O)COP(=O)([O-])OCC[N+](C)(C)C)CCCCCCCC=CCCCCCCCC	[M+H]	522.355	4415	1.91
cacao_5ug_3.d	LPC	LPC 18:1/0:0	O=C(OCC(O)COP(=O)([O-])OCC[N+](C)(C)C)CCCCCCCC=CCCCCCCCC	[M+H]	522.355	1845	1.91
CO_M.d	LPC	LPC 18:1/0:0	O=C(OCC(O)COP(=O)([O-])OCC[N+](C)(C)C)CCCCCCCC=CCCCCCCCC	[M+H]	522.355	421189	1.91
ekviliad_6.6ug.d	LPC	LPC 18:1/0:0	O=C(OCC(O)COP(=O)([O-])OCC[N+](C)(C)C)CCCCCCCC=CCCCCCCCC	[M+H]	522.355	2798	1.91
LG2_D.d	LPC	LPC 18:1/0:0	O=C(OCC(O)COP(=O)([O-])OCC[N+](C)(C)C)CCCCCCCC=CCCCCCCCC	[M+H]	522.355	195220	1.91
LG2_M.d	LPC	LPC 18:1/0:0	O=C(OCC(O)COP(=O)([O-])OCC[N+](C)(C)C)CCCCCCCC=CCCCCCCCC	[M+H]	522.355	296074	1.91
LG2_X.d	LPC	LPC 18:1/0:0	O=C(OCC(O)COP(=O)([O-])OCC[N+](C)(C)C)CCCCCCCC=CCCCCCCCC	[M+H]	522.355	138217	1.91
OB1_D.d	LPC	LPC 18:1/0:0	O=C(OCC(O)COP(=O)([O-])OCC[N+](C)(C)C)CCCCCCCC=CCCCCCCCC	[M+H]	522.355	28611	1.91
OB1_G.d	LPC	LPC 18:1/0:0	O=C(OCC(O)COP(=O)([O-])OCC[N+](C)(C)C)CCCCCCCC=CCCCCCCCC	[M+H]	522.355	26918	1.91
OB1_M.d	LPC	LPC 18:1/0:0	O=C(OCC(O)COP(=O)([O-])OCC[N+](C)(C)C)CCCCCCCC=CCCCCCCCC	[M+H]	522.355	443788	1.91
OB1_X.d	LPC	LPC 18:1/0:0	O=C(OCC(O)COP(=O)([O-])OCC[N+](C)(C)C)CCCCCCCC=CCCCCCCCC	[M+H]	522.355	54086	1.91
sawdust_cofee.d	LPC	LPC 18:1/0:0	O=C(OCC(O)COP(=O)([O-])OCC[N+](C)(C)C)CCCCCCCC=CCCCCCCCC	[M+H]	522.355	56256	1.91
sawdust_vsGl.d	LPC	LPC 18:1/0:0	O=C(OCC(O)COP(=O)([O-])OCC[N+](C)(C)C)CCCCCCCC=CCCCCCCCC	[M+H]	522.355	605393	1.91
timka_silos.d	LPC	LPC 18:1/0:0	O=C(OCC(O)COP(=O)([O-])OCC[N+](C)(C)C)CCCCCCCC=CCCCCCCCC	[M+H]	522.355	83954	1.91
VineCh.d	LPC	LPC 18:1/0:0	O=C(OCC(O)COP(=O)([O-])OCC[N+](C)(C)C)CCCCCCCC=CCCCCCCCC	[M+H]	522.355	103329	1.91
blank.d	LPC	LPC 18:1/0:0	O=C(OCC(O)COP(=O)([O-])OCC[N+](C)(C)C)CCCCCCCC=CCCCCCCCC	[M+H]	522.355	2607	1.91
DK01_pos.d	LPC	LPC 18:1/0:0	O=C(OCC(O)COP(=O)([O-])OCC[N+](C)(C)C)CCCCCCCC=CCCCCCCCC	[M+H]	522.355	65892	1.91
DK02_pos.d	LPC	LPC 18:1/0:0	O=C(OCC(O)COP(=O)([O-])OCC[N+](C)(C)C)CCCCCCCC=CCCCCCCCC	[M+H]	522.355	130501	1.91
DK04_pos.d	LPC	LPC 18:1/0:0	O=C(OCC(O)COP(=O)([O-])OCC[N+](C)(C)C)CCCCCCCC=CCCCCCCCC	[M+H]	522.355	101531	1.91
DK05_pos.d	LPC	LPC 18:1/0:0	O=C(OCC(O)COP(=O)([O-])OCC[N+](C)(C)C)CCCCCCCC=CCCCCCCCC	[M+H]	522.355	146299	1.91
DK06_pos.d	LPC	LPC 18:1/0:0	O=C(OCC(O)COP(=O)([O-])OCC[N+](C)(C)C)CCCCCCCC=CCCCCCCCC	[M+H]	522.355	117347	1.91
DK07_pos.d	LPC	LPC 18:1/0:0	O=C(OCC(O)COP(=O)([O-])OCC[N+](C)(C)C)CCCCCCCC=CCCCCCCCC	[M+H]	522.355	46449	1.91
DK08_pos.d	LPC	LPC 18:1/0:0	O=C(OCC(O)COP(=O)([O-])OCC[N+](C)(C)C)CCCCCCCC=CCCCCCCCC	[M+H]	522.355	67308	1.91
DK09_pos.d	LPC	LPC 18:1/0:0	O=C(OCC(O)COP(=O)([O-])OCC[N+](C)(C)C)CCCCCCCC=CCCCCCCCC	[M+H]	522.355	124274	1.91
DK10_pos.d	LPC	LPC 18:1/0:0	O=C(OCC(O)COP(=O)([O-])OCC[N+](C)(C)C)CCCCCCCC=CCCCCCCCC	[M+H]	522.355	144910	1.91
DK11_pos.d	LPC	LPC 18:1/0:0	O=C(OCC(O)COP(=O)([O-])OCC[N+](C)(C)C)CCCCCCCC=CCCCCCCCC	[M+H]	522.355	689158	1.91
AB2_D.d	LPC	LPC 18:1/0:0	O=C(OCC(O)COP(=O)([O-])OCC[N+](C)(C)C)CCCCCCCC=CCCCCCCCC	[M+H]	522.355	88194	1.91
BeerCh_D.d	LPC	LPC 18:1/0:0	O=C(OCC(O)COP(=O)([O-])OCC[N+](C)(C)C)CCCCCCCC=CCCCCCCCC	[M+H]	522.355	135480	1.91
BeerCh_G.d	LPC	LPC 18:1/0:0	O=C(OCC(O)COP(=O)([O-])OCC[N+](C)(C)C)CCCCCCCC=CCCCCCCCC	[M+H]	522.355	34908	1.91
BeerCh_M.d	LPC	LPC 18:1/0:0	O=C(OCC(O)COP(=O)([O-])OCC[N+](C)(C)C)CCCCCCCC=CCCCCCCCC	[M+H]	522.355	247384	1.91
blank.d	LPC	LPC 18:1/0:0	O=C(OCC(O)COP(=O)([O-])OCC[N+](C)(C)C)CCCCCCCC=CCCCCCCCC	[M+H]	522.355	1564	1.91
blank1.d	LPC	LPC 18:1/0:0	O=C(OCC(O)COP(=O)([O-])OCC[N+](C)(C)C)CCCCCCCC=CCCCCCCCC	[M+H]	522.355	2446	1.91
blank2.d	LPC	LPC 18:1/0:0	O=C(OCC(O)COP(=O)([O-])OCC[N+](C)(C)C)CCCCCCCC=CCCCCCCCC	[M+H]	522.355	3378	1.91
blank3.d	LPC	LPC 18:1/0:0	O=C(OCC(O)COP(=O)([O-])OCC[N+](C)(C)C)CCCCCCCC=CCCCCCCCC	[M+H]	522.355	4453	1.91
cacao_5ug_1.d	LPC	LPC 18:1/0:0	O=C(OCC(O)COP(=O)([O-])OCC[N+](C)(C)C)CCCCCCCC=CCCCCCCCC	[M+H]	522.355	11	1.91
cacao_5ug_2.d	LPC	LPC 18:1/0:0	O=C(OCC(O)COP(=O)([O-])OCC[N+](C)(C)C)CCCCCCCC=CCCCCCCCC	[M+H]	522.355	2145	1.91
cacao_5ug_3.d	LPC	LPC 18:1/0:0	O=C(OCC(O)COP(=O)([O-])OCC[N+](C)(C)C)CCCCCCCC=CCCCCCCCC	[M+H]	522.355	1958	1.91
CO_M.d	LPC	LPC 18:1/0:0	O=C(OCC(O)COP(=O)([O-])OCC[N+](C)(C)C)CCCCCCCC=CCCCCCCCC	[M+H]	522.355	137705	1.91
ekviliad_6.6ug.d	LPC	LPC 18:1/0:0	O=C(OCC(O)COP(=O)([O-])OCC[N+](C)(C)C)CCCCCCCC=CCCCCCCCC	[M+H]	522.355	3317	1.91
LG2_D.d	LPC	LPC 18:1/0:0	O=C(OCC(O)COP(=O)([O-])OCC[N+](C)(C)C)CCCCCCCC=CCCCCCCCC	[M+H]	522.355	62810	1.91
LG2_M.d	LPC	LPC 18:1/0:0	O=C(OCC(O)COP(=O)([O-])OCC[N+](C)(C)C)CCCCCCCC=CCCCCCCCC	[M+H]	522.355	91183	1.91
LG2_X.d	LPC	LPC 18:1/0:0	O=C(OCC(O)COP(=O)([O-])OCC[N+](C)(C)C)CCCCCCCC=CCCCCCCCC	[M+H]	522.355	48391	1.91
OB1_D.d	LPC	LPC 18:1/0:0	O=C(OCC(O)COP(=O)([O-])OCC[N+](C)(C)C)CCCCCCCC=CCCCCCCCC	[M+H]	522.355	13095	1.91
OB1_G.d	LPC	LPC 18:1/0:0	O=C(OCC(O)COP(=O)([O-])OCC[N+](C)(C)C)CCCCCCCC=CCCCCCCCC	[M+H]	522.355	16458	1.91
OB1_M.d	LPC	LPC 18:1/0:0	O=C(OCC(O)COP(=O)([O-])OCC[N+](C)(C)C)CCCCCCCC=CCCCCCCCC	[M+H]	522.355	129652	1.91
OB1_X.d	LPC	LPC 18:1/0:0	O=C(OCC(O)COP(=O)([O-])OCC[N+](C)(C)C)CCCCCCCC=CCCCCCCCC	[M+H]	522.355	20284	1.91
sawdust_cofee.d	LPC	LPC 18:1/0:0	O=C(OCC(O)COP(=O)([O-])OCC[N+](C)(C)C)CCCCCCCC=CCCCCCCCC	[M+H]	522.355	12922	1.91
sawdust_vsGl.d	LPC	LPC 18:1/0:0	O=C(OCC(O)COP(=O)([O-])OCC[N+](C)(C)C)CCCCCCCC=CCCCCCCCC	[M+H]	522.355	196498	1.91
timka_silos.d	LPC	LPC 18:1/0:0	O=C(OCC(O)COP(=O)([O-])OCC[N+](C)(C)C)CCCCCCCC=CCCCCCCCC	[M+H]	522.355	21423	1.91
VineCh.d	LPC	LPC 18:1/0:0	O=C(OCC(O)COP(=O)([O-])OCC[N+](C)(C)C)CCCCCCCC=CCCCCCCCC	[M+H]	522.355	33921	1.91
blank.d	LPC	LPC 18:1/0:0	O=C(OCC(O)COP(=O)([O-])OCC[N+](C)(C)C)CCCCCCCC=CCCCCCCCC	[M+H]	522.355	4885	1.91
DK01_pos.d	LPC	LPC 18:1/0:0	O=C(OCC(O)COP(=O)([O-])OCC[N+](C)(C)C)CCCCCCCC=CCCCCCCCC	[M+H]	522.355	34833	1.91
DK02_pos.d	LPC	LPC 18:1/0:0	O=C(OCC(O)COP(=O)([O-])OCC[N+](C)(C)C)CCCCCCCC=CCCCCCCCC	[M+H]	522.355	44884	1.91
DK04_pos.d	LPC	LPC 18:1/0:0	O=C(OCC(O)COP(=O)([O-])OCC[N+](C)(C)C)CCCCCCCC=CCCCCCCCC	[M+H]	522.355	24550	1.91
DK05_pos.d	LPC	LPC 18:1/0:0	O=C(OCC(O)COP(=O)([O-])OCC[N+](C)(C)C)CCCCCCCC=CCCCCCCCC	[M+H]	522.355	51381	1.91
DK06_pos.d	LPC	LPC 18:1/0:0	O=C(OCC(O)COP(=O)([O-])OCC[N+](C)(C)C)CCCCCCCC=CCCCCCCCC	[M+H]	522.355	39245	1.91
DK07_pos.d	LPC	LPC 18:1/0:0	O=C(OCC(O)COP(=O)([O-])OCC[N+](C)(C)C)CCCCCCCC=CCCCCCCCC	[M+H]	522.355	32130	1.91
DK08_pos.d	LPC	LPC 18:1/0:0	O=C(OCC(O)COP(=O)([O-])OCC[N+](C)(C)C)CCCCCCCC=CCCCCCCCC	[M+H]	522.355	36297	1.91
DK09_pos.d	LPC	LPC 18:1/0:0	O=C(OCC(O)COP(=O)([O-])OCC[N+](C)(C)C)CCCCCCCC=CCCCCCCCC	[M+H]	522.355	32197	1.91
DK10_pos.d	LPC	LPC 18:1/0:0	O=C(OCC(O)COP(=O)([O-])OCC[N+](C)(C)C)CCCCCCCC=CCCCCCCCC	[M+H]	522.355	64561	1.91
DK11_pos.d	LPC	LPC 18:1/0:0	O=C(OCC(O)COP(=O)([O-])OCC[N+](C)(C)C)CCCCCCCC=CCCCCCCCC	[M+H]	522.355	157123	1.91
AB2_D.d	LPC	LPC 18:1/0:0	O=C(OCC(O)COP(=O)([O-])OCC[N+](C)(C)C)CCCCCCCC=CCCCCCCCC	[M+H]	522.355	25102	1.91
BeerCh_D.d	LPC	LPC 18:1/0:0	O=C(OCC(O)COP(=O)([O-])OCC[N+](C)(C)C)CCCCCCCC=CCCCCCCCC	[M+H]	522.355	29344	1.91
BeerCh_G.d	LPC	LPC 18:1/0:0	O=C(OCC(O)COP(=O)([O-])OCC[N+](C)(C)C)CCCCCCCC=CCCCCCCCC	[M+H]	522.355	11783	1.91
BeerCh_M.d	LPC	LPC 18:1/0:0	O=C(OCC(O)COP(=O)([O-])OCC[N+](C)(C)C)CCCCCCCC=CCCCCCCCC	[M+H]	522.355	42615	1.91
blank.d	LPC	LPC 18:1/0:0	O=C(OCC(O)COP(=O)([O-])OCC[N+](C)(C)C)CCCCCCCC=CCCCCCCCC	[M+H]	522.355	10207	1.91
blank1.d	LPC	LPC 18:1/0:0	O=C(OCC(O)COP(=O)([O-])OCC[N+](C)(C)C)CCCCCCCC=CCCCCCCCC	[M+H]	522.355	6643	1.91
blank2.d	LPC	LPC 18:1/0:0	O=C(OCC(O)COP(=O)([O-])OCC[N+](C)(C)C)CCCCCCCC=CCCCCCCCC	[M+H]	522.355	7741	1.91
blank3.d	LPC	LPC 18:1/0:0	O=C(OCC(O)COP(=O)([O-])OCC[N+](C)(C)C)CCCCCCCC=CCCCCCCCC	[M+H]	522.355	4928	1.91
cacao_5ug_1.d	LPC	LPC 18:1/0:0	O=C(OCC(O)COP(=O)([O-])OCC[N+](C)(C)C)CCCCCCCC=CCCCCCCCC	[M+H]	522.355	12598	1.91
cacao_5ug_2.d	LPC	LPC 18:1/0:0	O=C(OCC(O)COP(=O)([O-])OCC[N+](C)(C)C)CCCCCCCC=CCCCCCCCC	[M+H]	522.355	1702	1.91
cacao_5ug_3.d	LPC	LPC 18:1/0:0	O=C(OCC(O)COP(=O)([O-])OCC[N+](C)(C)C)CCCCCCCC=CCCCCCCCC	[M+H]	522.355	4501	1.91
CO_M.d	LPC	LPC 18:1/0:0	O=C(OCC(O)COP(=O)([O-])OCC[N+](C)(C)C)CCCCCCCC=CCCCCCCCC	[M+H]	522.355	23626	1.91
ekviliad_6.6ug.d	LPC	LPC 18:1/0:0	O=C(OCC(O)COP(=O)([O-])OCC[N+](C)(C)C)CCCCCCCC=CCCCCCCCC	[M+H]	522.355	6771	1.91
LG2_D.d	LPC	LPC 18:1/0:0	O=C(OCC(O)COP(=O)([O-])OCC[N+](C)(C)C)CCCCCCCC=CCCCCCCCC	[M+H]	522.355	11068	1.91
LG2_M.d	LPC	LPC 18:1/0:0	O=C(OCC(O)COP(=O)([O-])OCC[N+](C)(C)C)CCCCCCCC=CCCCCCCCC	[M+H]	522.355	22998	1.91
LG2_X.d	LPC	LPC 18:1/0:0	O=C(OCC(O)COP(=O)([O-])OCC[N+](C)(C)C)CCCCCCCC=CCCCCCCCC	[M+H]	522.355	15165	1.91
OB1_D.d	LPC	LPC 18:1/0:0	O=C(OCC(O)COP(=O)([O-])OCC[N+](C)(C)C)CCCCCCCC=CCCCCCCCC	[M+H]	522.355	8616	1.91
OB1_G.d	LPC	LPC 18:1/0:0	O=C(OCC(O)COP(=O)([O-])OCC[N+](C)(C)C)CCCCCCCC=CCCCCCCCC	[M+H]	522.355	8472	1.91
OB1_M.d	LPC	LPC 18:1/0:0	O=C(OCC(O)COP(=O)([O-])OCC[N+](C)(C)C)CCCCCCCC=CCCCCCCCC	[M+H]	522.355	29901	1.91
OB1_X.d	LPC	LPC 18:1/0:0	O=C(OCC(O)COP(=O)([O-])OCC[N+](C)(C)C)CCCCCCCC=CCCCCCCCC	[M+H]	522.355	4979	1.91
sawdust_cofee.d	LPC	LPC 18:1/0:0	O=C(OCC(O)COP(=O)([O-])OCC[N+](C)(C)C)CCCCCCCC=CCCCCCCCC	[M+H]	522.355	3552	1.91
sawdust_vsGl.d	LPC	LPC 18:1/0:0	O=C(OCC(O)COP(=O)([O-])OCC[N+](C)(C)C)CCCCCCCC=CCCCCCCCC	[M+H]	522.355	45208	1.91
timka_silos.d	LPC	LPC 18:1/0:0	O=C(OCC(O)COP(=O)([O-])OCC[N+](C)(C)C)CCCCCCCC=CCCCCCCCC	[M+H]	522.355	14811	1.91
VineCh.d	LPC	LPC 18:1/0:0	O=C(OCC(O)COP(=O)([O-])OCC[N+](C)(C)C)CCCCCCCC=CCCCCCCCC	[M+H]	522.355	15473	1.91
blank.d	LPC	LPC 18:2	O=C(OCC(O)COP(=O)([O-])OCC[N+](C)(C)C)CCCCCCCC=CCC=CCCCCC	[M+H]	520.34	1698	1.37
DK01_pos.d	LPC	LPC 18:2	O=C(OCC(O)COP(=O)([O-])OCC[N+](C)(C)C)CCCCCCCC=CCC=CCCCCC	[M+H]	520.34	599921	1.37
DK02_pos.d	LPC	LPC 18:2	O=C(OCC(O)COP(=O)([O-])OCC[N+](C)(C)C)CCCCCCCC=CCC=CCCCCC	[M+H]	520.34	675881	1.37
DK04_pos.d	LPC	LPC 18:2	O=C(OCC(O)COP(=O)([O-])OCC[N+](C)(C)C)CCCCCCCC=CCC=CCCCCC	[M+H]	520.34	297513	1.37
DK05_pos.d	LPC	LPC 18:2	O=C(OCC(O)COP(=O)([O-])OCC[N+](C)(C)C)CCCCCCCC=CCC=CCCCCC	[M+H]	520.34	647918	1.37
DK06_pos.d	LPC	LPC 18:2	O=C(OCC(O)COP(=O)([O-])OCC[N+](C)(C)C)CCCCCCCC=CCC=CCCCCC	[M+H]	520.34	674881	1.37
DK07_pos.d	LPC	LPC 18:2	O=C(OCC(O)COP(=O)([O-])OCC[N+](C)(C)C)CCCCCCCC=CCC=CCCCCC	[M+H]	520.34	344847	1.37
DK08_pos.d	LPC	LPC 18:2	O=C(OCC(O)COP(=O)([O-])OCC[N+](C)(C)C)CCCCCCCC=CCC=CCCCCC	[M+H]	520.34	392267	1.37
DK09_pos.d	LPC	LPC 18:2	O=C(OCC(O)COP(=O)([O-])OCC[N+](C)(C)C)CCCCCCCC=CCC=CCCCCC	[M+H]	520.34	706291	1.37
DK10_pos.d	LPC	LPC 18:2	O=C(OCC(O)COP(=O)([O-])OCC[N+](C)(C)C)CCCCCCCC=CCC=CCCCCC	[M+H]	520.34	685223	1.37
DK11_pos.d	LPC	LPC 18:2	O=C(OCC(O)COP(=O)([O-])OCC[N+](C)(C)C)CCCCCCCC=CCC=CCCCCC	[M+H]	520.34	687636	1.37
AB2_D.d	LPC	LPC 18:2	O=C(OCC(O)COP(=O)([O-])OCC[N+](C)(C)C)CCCCCCCC=CCC=CCCCCC	[M+H]	520.34	165195	1.37
BeerCh_D.d	LPC	LPC 18:2	O=C(OCC(O)COP(=O)([O-])OCC[N+](C)(C)C)CCCCCCCC=CCC=CCCCCC	[M+H]	520.34	88113	1.37
BeerCh_G.d	LPC	LPC 18:2	O=C(OCC(O)COP(=O)([O-])OCC[N+](C)(C)C)CCCCCCCC=CCC=CCCCCC	[M+H]	520.34	89377	1.37
BeerCh_M.d	LPC	LPC 18:2	O=C(OCC(O)COP(=O)([O-])OCC[N+](C)(C)C)CCCCCCCC=CCC=CCCCCC	[M+H]	520.34	326316	1.37
blank.d	LPC	LPC 18:2	O=C(OCC(O)COP(=O)([O-])OCC[N+](C)(C)C)CCCCCCCC=CCC=CCCCCC	[M+H]	520.34	3388	1.37
blank1.d	LPC	LPC 18:2	O=C(OCC(O)COP(=O)([O-])OCC[N+](C)(C)C)CCCCCCCC=CCC=CCCCCC	[M+H]	520.34	13552	1.37
blank2.d	LPC	LPC 18:2	O=C(OCC(O)COP(=O)([O-])OCC[N+](C)(C)C)CCCCCCCC=CCC=CCCCCC	[M+H]	520.34	5058	1.37
blank3.d	LPC	LPC 18:2	O=C(OCC(O)COP(=O)([O-])OCC[N+](C)(C)C)CCCCCCCC=CCC=CCCCCC	[M+H]	520.34	3375	1.37
cacao_5ug_1.d	LPC	LPC 18:2	O=C(OCC(O)COP(=O)([O-])OCC[N+](C)(C)C)CCCCCCCC=CCC=CCCCCC	[M+H]	520.34	1657	1.37
cacao_5ug_2.d	LPC	LPC 18:2	O=C(OCC(O)COP(=O)([O-])OCC[N+](C)(C)C)CCCCCCCC=CCC=CCCCCC	[M+H]	520.34	4946	1.37
cacao_5ug_3.d	LPC	LPC 18:2	O=C(OCC(O)COP(=O)([O-])OCC[N+](C)(C)C)CCCCCCCC=CCC=CCCCCC	[M+H]	520.34	4393	1.37
CO_M.d	LPC	LPC 18:2	O=C(OCC(O)COP(=O)([O-])OCC[N+](C)(C)C)CCCCCCCC=CCC=CCCCCC	[M+H]	520.34	256859	1.37
ekviliad_6.6ug.d	LPC	LPC 18:2	O=C(OCC(O)COP(=O)([O-])OCC[N+](C)(C)C)CCCCCCCC=CCC=CCCCCC	[M+H]	520.34	2197	1.37
LG2_D.d	LPC	LPC 18:2	O=C(OCC(O)COP(=O)([O-])OCC[N+](C)(C)C)CCCCCCCC=CCC=CCCCCC	[M+H]	520.34	86178	1.37
LG2_M.d	LPC	LPC 18:2	O=C(OCC(O)COP(=O)([O-])OCC[N+](C)(C)C)CCCCCCCC=CCC=CCCCCC	[M+H]	520.34	252616	1.37
LG2_X.d	LPC	LPC 18:2	O=C(OCC(O)COP(=O)([O-])OCC[N+](C)(C)C)CCCCCCCC=CCC=CCCCCC	[M+H]	520.34	113323	1.37
OB1_D.d	LPC	LPC 18:2	O=C(OCC(O)COP(=O)([O-])OCC[N+](C)(C)C)CCCCCCCC=CCC=CCCCCC	[M+H]	520.34	15717	1.37
OB1_G.d	LPC	LPC 18:2	O=C(OCC(O)COP(=O)([O-])OCC[N+](C)(C)C)CCCCCCCC=CCC=CCCCCC	[M+H]	520.34	22488	1.37
OB1_M.d	LPC	LPC 18:2	O=C(OCC(O)COP(=O)([O-])OCC[N+](C)(C)C)CCCCCCCC=CCC=CCCCCC	[M+H]	520.34	353711	1.37
OB1_X.d	LPC	LPC 18:2	O=C(OCC(O)COP(=O)([O-])OCC[N+](C)(C)C)CCCCCCCC=CCC=CCCCCC	[M+H]	520.34	35931	1.37
sawdust_cofee.d	LPC	LPC 18:2	O=C(OCC(O)COP(=O)([O-])OCC[N+](C)(C)C)CCCCCCCC=CCC=CCCCCC	[M+H]	520.34	35968	1.37
sawdust_vsGl.d	LPC	LPC 18:2	O=C(OCC(O)COP(=O)([O-])OCC[N+](C)(C)C)CCCCCCCC=CCC=CCCCCC	[M+H]	520.34	187401	1.37
timka_silos.d	LPC	LPC 18:2	O=C(OCC(O)COP(=O)([O-])OCC[N+](C)(C)C)CCCCCCCC=CCC=CCCCCC	[M+H]	520.34	32908	1.37
VineCh.d	LPC	LPC 18:2	O=C(OCC(O)COP(=O)([O-])OCC[N+](C)(C)C)CCCCCCCC=CCC=CCCCCC	[M+H]	520.34	38115	1.37
blank.d	LPC	LPC 18:2	O=C(OCC(O)COP(=O)([O-])OCC[N+](C)(C)C)CCCCCCCC=CCC=CCCCCC	[M+H]	520.34	3512	1.37
DK01_pos.d	LPC	LPC 18:2	O=C(OCC(O)COP(=O)([O-])OCC[N+](C)(C)C)CCCCCCCC=CCC=CCCCCC	[M+H]	520.34	166696	1.37
DK02_pos.d	LPC	LPC 18:2	O=C(OCC(O)COP(=O)([O-])OCC[N+](C)(C)C)CCCCCCCC=CCC=CCCCCC	[M+H]	520.34	179555	1.37
DK04_pos.d	LPC	LPC 18:2	O=C(OCC(O)COP(=O)([O-])OCC[N+](C)(C)C)CCCCCCCC=CCC=CCCCCC	[M+H]	520.34	87424	1.37
DK05_pos.d	LPC	LPC 18:2	O=C(OCC(O)COP(=O)([O-])OCC[N+](C)(C)C)CCCCCCCC=CCC=CCCCCC	[M+H]	520.34	194572	1.37
DK06_pos.d	LPC	LPC 18:2	O=C(OCC(O)COP(=O)([O-])OCC[N+](C)(C)C)CCCCCCCC=CCC=CCCCCC	[M+H]	520.34	181055	1.37
DK07_pos.d	LPC	LPC 18:2	O=C(OCC(O)COP(=O)([O-])OCC[N+](C)(C)C)CCCCCCCC=CCC=CCCCCC	[M+H]	520.34	106863	1.37
DK08_pos.d	LPC	LPC 18:2	O=C(OCC(O)COP(=O)([O-])OCC[N+](C)(C)C)CCCCCCCC=CCC=CCCCCC	[M+H]	520.34	109924	1.37
DK09_pos.d	LPC	LPC 18:2	O=C(OCC(O)COP(=O)([O-])OCC[N+](C)(C)C)CCCCCCCC=CCC=CCCCCC	[M+H]	520.34	215877	1.37
DK10_pos.d	LPC	LPC 18:2	O=C(OCC(O)COP(=O)([O-])OCC[N+](C)(C)C)CCCCCCCC=CCC=CCCCCC	[M+H]	520.34	192599	1.37
DK11_pos.d	LPC	LPC 18:2	O=C(OCC(O)COP(=O)([O-])OCC[N+](C)(C)C)CCCCCCCC=CCC=CCCCCC	[M+H]	520.34	199856	1.37
AB2_D.d	LPC	LPC 18:2	O=C(OCC(O)COP(=O)([O-])OCC[N+](C)(C)C)CCCCCCCC=CCC=CCCCCC	[M+H]	520.34	57877	1.37
BeerCh_D.d	LPC	LPC 18:2	O=C(OCC(O)COP(=O)([O-])OCC[N+](C)(C)C)CCCCCCCC=CCC=CCCCCC	[M+H]	520.34	29183	1.37
BeerCh_G.d	LPC	LPC 18:2	O=C(OCC(O)COP(=O)([O-])OCC[N+](C)(C)C)CCCCCCCC=CCC=CCCCCC	[M+H]	520.34	21208	1.37
BeerCh_M.d	LPC	LPC 18:2	O=C(OCC(O)COP(=O)([O-])OCC[N+](C)(C)C)CCCCCCCC=CCC=CCCCCC	[M+H]	520.34	91660	1.37
blank.d	LPC	LPC 18:2	O=C(OCC(O)COP(=O)([O-])OCC[N+](C)(C)C)CCCCCCCC=CCC=CCCCCC	[M+H]	520.34	5672	1.37
blank1.d	LPC	LPC 18:2	O=C(OCC(O)COP(=O)([O-])OCC[N+](C)(C)C)CCCCCCCC=CCC=CCCCCC	[M+H]	520.34	990	1.37
blank2.d	LPC	LPC 18:2	O=C(OCC(O)COP(=O)([O-])OCC[N+](C)(C)C)CCCCCCCC=CCC=CCCCCC	[M+H]	520.34	2583	1.37
blank3.d	LPC	LPC 18:2	O=C(OCC(O)COP(=O)([O-])OCC[N+](C)(C)C)CCCCCCCC=CCC=CCCCCC	[M+H]	520.34	1643	1.37
cacao_5ug_1.d	LPC	LPC 18:2	O=C(OCC(O)COP(=O)([O-])OCC[N+](C)(C)C)CCCCCCCC=CCC=CCCCCC	[M+H]	520.34	3731	1.37
cacao_5ug_2.d	LPC	LPC 18:2	O=C(OCC(O)COP(=O)([O-])OCC[N+](C)(C)C)CCCCCCCC=CCC=CCCCCC	[M+H]	520.34	3205	1.37
cacao_5ug_3.d	LPC	LPC 18:2	O=C(OCC(O)COP(=O)([O-])OCC[N+](C)(C)C)CCCCCCCC=CCC=CCCCCC	[M+H]	520.34	302	1.37
CO_M.d	LPC	LPC 18:2	O=C(OCC(O)COP(=O)([O-])OCC[N+](C)(C)C)CCCCCCCC=CCC=CCCCCC	[M+H]	520.34	74407	1.37
ekviliad_6.6ug.d	LPC	LPC 18:2	O=C(OCC(O)COP(=O)([O-])OCC[N+](C)(C)C)CCCCCCCC=CCC=CCCCCC	[M+H]	520.34	2887	1.37
LG2_D.d	LPC	LPC 18:2	O=C(OCC(O)COP(=O)([O-])OCC[N+](C)(C)C)CCCCCCCC=CCC=CCCCCC	[M+H]	520.34	25686	1.37
LG2_M.d	LPC	LPC 18:2	O=C(OCC(O)COP(=O)([O-])OCC[N+](C)(C)C)CCCCCCCC=CCC=CCCCCC	[M+H]	520.34	82681	1.37
LG2_X.d	LPC	LPC 18:2	O=C(OCC(O)COP(=O)([O-])OCC[N+](C)(C)C)CCCCCCCC=CCC=CCCCCC	[M+H]	520.34	34604	1.37
OB1_D.d	LPC	LPC 18:2	O=C(OCC(O)COP(=O)([O-])OCC[N+](C)(C)C)CCCCCCCC=CCC=CCCCCC	[M+H]	520.34	6053	1.37
OB1_G.d	LPC	LPC 18:2	O=C(OCC(O)COP(=O)([O-])OCC[N+](C)(C)C)CCCCCCCC=CCC=CCCCCC	[M+H]	520.34	5657	1.37
OB1_M.d	LPC	LPC 18:2	O=C(OCC(O)COP(=O)([O-])OCC[N+](C)(C)C)CCCCCCCC=CCC=CCCCCC	[M+H]	520.34	111995	1.37
OB1_X.d	LPC	LPC 18:2	O=C(OCC(O)COP(=O)([O-])OCC[N+](C)(C)C)CCCCCCCC=CCC=CCCCCC	[M+H]	520.34	14877	1.37
sawdust_cofee.d	LPC	LPC 18:2	O=C(OCC(O)COP(=O)([O-])OCC[N+](C)(C)C)CCCCCCCC=CCC=CCCCCC	[M+H]	520.34	11627	1.37
sawdust_vsGl.d	LPC	LPC 18:2	O=C(OCC(O)COP(=O)([O-])OCC[N+](C)(C)C)CCCCCCCC=CCC=CCCCCC	[M+H]	520.34	58084	1.37
timka_silos.d	LPC	LPC 18:2	O=C(OCC(O)COP(=O)([O-])OCC[N+](C)(C)C)CCCCCCCC=CCC=CCCCCC	[M+H]	520.34	12612	1.37
VineCh.d	LPC	LPC 18:2	O=C(OCC(O)COP(=O)([O-])OCC[N+](C)(C)C)CCCCCCCC=CCC=CCCCCC	[M+H]	520.34	7972	1.37
blank.d	LPC	LPC 18:2	O=C(OCC(O)COP(=O)([O-])OCC[N+](C)(C)C)CCCCCCCC=CCC=CCCCCC	[M+H]	520.34	1854	1.37
DK01_pos.d	LPC	LPC 18:2	O=C(OCC(O)COP(=O)([O-])OCC[N+](C)(C)C)CCCCCCCC=CCC=CCCCCC	[M+H]	520.34	41699	1.37
DK02_pos.d	LPC	LPC 18:2	O=C(OCC(O)COP(=O)([O-])OCC[N+](C)(C)C)CCCCCCCC=CCC=CCCCCC	[M+H]	520.34	40069	1.37
DK04_pos.d	LPC	LPC 18:2	O=C(OCC(O)COP(=O)([O-])OCC[N+](C)(C)C)CCCCCCCC=CCC=CCCCCC	[M+H]	520.34	26193	1.37
DK05_pos.d	LPC	LPC 18:2	O=C(OCC(O)COP(=O)([O-])OCC[N+](C)(C)C)CCCCCCCC=CCC=CCCCCC	[M+H]	520.34	41696	1.37
DK06_pos.d	LPC	LPC 18:2	O=C(OCC(O)COP(=O)([O-])OCC[N+](C)(C)C)CCCCCCCC=CCC=CCCCCC	[M+H]	520.34	34831	1.37
DK07_pos.d	LPC	LPC 18:2	O=C(OCC(O)COP(=O)([O-])OCC[N+](C)(C)C)CCCCCCCC=CCC=CCCCCC	[M+H]	520.34	15997	1.37
DK08_pos.d	LPC	LPC 18:2	O=C(OCC(O)COP(=O)([O-])OCC[N+](C)(C)C)CCCCCCCC=CCC=CCCCCC	[M+H]	520.34	11921	1.37
DK09_pos.d	LPC	LPC 18:2	O=C(OCC(O)COP(=O)([O-])OCC[N+](C)(C)C)CCCCCCCC=CCC=CCCCCC	[M+H]	520.34	43647	1.37
DK10_pos.d	LPC	LPC 18:2	O=C(OCC(O)COP(=O)([O-])OCC[N+](C)(C)C)CCCCCCCC=CCC=CCCCCC	[M+H]	520.34	32293	1.37
DK11_pos.d	LPC	LPC 18:2	O=C(OCC(O)COP(=O)([O-])OCC[N+](C)(C)C)CCCCCCCC=CCC=CCCCCC	[M+H]	520.34	35606	1.37
AB2_D.d	LPC	LPC 18:2	O=C(OCC(O)COP(=O)([O-])OCC[N+](C)(C)C)CCCCCCCC=CCC=CCCCCC	[M+H]	520.34	12323	1.37
BeerCh_D.d	LPC	LPC 18:2	O=C(OCC(O)COP(=O)([O-])OCC[N+](C)(C)C)CCCCCCCC=CCC=CCCCCC	[M+H]	520.34	12114	1.37
BeerCh_G.d	LPC	LPC 18:2	O=C(OCC(O)COP(=O)([O-])OCC[N+](C)(C)C)CCCCCCCC=CCC=CCCCCC	[M+H]	520.34	7500	1.37
BeerCh_M.d	LPC	LPC 18:2	O=C(OCC(O)COP(=O)([O-])OCC[N+](C)(C)C)CCCCCCCC=CCC=CCCCCC	[M+H]	520.34	20808	1.37
blank.d	LPC	LPC 18:2	O=C(OCC(O)COP(=O)([O-])OCC[N+](C)(C)C)CCCCCCCC=CCC=CCCCCC	[M+H]	520.34	2044	1.37
blank1.d	LPC	LPC 18:2	O=C(OCC(O)COP(=O)([O-])OCC[N+](C)(C)C)CCCCCCCC=CCC=CCCCCC	[M+H]	520.34	3705	1.37
blank2.d	LPC	LPC 18:2	O=C(OCC(O)COP(=O)([O-])OCC[N+](C)(C)C)CCCCCCCC=CCC=CCCCCC	[M+H]	520.34	2363	1.37
blank3.d	LPC	LPC 18:2	O=C(OCC(O)COP(=O)([O-])OCC[N+](C)(C)C)CCCCCCCC=CCC=CCCCCC	[M+H]	520.34	2886	1.37
cacao_5ug_1.d	LPC	LPC 18:2	O=C(OCC(O)COP(=O)([O-])OCC[N+](C)(C)C)CCCCCCCC=CCC=CCCCCC	[M+H]	520.34	1149	1.37
cacao_5ug_2.d	LPC	LPC 18:2	O=C(OCC(O)COP(=O)([O-])OCC[N+](C)(C)C)CCCCCCCC=CCC=CCCCCC	[M+H]	520.34	1670	1.37
cacao_5ug_3.d	LPC	LPC 18:2	O=C(OCC(O)COP(=O)([O-])OCC[N+](C)(C)C)CCCCCCCC=CCC=CCCCCC	[M+H]	520.34	1399	1.37
CO_M.d	LPC	LPC 18:2	O=C(OCC(O)COP(=O)([O-])OCC[N+](C)(C)C)CCCCCCCC=CCC=CCCCCC	[M+H]	520.34	24092	1.37
ekviliad_6.6ug.d	LPC	LPC 18:2	O=C(OCC(O)COP(=O)([O-])OCC[N+](C)(C)C)CCCCCCCC=CCC=CCCCCC	[M+H]	520.34	451	1.37
LG2_D.d	LPC	LPC 18:2	O=C(OCC(O)COP(=O)([O-])OCC[N+](C)(C)C)CCCCCCCC=CCC=CCCCCC	[M+H]	520.34	8946	1.37
LG2_M.d	LPC	LPC 18:2	O=C(OCC(O)COP(=O)([O-])OCC[N+](C)(C)C)CCCCCCCC=CCC=CCCCCC	[M+H]	520.34	16875	1.37
LG2_X.d	LPC	LPC 18:2	O=C(OCC(O)COP(=O)([O-])OCC[N+](C)(C)C)CCCCCCCC=CCC=CCCCCC	[M+H]	520.34	8504	1.37
OB1_D.d	LPC	LPC 18:2	O=C(OCC(O)COP(=O)([O-])OCC[N+](C)(C)C)CCCCCCCC=CCC=CCCCCC	[M+H]	520.34	4915	1.37
OB1_G.d	LPC	LPC 18:2	O=C(OCC(O)COP(=O)([O-])OCC[N+](C)(C)C)CCCCCCCC=CCC=CCCCCC	[M+H]	520.34	7134	1.37
OB1_M.d	LPC	LPC 18:2	O=C(OCC(O)COP(=O)([O-])OCC[N+](C)(C)C)CCCCCCCC=CCC=CCCCCC	[M+H]	520.34	30336	1.37
OB1_X.d	LPC	LPC 18:2	O=C(OCC(O)COP(=O)([O-])OCC[N+](C)(C)C)CCCCCCCC=CCC=CCCCCC	[M+H]	520.34	9828	1.37
sawdust_cofee.d	LPC	LPC 18:2	O=C(OCC(O)COP(=O)([O-])OCC[N+](C)(C)C)CCCCCCCC=CCC=CCCCCC	[M+H]	520.34	6588	1.37
sawdust_vsGl.d	LPC	LPC 18:2	O=C(OCC(O)COP(=O)([O-])OCC[N+](C)(C)C)CCCCCCCC=CCC=CCCCCC	[M+H]	520.34	12645	1.37
timka_silos.d	LPC	LPC 18:2	O=C(OCC(O)COP(=O)([O-])OCC[N+](C)(C)C)CCCCCCCC=CCC=CCCCCC	[M+H]	520.34	6482	1.37
VineCh.d	LPC	LPC 18:2	O=C(OCC(O)COP(=O)([O-])OCC[N+](C)(C)C)CCCCCCCC=CCC=CCCCCC	[M+H]	520.34	7705	1.37
blank.d	LPC	LPC 18:2	O=C(OCC(O)COP(=O)([O-])OCC[N+](C)(C)C)CCCCCCCC=CCC=CCCCCC	[M+Na]	542.322	744	1.37
DK01_pos.d	LPC	LPC 18:2	O=C(OCC(O)COP(=O)([O-])OCC[N+](C)(C)C)CCCCCCCC=CCC=CCCCCC	[M+Na]	542.322	44749	1.37
DK02_pos.d	LPC	LPC 18:2	O=C(OCC(O)COP(=O)([O-])OCC[N+](C)(C)C)CCCCCCCC=CCC=CCCCCC	[M+Na]	542.322	55132	1.37
DK04_pos.d	LPC	LPC 18:2	O=C(OCC(O)COP(=O)([O-])OCC[N+](C)(C)C)CCCCCCCC=CCC=CCCCCC	[M+Na]	542.322	25071	1.37
DK05_pos.d	LPC	LPC 18:2	O=C(OCC(O)COP(=O)([O-])OCC[N+](C)(C)C)CCCCCCCC=CCC=CCCCCC	[M+Na]	542.322	56871	1.37
DK06_pos.d	LPC	LPC 18:2	O=C(OCC(O)COP(=O)([O-])OCC[N+](C)(C)C)CCCCCCCC=CCC=CCCCCC	[M+Na]	542.322	59270	1.37
DK07_pos.d	LPC	LPC 18:2	O=C(OCC(O)COP(=O)([O-])OCC[N+](C)(C)C)CCCCCCCC=CCC=CCCCCC	[M+Na]	542.322	27184	1.37
DK08_pos.d	LPC	LPC 18:2	O=C(OCC(O)COP(=O)([O-])OCC[N+](C)(C)C)CCCCCCCC=CCC=CCCCCC	[M+Na]	542.322	31590	1.37
DK09_pos.d	LPC	LPC 18:2	O=C(OCC(O)COP(=O)([O-])OCC[N+](C)(C)C)CCCCCCCC=CCC=CCCCCC	[M+Na]	542.322	55957	1.37
DK10_pos.d	LPC	LPC 18:2	O=C(OCC(O)COP(=O)([O-])OCC[N+](C)(C)C)CCCCCCCC=CCC=CCCCCC	[M+Na]	542.322	54169	1.37
DK11_pos.d	LPC	LPC 18:2	O=C(OCC(O)COP(=O)([O-])OCC[N+](C)(C)C)CCCCCCCC=CCC=CCCCCC	[M+Na]	542.322	48513	1.37
AB2_D.d	LPC	LPC 18:2	O=C(OCC(O)COP(=O)([O-])OCC[N+](C)(C)C)CCCCCCCC=CCC=CCCCCC	[M+Na]	542.322	20395	1.37
BeerCh_D.d	LPC	LPC 18:2	O=C(OCC(O)COP(=O)([O-])OCC[N+](C)(C)C)CCCCCCCC=CCC=CCCCCC	[M+Na]	542.322	9482	1.37
BeerCh_G.d	LPC	LPC 18:2	O=C(OCC(O)COP(=O)([O-])OCC[N+](C)(C)C)CCCCCCCC=CCC=CCCCCC	[M+Na]	542.322	11895	1.37
BeerCh_M.d	LPC	LPC 18:2	O=C(OCC(O)COP(=O)([O-])OCC[N+](C)(C)C)CCCCCCCC=CCC=CCCCCC	[M+Na]	542.322	29841	1.37
blank.d	LPC	LPC 18:2	O=C(OCC(O)COP(=O)([O-])OCC[N+](C)(C)C)CCCCCCCC=CCC=CCCCCC	[M+Na]	542.322	3185	1.37
blank1.d	LPC	LPC 18:2	O=C(OCC(O)COP(=O)([O-])OCC[N+](C)(C)C)CCCCCCCC=CCC=CCCCCC	[M+Na]	542.322	572	1.37
blank2.d	LPC	LPC 18:2	O=C(OCC(O)COP(=O)([O-])OCC[N+](C)(C)C)CCCCCCCC=CCC=CCCCCC	[M+Na]	542.322	546	1.37
blank3.d	LPC	LPC 18:2	O=C(OCC(O)COP(=O)([O-])OCC[N+](C)(C)C)CCCCCCCC=CCC=CCCCCC	[M+Na]	542.322	580	1.37
cacao_5ug_1.d	LPC	LPC 18:2	O=C(OCC(O)COP(=O)([O-])OCC[N+](C)(C)C)CCCCCCCC=CCC=CCCCCC	[M+Na]	542.322	615	1.37
cacao_5ug_2.d	LPC	LPC 18:2	O=C(OCC(O)COP(=O)([O-])OCC[N+](C)(C)C)CCCCCCCC=CCC=CCCCCC	[M+Na]	542.322	1200	1.37
cacao_5ug_3.d	LPC	LPC 18:2	O=C(OCC(O)COP(=O)([O-])OCC[N+](C)(C)C)CCCCCCCC=CCC=CCCCCC	[M+Na]	542.322	1266	1.37
CO_M.d	LPC	LPC 18:2	O=C(OCC(O)COP(=O)([O-])OCC[N+](C)(C)C)CCCCCCCC=CCC=CCCCCC	[M+Na]	542.322	23854	1.37
ekviliad_6.6ug.d	LPC	LPC 18:2	O=C(OCC(O)COP(=O)([O-])OCC[N+](C)(C)C)CCCCCCCC=CCC=CCCCCC	[M+Na]	542.322	992	1.37
LG2_D.d	LPC	LPC 18:2	O=C(OCC(O)COP(=O)([O-])OCC[N+](C)(C)C)CCCCCCCC=CCC=CCCCCC	[M+Na]	542.322	12813	1.37
LG2_M.d	LPC	LPC 18:2	O=C(OCC(O)COP(=O)([O-])OCC[N+](C)(C)C)CCCCCCCC=CCC=CCCCCC	[M+Na]	542.322	30247	1.37
LG2_X.d	LPC	LPC 18:2	O=C(OCC(O)COP(=O)([O-])OCC[N+](C)(C)C)CCCCCCCC=CCC=CCCCCC	[M+Na]	542.322	15317	1.37
OB1_D.d	LPC	LPC 18:2	O=C(OCC(O)COP(=O)([O-])OCC[N+](C)(C)C)CCCCCCCC=CCC=CCCCCC	[M+Na]	542.322	5456	1.37
OB1_G.d	LPC	LPC 18:2	O=C(OCC(O)COP(=O)([O-])OCC[N+](C)(C)C)CCCCCCCC=CCC=CCCCCC	[M+Na]	542.322	7641	1.37
OB1_M.d	LPC	LPC 18:2	O=C(OCC(O)COP(=O)([O-])OCC[N+](C)(C)C)CCCCCCCC=CCC=CCCCCC	[M+Na]	542.322	34720	1.37
OB1_X.d	LPC	LPC 18:2	O=C(OCC(O)COP(=O)([O-])OCC[N+](C)(C)C)CCCCCCCC=CCC=CCCCCC	[M+Na]	542.322	5724	1.37
sawdust_cofee.d	LPC	LPC 18:2	O=C(OCC(O)COP(=O)([O-])OCC[N+](C)(C)C)CCCCCCCC=CCC=CCCCCC	[M+Na]	542.322	6109	1.37
sawdust_vsGl.d	LPC	LPC 18:2	O=C(OCC(O)COP(=O)([O-])OCC[N+](C)(C)C)CCCCCCCC=CCC=CCCCCC	[M+Na]	542.322	20107	1.37
timka_silos.d	LPC	LPC 18:2	O=C(OCC(O)COP(=O)([O-])OCC[N+](C)(C)C)CCCCCCCC=CCC=CCCCCC	[M+Na]	542.322	7162	1.37
VineCh.d	LPC	LPC 18:2	O=C(OCC(O)COP(=O)([O-])OCC[N+](C)(C)C)CCCCCCCC=CCC=CCCCCC	[M+Na]	542.322	5877	1.37
blank.d	LPC	LPC 18:2	O=C(OCC(O)COP(=O)([O-])OCC[N+](C)(C)C)CCCCCCCC=CCC=CCCCCC	[M+Na]	542.322	1079	1.37
DK01_pos.d	LPC	LPC 18:2	O=C(OCC(O)COP(=O)([O-])OCC[N+](C)(C)C)CCCCCCCC=CCC=CCCCCC	[M+Na]	542.322	18672	1.37
DK02_pos.d	LPC	LPC 18:2	O=C(OCC(O)COP(=O)([O-])OCC[N+](C)(C)C)CCCCCCCC=CCC=CCCCCC	[M+Na]	542.322	17716	1.37
DK04_pos.d	LPC	LPC 18:2	O=C(OCC(O)COP(=O)([O-])OCC[N+](C)(C)C)CCCCCCCC=CCC=CCCCCC	[M+Na]	542.322	9819	1.37
DK05_pos.d	LPC	LPC 18:2	O=C(OCC(O)COP(=O)([O-])OCC[N+](C)(C)C)CCCCCCCC=CCC=CCCCCC	[M+Na]	542.322	22866	1.37
DK06_pos.d	LPC	LPC 18:2	O=C(OCC(O)COP(=O)([O-])OCC[N+](C)(C)C)CCCCCCCC=CCC=CCCCCC	[M+Na]	542.322	18057	1.37
DK07_pos.d	LPC	LPC 18:2	O=C(OCC(O)COP(=O)([O-])OCC[N+](C)(C)C)CCCCCCCC=CCC=CCCCCC	[M+Na]	542.322	9724	1.37
DK08_pos.d	LPC	LPC 18:2	O=C(OCC(O)COP(=O)([O-])OCC[N+](C)(C)C)CCCCCCCC=CCC=CCCCCC	[M+Na]	542.322	9983	1.37
DK09_pos.d	LPC	LPC 18:2	O=C(OCC(O)COP(=O)([O-])OCC[N+](C)(C)C)CCCCCCCC=CCC=CCCCCC	[M+Na]	542.322	15862	1.37
DK10_pos.d	LPC	LPC 18:2	O=C(OCC(O)COP(=O)([O-])OCC[N+](C)(C)C)CCCCCCCC=CCC=CCCCCC	[M+Na]	542.322	22034	1.37
DK11_pos.d	LPC	LPC 18:2	O=C(OCC(O)COP(=O)([O-])OCC[N+](C)(C)C)CCCCCCCC=CCC=CCCCCC	[M+Na]	542.322	18601	1.37
AB2_D.d	LPC	LPC 18:2	O=C(OCC(O)COP(=O)([O-])OCC[N+](C)(C)C)CCCCCCCC=CCC=CCCCCC	[M+Na]	542.322	9887	1.37
BeerCh_D.d	LPC	LPC 18:2	O=C(OCC(O)COP(=O)([O-])OCC[N+](C)(C)C)CCCCCCCC=CCC=CCCCCC	[M+Na]	542.322	5270	1.37
BeerCh_G.d	LPC	LPC 18:2	O=C(OCC(O)COP(=O)([O-])OCC[N+](C)(C)C)CCCCCCCC=CCC=CCCCCC	[M+Na]	542.322	2839	1.37
BeerCh_M.d	LPC	LPC 18:2	O=C(OCC(O)COP(=O)([O-])OCC[N+](C)(C)C)CCCCCCCC=CCC=CCCCCC	[M+Na]	542.322	16355	1.37
blank.d	LPC	LPC 18:2	O=C(OCC(O)COP(=O)([O-])OCC[N+](C)(C)C)CCCCCCCC=CCC=CCCCCC	[M+Na]	542.322	482	1.37
blank1.d	LPC	LPC 18:2	O=C(OCC(O)COP(=O)([O-])OCC[N+](C)(C)C)CCCCCCCC=CCC=CCCCCC	[M+Na]	542.322	1423	1.37
blank2.d	LPC	LPC 18:2	O=C(OCC(O)COP(=O)([O-])OCC[N+](C)(C)C)CCCCCCCC=CCC=CCCCCC	[M+Na]	542.322	730	1.37
blank3.d	LPC	LPC 18:2	O=C(OCC(O)COP(=O)([O-])OCC[N+](C)(C)C)CCCCCCCC=CCC=CCCCCC	[M+Na]	542.322	799	1.37
cacao_5ug_1.d	LPC	LPC 18:2	O=C(OCC(O)COP(=O)([O-])OCC[N+](C)(C)C)CCCCCCCC=CCC=CCCCCC	[M+Na]	542.322	802	1.37
cacao_5ug_2.d	LPC	LPC 18:2	O=C(OCC(O)COP(=O)([O-])OCC[N+](C)(C)C)CCCCCCCC=CCC=CCCCCC	[M+Na]	542.322	1173	1.37
cacao_5ug_3.d	LPC	LPC 18:2	O=C(OCC(O)COP(=O)([O-])OCC[N+](C)(C)C)CCCCCCCC=CCC=CCCCCC	[M+Na]	542.322	594	1.37
CO_M.d	LPC	LPC 18:2	O=C(OCC(O)COP(=O)([O-])OCC[N+](C)(C)C)CCCCCCCC=CCC=CCCCCC	[M+Na]	542.322	13787	1.37
ekviliad_6.6ug.d	LPC	LPC 18:2	O=C(OCC(O)COP(=O)([O-])OCC[N+](C)(C)C)CCCCCCCC=CCC=CCCCCC	[M+Na]	542.322	65	1.37
LG2_D.d	LPC	LPC 18:2	O=C(OCC(O)COP(=O)([O-])OCC[N+](C)(C)C)CCCCCCCC=CCC=CCCCCC	[M+Na]	542.322	4360	1.37
LG2_M.d	LPC	LPC 18:2	O=C(OCC(O)COP(=O)([O-])OCC[N+](C)(C)C)CCCCCCCC=CCC=CCCCCC	[M+Na]	542.322	13071	1.37
LG2_X.d	LPC	LPC 18:2	O=C(OCC(O)COP(=O)([O-])OCC[N+](C)(C)C)CCCCCCCC=CCC=CCCCCC	[M+Na]	542.322	7341	1.37
OB1_D.d	LPC	LPC 18:2	O=C(OCC(O)COP(=O)([O-])OCC[N+](C)(C)C)CCCCCCCC=CCC=CCCCCC	[M+Na]	542.322	2960	1.37
OB1_G.d	LPC	LPC 18:2	O=C(OCC(O)COP(=O)([O-])OCC[N+](C)(C)C)CCCCCCCC=CCC=CCCCCC	[M+Na]	542.322	3083	1.37
OB1_M.d	LPC	LPC 18:2	O=C(OCC(O)COP(=O)([O-])OCC[N+](C)(C)C)CCCCCCCC=CCC=CCCCCC	[M+Na]	542.322	14600	1.37
OB1_X.d	LPC	LPC 18:2	O=C(OCC(O)COP(=O)([O-])OCC[N+](C)(C)C)CCCCCCCC=CCC=CCCCCC	[M+Na]	542.322	3633	1.37
sawdust_cofee.d	LPC	LPC 18:2	O=C(OCC(O)COP(=O)([O-])OCC[N+](C)(C)C)CCCCCCCC=CCC=CCCCCC	[M+Na]	542.322	3333	1.37
sawdust_vsGl.d	LPC	LPC 18:2	O=C(OCC(O)COP(=O)([O-])OCC[N+](C)(C)C)CCCCCCCC=CCC=CCCCCC	[M+Na]	542.322	7692	1.37
timka_silos.d	LPC	LPC 18:2	O=C(OCC(O)COP(=O)([O-])OCC[N+](C)(C)C)CCCCCCCC=CCC=CCCCCC	[M+Na]	542.322	3124	1.37
VineCh.d	LPC	LPC 18:2	O=C(OCC(O)COP(=O)([O-])OCC[N+](C)(C)C)CCCCCCCC=CCC=CCCCCC	[M+Na]	542.322	2264	1.37
blank.d	LPC	LPC 18:2	O=C(OCC(O)COP(=O)([O-])OCC[N+](C)(C)C)CCCCCCCC=CCC=CCCCCC	[M+Na]	542.322	605	1.37
DK01_pos.d	LPC	LPC 18:2	O=C(OCC(O)COP(=O)([O-])OCC[N+](C)(C)C)CCCCCCCC=CCC=CCCCCC	[M+Na]	542.322	9116	1.37
DK02_pos.d	LPC	LPC 18:2	O=C(OCC(O)COP(=O)([O-])OCC[N+](C)(C)C)CCCCCCCC=CCC=CCCCCC	[M+Na]	542.322	3190	1.37
DK04_pos.d	LPC	LPC 18:2	O=C(OCC(O)COP(=O)([O-])OCC[N+](C)(C)C)CCCCCCCC=CCC=CCCCCC	[M+Na]	542.322	3727	1.37
DK05_pos.d	LPC	LPC 18:2	O=C(OCC(O)COP(=O)([O-])OCC[N+](C)(C)C)CCCCCCCC=CCC=CCCCCC	[M+Na]	542.322	6181	1.37
DK06_pos.d	LPC	LPC 18:2	O=C(OCC(O)COP(=O)([O-])OCC[N+](C)(C)C)CCCCCCCC=CCC=CCCCCC	[M+Na]	542.322	7112	1.37
DK07_pos.d	LPC	LPC 18:2	O=C(OCC(O)COP(=O)([O-])OCC[N+](C)(C)C)CCCCCCCC=CCC=CCCCCC	[M+Na]	542.322	4099	1.37
DK08_pos.d	LPC	LPC 18:2	O=C(OCC(O)COP(=O)([O-])OCC[N+](C)(C)C)CCCCCCCC=CCC=CCCCCC	[M+Na]	542.322	3823	1.37
DK09_pos.d	LPC	LPC 18:2	O=C(OCC(O)COP(=O)([O-])OCC[N+](C)(C)C)CCCCCCCC=CCC=CCCCCC	[M+Na]	542.322	8391	1.37
DK10_pos.d	LPC	LPC 18:2	O=C(OCC(O)COP(=O)([O-])OCC[N+](C)(C)C)CCCCCCCC=CCC=CCCCCC	[M+Na]	542.322	6357	1.37
DK11_pos.d	LPC	LPC 18:2	O=C(OCC(O)COP(=O)([O-])OCC[N+](C)(C)C)CCCCCCCC=CCC=CCCCCC	[M+Na]	542.322	12989	1.37
AB2_D.d	LPC	LPC 18:2	O=C(OCC(O)COP(=O)([O-])OCC[N+](C)(C)C)CCCCCCCC=CCC=CCCCCC	[M+Na]	542.322	3336	1.37
BeerCh_D.d	LPC	LPC 18:2	O=C(OCC(O)COP(=O)([O-])OCC[N+](C)(C)C)CCCCCCCC=CCC=CCCCCC	[M+Na]	542.322	2316	1.37
BeerCh_G.d	LPC	LPC 18:2	O=C(OCC(O)COP(=O)([O-])OCC[N+](C)(C)C)CCCCCCCC=CCC=CCCCCC	[M+Na]	542.322	2108	1.37
BeerCh_M.d	LPC	LPC 18:2	O=C(OCC(O)COP(=O)([O-])OCC[N+](C)(C)C)CCCCCCCC=CCC=CCCCCC	[M+Na]	542.322	8552	1.37
blank.d	LPC	LPC 18:2	O=C(OCC(O)COP(=O)([O-])OCC[N+](C)(C)C)CCCCCCCC=CCC=CCCCCC	[M+Na]	542.322	3913	1.37
blank1.d	LPC	LPC 18:2	O=C(OCC(O)COP(=O)([O-])OCC[N+](C)(C)C)CCCCCCCC=CCC=CCCCCC	[M+Na]	542.322	394	1.37
blank2.d	LPC	LPC 18:2	O=C(OCC(O)COP(=O)([O-])OCC[N+](C)(C)C)CCCCCCCC=CCC=CCCCCC	[M+Na]	542.322	1096	1.37
blank3.d	LPC	LPC 18:2	O=C(OCC(O)COP(=O)([O-])OCC[N+](C)(C)C)CCCCCCCC=CCC=CCCCCC	[M+Na]	542.322	821	1.37
cacao_5ug_1.d	LPC	LPC 18:2	O=C(OCC(O)COP(=O)([O-])OCC[N+](C)(C)C)CCCCCCCC=CCC=CCCCCC	[M+Na]	542.322	948	1.37
cacao_5ug_2.d	LPC	LPC 18:2	O=C(OCC(O)COP(=O)([O-])OCC[N+](C)(C)C)CCCCCCCC=CCC=CCCCCC	[M+Na]	542.322	650	1.37
cacao_5ug_3.d	LPC	LPC 18:2	O=C(OCC(O)COP(=O)([O-])OCC[N+](C)(C)C)CCCCCCCC=CCC=CCCCCC	[M+Na]	542.322	1119	1.37
CO_M.d	LPC	LPC 18:2	O=C(OCC(O)COP(=O)([O-])OCC[N+](C)(C)C)CCCCCCCC=CCC=CCCCCC	[M+Na]	542.322	4412	1.37
ekviliad_6.6ug.d	LPC	LPC 18:2	O=C(OCC(O)COP(=O)([O-])OCC[N+](C)(C)C)CCCCCCCC=CCC=CCCCCC	[M+Na]	542.322	1413	1.37
LG2_D.d	LPC	LPC 18:2	O=C(OCC(O)COP(=O)([O-])OCC[N+](C)(C)C)CCCCCCCC=CCC=CCCCCC	[M+Na]	542.322	2848	1.37
LG2_M.d	LPC	LPC 18:2	O=C(OCC(O)COP(=O)([O-])OCC[N+](C)(C)C)CCCCCCCC=CCC=CCCCCC	[M+Na]	542.322	2827	1.37
LG2_X.d	LPC	LPC 18:2	O=C(OCC(O)COP(=O)([O-])OCC[N+](C)(C)C)CCCCCCCC=CCC=CCCCCC	[M+Na]	542.322	1895	1.37
OB1_D.d	LPC	LPC 18:2	O=C(OCC(O)COP(=O)([O-])OCC[N+](C)(C)C)CCCCCCCC=CCC=CCCCCC	[M+Na]	542.322	2147	1.37
OB1_G.d	LPC	LPC 18:2	O=C(OCC(O)COP(=O)([O-])OCC[N+](C)(C)C)CCCCCCCC=CCC=CCCCCC	[M+Na]	542.322	2878	1.37
OB1_M.d	LPC	LPC 18:2	O=C(OCC(O)COP(=O)([O-])OCC[N+](C)(C)C)CCCCCCCC=CCC=CCCCCC	[M+Na]	542.322	4977	1.37
OB1_X.d	LPC	LPC 18:2	O=C(OCC(O)COP(=O)([O-])OCC[N+](C)(C)C)CCCCCCCC=CCC=CCCCCC	[M+Na]	542.322	1717	1.37
sawdust_cofee.d	LPC	LPC 18:2	O=C(OCC(O)COP(=O)([O-])OCC[N+](C)(C)C)CCCCCCCC=CCC=CCCCCC	[M+Na]	542.322	2214	1.37
sawdust_vsGl.d	LPC	LPC 18:2	O=C(OCC(O)COP(=O)([O-])OCC[N+](C)(C)C)CCCCCCCC=CCC=CCCCCC	[M+Na]	542.322	2965	1.37
timka_silos.d	LPC	LPC 18:2	O=C(OCC(O)COP(=O)([O-])OCC[N+](C)(C)C)CCCCCCCC=CCC=CCCCCC	[M+Na]	542.322	2570	1.37
VineCh.d	LPC	LPC 18:2	O=C(OCC(O)COP(=O)([O-])OCC[N+](C)(C)C)CCCCCCCC=CCC=CCCCCC	[M+Na]	542.322	1835	1.37
blank.d	LPC	LPC 18:2/0:0	O=C(OCC(O)COP(=O)([O-])OCC[N+](C)(C)C)CCCCCCCC=CCC=CCCCCC	[M+H]	520.34	558	1.36
DK01_pos.d	LPC	LPC 18:2/0:0	O=C(OCC(O)COP(=O)([O-])OCC[N+](C)(C)C)CCCCCCCC=CCC=CCCCCC	[M+H]	520.34	623151	1.36
DK02_pos.d	LPC	LPC 18:2/0:0	O=C(OCC(O)COP(=O)([O-])OCC[N+](C)(C)C)CCCCCCCC=CCC=CCCCCC	[M+H]	520.34	725680	1.36
DK04_pos.d	LPC	LPC 18:2/0:0	O=C(OCC(O)COP(=O)([O-])OCC[N+](C)(C)C)CCCCCCCC=CCC=CCCCCC	[M+H]	520.34	316858	1.36
DK05_pos.d	LPC	LPC 18:2/0:0	O=C(OCC(O)COP(=O)([O-])OCC[N+](C)(C)C)CCCCCCCC=CCC=CCCCCC	[M+H]	520.34	706421	1.36
DK06_pos.d	LPC	LPC 18:2/0:0	O=C(OCC(O)COP(=O)([O-])OCC[N+](C)(C)C)CCCCCCCC=CCC=CCCCCC	[M+H]	520.34	695547	1.36
DK07_pos.d	LPC	LPC 18:2/0:0	O=C(OCC(O)COP(=O)([O-])OCC[N+](C)(C)C)CCCCCCCC=CCC=CCCCCC	[M+H]	520.34	353131	1.36
DK08_pos.d	LPC	LPC 18:2/0:0	O=C(OCC(O)COP(=O)([O-])OCC[N+](C)(C)C)CCCCCCCC=CCC=CCCCCC	[M+H]	520.34	408127	1.36
DK09_pos.d	LPC	LPC 18:2/0:0	O=C(OCC(O)COP(=O)([O-])OCC[N+](C)(C)C)CCCCCCCC=CCC=CCCCCC	[M+H]	520.34	771755	1.36
DK10_pos.d	LPC	LPC 18:2/0:0	O=C(OCC(O)COP(=O)([O-])OCC[N+](C)(C)C)CCCCCCCC=CCC=CCCCCC	[M+H]	520.34	735693	1.36
DK11_pos.d	LPC	LPC 18:2/0:0	O=C(OCC(O)COP(=O)([O-])OCC[N+](C)(C)C)CCCCCCCC=CCC=CCCCCC	[M+H]	520.34	708910	1.36
AB2_D.d	LPC	LPC 18:2/0:0	O=C(OCC(O)COP(=O)([O-])OCC[N+](C)(C)C)CCCCCCCC=CCC=CCCCCC	[M+H]	520.34	171083	1.36
BeerCh_D.d	LPC	LPC 18:2/0:0	O=C(OCC(O)COP(=O)([O-])OCC[N+](C)(C)C)CCCCCCCC=CCC=CCCCCC	[M+H]	520.34	87272	1.36
BeerCh_G.d	LPC	LPC 18:2/0:0	O=C(OCC(O)COP(=O)([O-])OCC[N+](C)(C)C)CCCCCCCC=CCC=CCCCCC	[M+H]	520.34	78638	1.36
BeerCh_M.d	LPC	LPC 18:2/0:0	O=C(OCC(O)COP(=O)([O-])OCC[N+](C)(C)C)CCCCCCCC=CCC=CCCCCC	[M+H]	520.34	333705	1.36
blank.d	LPC	LPC 18:2/0:0	O=C(OCC(O)COP(=O)([O-])OCC[N+](C)(C)C)CCCCCCCC=CCC=CCCCCC	[M+H]	520.34	3596	1.36
blank1.d	LPC	LPC 18:2/0:0	O=C(OCC(O)COP(=O)([O-])OCC[N+](C)(C)C)CCCCCCCC=CCC=CCCCCC	[M+H]	520.34	14208	1.36
blank2.d	LPC	LPC 18:2/0:0	O=C(OCC(O)COP(=O)([O-])OCC[N+](C)(C)C)CCCCCCCC=CCC=CCCCCC	[M+H]	520.34	4498	1.36
blank3.d	LPC	LPC 18:2/0:0	O=C(OCC(O)COP(=O)([O-])OCC[N+](C)(C)C)CCCCCCCC=CCC=CCCCCC	[M+H]	520.34	3607	1.36
cacao_5ug_1.d	LPC	LPC 18:2/0:0	O=C(OCC(O)COP(=O)([O-])OCC[N+](C)(C)C)CCCCCCCC=CCC=CCCCCC	[M+H]	520.34	6278	1.36
cacao_5ug_2.d	LPC	LPC 18:2/0:0	O=C(OCC(O)COP(=O)([O-])OCC[N+](C)(C)C)CCCCCCCC=CCC=CCCCCC	[M+H]	520.34	4258	1.36
cacao_5ug_3.d	LPC	LPC 18:2/0:0	O=C(OCC(O)COP(=O)([O-])OCC[N+](C)(C)C)CCCCCCCC=CCC=CCCCCC	[M+H]	520.34	2400	1.36
CO_M.d	LPC	LPC 18:2/0:0	O=C(OCC(O)COP(=O)([O-])OCC[N+](C)(C)C)CCCCCCCC=CCC=CCCCCC	[M+H]	520.34	243192	1.36
ekviliad_6.6ug.d	LPC	LPC 18:2/0:0	O=C(OCC(O)COP(=O)([O-])OCC[N+](C)(C)C)CCCCCCCC=CCC=CCCCCC	[M+H]	520.34	4318	1.36
LG2_D.d	LPC	LPC 18:2/0:0	O=C(OCC(O)COP(=O)([O-])OCC[N+](C)(C)C)CCCCCCCC=CCC=CCCCCC	[M+H]	520.34	84676	1.36
LG2_M.d	LPC	LPC 18:2/0:0	O=C(OCC(O)COP(=O)([O-])OCC[N+](C)(C)C)CCCCCCCC=CCC=CCCCCC	[M+H]	520.34	265016	1.36
LG2_X.d	LPC	LPC 18:2/0:0	O=C(OCC(O)COP(=O)([O-])OCC[N+](C)(C)C)CCCCCCCC=CCC=CCCCCC	[M+H]	520.34	113588	1.36
OB1_D.d	LPC	LPC 18:2/0:0	O=C(OCC(O)COP(=O)([O-])OCC[N+](C)(C)C)CCCCCCCC=CCC=CCCCCC	[M+H]	520.34	19924	1.36
OB1_G.d	LPC	LPC 18:2/0:0	O=C(OCC(O)COP(=O)([O-])OCC[N+](C)(C)C)CCCCCCCC=CCC=CCCCCC	[M+H]	520.34	23172	1.36
OB1_M.d	LPC	LPC 18:2/0:0	O=C(OCC(O)COP(=O)([O-])OCC[N+](C)(C)C)CCCCCCCC=CCC=CCCCCC	[M+H]	520.34	358527	1.36
OB1_X.d	LPC	LPC 18:2/0:0	O=C(OCC(O)COP(=O)([O-])OCC[N+](C)(C)C)CCCCCCCC=CCC=CCCCCC	[M+H]	520.34	36156	1.36
sawdust_cofee.d	LPC	LPC 18:2/0:0	O=C(OCC(O)COP(=O)([O-])OCC[N+](C)(C)C)CCCCCCCC=CCC=CCCCCC	[M+H]	520.34	38142	1.36
sawdust_vsGl.d	LPC	LPC 18:2/0:0	O=C(OCC(O)COP(=O)([O-])OCC[N+](C)(C)C)CCCCCCCC=CCC=CCCCCC	[M+H]	520.34	202986	1.36
timka_silos.d	LPC	LPC 18:2/0:0	O=C(OCC(O)COP(=O)([O-])OCC[N+](C)(C)C)CCCCCCCC=CCC=CCCCCC	[M+H]	520.34	31481	1.36
VineCh.d	LPC	LPC 18:2/0:0	O=C(OCC(O)COP(=O)([O-])OCC[N+](C)(C)C)CCCCCCCC=CCC=CCCCCC	[M+H]	520.34	38404	1.36
blank.d	LPC	LPC 18:2/0:0	O=C(OCC(O)COP(=O)([O-])OCC[N+](C)(C)C)CCCCCCCC=CCC=CCCCCC	[M+H]	520.34	4183	1.36
DK01_pos.d	LPC	LPC 18:2/0:0	O=C(OCC(O)COP(=O)([O-])OCC[N+](C)(C)C)CCCCCCCC=CCC=CCCCCC	[M+H]	520.34	187304	1.36
DK02_pos.d	LPC	LPC 18:2/0:0	O=C(OCC(O)COP(=O)([O-])OCC[N+](C)(C)C)CCCCCCCC=CCC=CCCCCC	[M+H]	520.34	193613	1.36
DK04_pos.d	LPC	LPC 18:2/0:0	O=C(OCC(O)COP(=O)([O-])OCC[N+](C)(C)C)CCCCCCCC=CCC=CCCCCC	[M+H]	520.34	86682	1.36
DK05_pos.d	LPC	LPC 18:2/0:0	O=C(OCC(O)COP(=O)([O-])OCC[N+](C)(C)C)CCCCCCCC=CCC=CCCCCC	[M+H]	520.34	195952	1.36
DK06_pos.d	LPC	LPC 18:2/0:0	O=C(OCC(O)COP(=O)([O-])OCC[N+](C)(C)C)CCCCCCCC=CCC=CCCCCC	[M+H]	520.34	197885	1.36
DK07_pos.d	LPC	LPC 18:2/0:0	O=C(OCC(O)COP(=O)([O-])OCC[N+](C)(C)C)CCCCCCCC=CCC=CCCCCC	[M+H]	520.34	109295	1.36
DK08_pos.d	LPC	LPC 18:2/0:0	O=C(OCC(O)COP(=O)([O-])OCC[N+](C)(C)C)CCCCCCCC=CCC=CCCCCC	[M+H]	520.34	117304	1.36
DK09_pos.d	LPC	LPC 18:2/0:0	O=C(OCC(O)COP(=O)([O-])OCC[N+](C)(C)C)CCCCCCCC=CCC=CCCCCC	[M+H]	520.34	232197	1.36
DK10_pos.d	LPC	LPC 18:2/0:0	O=C(OCC(O)COP(=O)([O-])OCC[N+](C)(C)C)CCCCCCCC=CCC=CCCCCC	[M+H]	520.34	198032	1.36
DK11_pos.d	LPC	LPC 18:2/0:0	O=C(OCC(O)COP(=O)([O-])OCC[N+](C)(C)C)CCCCCCCC=CCC=CCCCCC	[M+H]	520.34	214528	1.36
AB2_D.d	LPC	LPC 18:2/0:0	O=C(OCC(O)COP(=O)([O-])OCC[N+](C)(C)C)CCCCCCCC=CCC=CCCCCC	[M+H]	520.34	44556	1.36
BeerCh_D.d	LPC	LPC 18:2/0:0	O=C(OCC(O)COP(=O)([O-])OCC[N+](C)(C)C)CCCCCCCC=CCC=CCCCCC	[M+H]	520.34	32943	1.36
BeerCh_G.d	LPC	LPC 18:2/0:0	O=C(OCC(O)COP(=O)([O-])OCC[N+](C)(C)C)CCCCCCCC=CCC=CCCCCC	[M+H]	520.34	33762	1.36
BeerCh_M.d	LPC	LPC 18:2/0:0	O=C(OCC(O)COP(=O)([O-])OCC[N+](C)(C)C)CCCCCCCC=CCC=CCCCCC	[M+H]	520.34	93171	1.36
blank.d	LPC	LPC 18:2/0:0	O=C(OCC(O)COP(=O)([O-])OCC[N+](C)(C)C)CCCCCCCC=CCC=CCCCCC	[M+H]	520.34	5891	1.36
blank1.d	LPC	LPC 18:2/0:0	O=C(OCC(O)COP(=O)([O-])OCC[N+](C)(C)C)CCCCCCCC=CCC=CCCCCC	[M+H]	520.34	8662	1.36
blank2.d	LPC	LPC 18:2/0:0	O=C(OCC(O)COP(=O)([O-])OCC[N+](C)(C)C)CCCCCCCC=CCC=CCCCCC	[M+H]	520.34	2737	1.36
blank3.d	LPC	LPC 18:2/0:0	O=C(OCC(O)COP(=O)([O-])OCC[N+](C)(C)C)CCCCCCCC=CCC=CCCCCC	[M+H]	520.34	1716	1.36
cacao_5ug_1.d	LPC	LPC 18:2/0:0	O=C(OCC(O)COP(=O)([O-])OCC[N+](C)(C)C)CCCCCCCC=CCC=CCCCCC	[M+H]	520.34	3292	1.36
cacao_5ug_2.d	LPC	LPC 18:2/0:0	O=C(OCC(O)COP(=O)([O-])OCC[N+](C)(C)C)CCCCCCCC=CCC=CCCCCC	[M+H]	520.34	3558	1.36
cacao_5ug_3.d	LPC	LPC 18:2/0:0	O=C(OCC(O)COP(=O)([O-])OCC[N+](C)(C)C)CCCCCCCC=CCC=CCCCCC	[M+H]	520.34	2955	1.36
CO_M.d	LPC	LPC 18:2/0:0	O=C(OCC(O)COP(=O)([O-])OCC[N+](C)(C)C)CCCCCCCC=CCC=CCCCCC	[M+H]	520.34	76799	1.36
ekviliad_6.6ug.d	LPC	LPC 18:2/0:0	O=C(OCC(O)COP(=O)([O-])OCC[N+](C)(C)C)CCCCCCCC=CCC=CCCCCC	[M+H]	520.34	1044	1.36
LG2_D.d	LPC	LPC 18:2/0:0	O=C(OCC(O)COP(=O)([O-])OCC[N+](C)(C)C)CCCCCCCC=CCC=CCCCCC	[M+H]	520.34	32413	1.36
LG2_M.d	LPC	LPC 18:2/0:0	O=C(OCC(O)COP(=O)([O-])OCC[N+](C)(C)C)CCCCCCCC=CCC=CCCCCC	[M+H]	520.34	80483	1.36
LG2_X.d	LPC	LPC 18:2/0:0	O=C(OCC(O)COP(=O)([O-])OCC[N+](C)(C)C)CCCCCCCC=CCC=CCCCCC	[M+H]	520.34	30719	1.36
OB1_D.d	LPC	LPC 18:2/0:0	O=C(OCC(O)COP(=O)([O-])OCC[N+](C)(C)C)CCCCCCCC=CCC=CCCCCC	[M+H]	520.34	14397	1.36
OB1_G.d	LPC	LPC 18:2/0:0	O=C(OCC(O)COP(=O)([O-])OCC[N+](C)(C)C)CCCCCCCC=CCC=CCCCCC	[M+H]	520.34	17795	1.36
OB1_M.d	LPC	LPC 18:2/0:0	O=C(OCC(O)COP(=O)([O-])OCC[N+](C)(C)C)CCCCCCCC=CCC=CCCCCC	[M+H]	520.34	109454	1.36
OB1_X.d	LPC	LPC 18:2/0:0	O=C(OCC(O)COP(=O)([O-])OCC[N+](C)(C)C)CCCCCCCC=CCC=CCCCCC	[M+H]	520.34	15011	1.36
sawdust_cofee.d	LPC	LPC 18:2/0:0	O=C(OCC(O)COP(=O)([O-])OCC[N+](C)(C)C)CCCCCCCC=CCC=CCCCCC	[M+H]	520.34	15582	1.36
sawdust_vsGl.d	LPC	LPC 18:2/0:0	O=C(OCC(O)COP(=O)([O-])OCC[N+](C)(C)C)CCCCCCCC=CCC=CCCCCC	[M+H]	520.34	58140	1.36
timka_silos.d	LPC	LPC 18:2/0:0	O=C(OCC(O)COP(=O)([O-])OCC[N+](C)(C)C)CCCCCCCC=CCC=CCCCCC	[M+H]	520.34	12708	1.36
VineCh.d	LPC	LPC 18:2/0:0	O=C(OCC(O)COP(=O)([O-])OCC[N+](C)(C)C)CCCCCCCC=CCC=CCCCCC	[M+H]	520.34	12878	1.36
blank.d	LPC	LPC 18:2/0:0	O=C(OCC(O)COP(=O)([O-])OCC[N+](C)(C)C)CCCCCCCC=CCC=CCCCCC	[M+H]	520.34	682	1.36
DK01_pos.d	LPC	LPC 18:2/0:0	O=C(OCC(O)COP(=O)([O-])OCC[N+](C)(C)C)CCCCCCCC=CCC=CCCCCC	[M+H]	520.34	42006	1.36
DK02_pos.d	LPC	LPC 18:2/0:0	O=C(OCC(O)COP(=O)([O-])OCC[N+](C)(C)C)CCCCCCCC=CCC=CCCCCC	[M+H]	520.34	51265	1.36
DK04_pos.d	LPC	LPC 18:2/0:0	O=C(OCC(O)COP(=O)([O-])OCC[N+](C)(C)C)CCCCCCCC=CCC=CCCCCC	[M+H]	520.34	28133	1.36
DK05_pos.d	LPC	LPC 18:2/0:0	O=C(OCC(O)COP(=O)([O-])OCC[N+](C)(C)C)CCCCCCCC=CCC=CCCCCC	[M+H]	520.34	36860	1.36
DK06_pos.d	LPC	LPC 18:2/0:0	O=C(OCC(O)COP(=O)([O-])OCC[N+](C)(C)C)CCCCCCCC=CCC=CCCCCC	[M+H]	520.34	41197	1.36
DK07_pos.d	LPC	LPC 18:2/0:0	O=C(OCC(O)COP(=O)([O-])OCC[N+](C)(C)C)CCCCCCCC=CCC=CCCCCC	[M+H]	520.34	19938	1.36
DK08_pos.d	LPC	LPC 18:2/0:0	O=C(OCC(O)COP(=O)([O-])OCC[N+](C)(C)C)CCCCCCCC=CCC=CCCCCC	[M+H]	520.34	33542	1.36
DK09_pos.d	LPC	LPC 18:2/0:0	O=C(OCC(O)COP(=O)([O-])OCC[N+](C)(C)C)CCCCCCCC=CCC=CCCCCC	[M+H]	520.34	48304	1.36
DK10_pos.d	LPC	LPC 18:2/0:0	O=C(OCC(O)COP(=O)([O-])OCC[N+](C)(C)C)CCCCCCCC=CCC=CCCCCC	[M+H]	520.34	32975	1.36
DK11_pos.d	LPC	LPC 18:2/0:0	O=C(OCC(O)COP(=O)([O-])OCC[N+](C)(C)C)CCCCCCCC=CCC=CCCCCC	[M+H]	520.34	42502	1.36
AB2_D.d	LPC	LPC 18:2/0:0	O=C(OCC(O)COP(=O)([O-])OCC[N+](C)(C)C)CCCCCCCC=CCC=CCCCCC	[M+H]	520.34	15485	1.36
BeerCh_D.d	LPC	LPC 18:2/0:0	O=C(OCC(O)COP(=O)([O-])OCC[N+](C)(C)C)CCCCCCCC=CCC=CCCCCC	[M+H]	520.34	12290	1.36
BeerCh_G.d	LPC	LPC 18:2/0:0	O=C(OCC(O)COP(=O)([O-])OCC[N+](C)(C)C)CCCCCCCC=CCC=CCCCCC	[M+H]	520.34	7173	1.36
BeerCh_M.d	LPC	LPC 18:2/0:0	O=C(OCC(O)COP(=O)([O-])OCC[N+](C)(C)C)CCCCCCCC=CCC=CCCCCC	[M+H]	520.34	24618	1.36
blank.d	LPC	LPC 18:2/0:0	O=C(OCC(O)COP(=O)([O-])OCC[N+](C)(C)C)CCCCCCCC=CCC=CCCCCC	[M+H]	520.34	1347	1.36
blank1.d	LPC	LPC 18:2/0:0	O=C(OCC(O)COP(=O)([O-])OCC[N+](C)(C)C)CCCCCCCC=CCC=CCCCCC	[M+H]	520.34	3712	1.36
blank2.d	LPC	LPC 18:2/0:0	O=C(OCC(O)COP(=O)([O-])OCC[N+](C)(C)C)CCCCCCCC=CCC=CCCCCC	[M+H]	520.34	326	1.36
blank3.d	LPC	LPC 18:2/0:0	O=C(OCC(O)COP(=O)([O-])OCC[N+](C)(C)C)CCCCCCCC=CCC=CCCCCC	[M+H]	520.34	808	1.36
cacao_5ug_1.d	LPC	LPC 18:2/0:0	O=C(OCC(O)COP(=O)([O-])OCC[N+](C)(C)C)CCCCCCCC=CCC=CCCCCC	[M+H]	520.34	3861	1.36
cacao_5ug_2.d	LPC	LPC 18:2/0:0	O=C(OCC(O)COP(=O)([O-])OCC[N+](C)(C)C)CCCCCCCC=CCC=CCCCCC	[M+H]	520.34	1803	1.36
cacao_5ug_3.d	LPC	LPC 18:2/0:0	O=C(OCC(O)COP(=O)([O-])OCC[N+](C)(C)C)CCCCCCCC=CCC=CCCCCC	[M+H]	520.34	3814	1.36
CO_M.d	LPC	LPC 18:2/0:0	O=C(OCC(O)COP(=O)([O-])OCC[N+](C)(C)C)CCCCCCCC=CCC=CCCCCC	[M+H]	520.34	20641	1.36
ekviliad_6.6ug.d	LPC	LPC 18:2/0:0	O=C(OCC(O)COP(=O)([O-])OCC[N+](C)(C)C)CCCCCCCC=CCC=CCCCCC	[M+H]	520.34	2063	1.36
LG2_D.d	LPC	LPC 18:2/0:0	O=C(OCC(O)COP(=O)([O-])OCC[N+](C)(C)C)CCCCCCCC=CCC=CCCCCC	[M+H]	520.34	12785	1.36
LG2_M.d	LPC	LPC 18:2/0:0	O=C(OCC(O)COP(=O)([O-])OCC[N+](C)(C)C)CCCCCCCC=CCC=CCCCCC	[M+H]	520.34	23575	1.36
LG2_X.d	LPC	LPC 18:2/0:0	O=C(OCC(O)COP(=O)([O-])OCC[N+](C)(C)C)CCCCCCCC=CCC=CCCCCC	[M+H]	520.34	12603	1.36
OB1_D.d	LPC	LPC 18:2/0:0	O=C(OCC(O)COP(=O)([O-])OCC[N+](C)(C)C)CCCCCCCC=CCC=CCCCCC	[M+H]	520.34	5152	1.36
OB1_G.d	LPC	LPC 18:2/0:0	O=C(OCC(O)COP(=O)([O-])OCC[N+](C)(C)C)CCCCCCCC=CCC=CCCCCC	[M+H]	520.34	7120	1.36
OB1_M.d	LPC	LPC 18:2/0:0	O=C(OCC(O)COP(=O)([O-])OCC[N+](C)(C)C)CCCCCCCC=CCC=CCCCCC	[M+H]	520.34	23899	1.36
OB1_X.d	LPC	LPC 18:2/0:0	O=C(OCC(O)COP(=O)([O-])OCC[N+](C)(C)C)CCCCCCCC=CCC=CCCCCC	[M+H]	520.34	6149	1.36
sawdust_cofee.d	LPC	LPC 18:2/0:0	O=C(OCC(O)COP(=O)([O-])OCC[N+](C)(C)C)CCCCCCCC=CCC=CCCCCC	[M+H]	520.34	4153	1.36
sawdust_vsGl.d	LPC	LPC 18:2/0:0	O=C(OCC(O)COP(=O)([O-])OCC[N+](C)(C)C)CCCCCCCC=CCC=CCCCCC	[M+H]	520.34	15735	1.36
timka_silos.d	LPC	LPC 18:2/0:0	O=C(OCC(O)COP(=O)([O-])OCC[N+](C)(C)C)CCCCCCCC=CCC=CCCCCC	[M+H]	520.34	4172	1.36
VineCh.d	LPC	LPC 18:2/0:0	O=C(OCC(O)COP(=O)([O-])OCC[N+](C)(C)C)CCCCCCCC=CCC=CCCCCC	[M+H]	520.34	7721	1.36
blank.d	LPC	LPC 16:0/0:0	O=C(OCC(O)COP(=O)([O-])OCC[N+](C)(C)C)CCCCCCCCCCCCCCC	[M+H]	496.34	2493	1.7
DK01_pos.d	LPC	LPC 16:0/0:0	O=C(OCC(O)COP(=O)([O-])OCC[N+](C)(C)C)CCCCCCCCCCCCCCC	[M+H]	496.34	56135	1.7
DK02_pos.d	LPC	LPC 16:0/0:0	O=C(OCC(O)COP(=O)([O-])OCC[N+](C)(C)C)CCCCCCCCCCCCCCC	[M+H]	496.34	220022	1.7
DK04_pos.d	LPC	LPC 16:0/0:0	O=C(OCC(O)COP(=O)([O-])OCC[N+](C)(C)C)CCCCCCCCCCCCCCC	[M+H]	496.34	80995	1.7
DK05_pos.d	LPC	LPC 16:0/0:0	O=C(OCC(O)COP(=O)([O-])OCC[N+](C)(C)C)CCCCCCCCCCCCCCC	[M+H]	496.34	185931	1.7
DK06_pos.d	LPC	LPC 16:0/0:0	O=C(OCC(O)COP(=O)([O-])OCC[N+](C)(C)C)CCCCCCCCCCCCCCC	[M+H]	496.34	165747	1.7
DK07_pos.d	LPC	LPC 16:0/0:0	O=C(OCC(O)COP(=O)([O-])OCC[N+](C)(C)C)CCCCCCCCCCCCCCC	[M+H]	496.34	109222	1.7
DK08_pos.d	LPC	LPC 16:0/0:0	O=C(OCC(O)COP(=O)([O-])OCC[N+](C)(C)C)CCCCCCCCCCCCCCC	[M+H]	496.34	119269	1.7
DK09_pos.d	LPC	LPC 16:0/0:0	O=C(OCC(O)COP(=O)([O-])OCC[N+](C)(C)C)CCCCCCCCCCCCCCC	[M+H]	496.34	199088	1.7
DK10_pos.d	LPC	LPC 16:0/0:0	O=C(OCC(O)COP(=O)([O-])OCC[N+](C)(C)C)CCCCCCCCCCCCCCC	[M+H]	496.34	165888	1.7
DK11_pos.d	LPC	LPC 16:0/0:0	O=C(OCC(O)COP(=O)([O-])OCC[N+](C)(C)C)CCCCCCCCCCCCCCC	[M+H]	496.34	201918	1.7
AB2_D.d	LPC	LPC 16:0/0:0	O=C(OCC(O)COP(=O)([O-])OCC[N+](C)(C)C)CCCCCCCCCCCCCCC	[M+H]	496.34	42403	1.7
BeerCh_D.d	LPC	LPC 16:0/0:0	O=C(OCC(O)COP(=O)([O-])OCC[N+](C)(C)C)CCCCCCCCCCCCCCC	[M+H]	496.34	105300	1.7
BeerCh_G.d	LPC	LPC 16:0/0:0	O=C(OCC(O)COP(=O)([O-])OCC[N+](C)(C)C)CCCCCCCCCCCCCCC	[M+H]	496.34	63175	1.7
BeerCh_M.d	LPC	LPC 16:0/0:0	O=C(OCC(O)COP(=O)([O-])OCC[N+](C)(C)C)CCCCCCCCCCCCCCC	[M+H]	496.34	122301	1.7
blank.d	LPC	LPC 16:0/0:0	O=C(OCC(O)COP(=O)([O-])OCC[N+](C)(C)C)CCCCCCCCCCCCCCC	[M+H]	496.34	32167	1.7
blank1.d	LPC	LPC 16:0/0:0	O=C(OCC(O)COP(=O)([O-])OCC[N+](C)(C)C)CCCCCCCCCCCCCCC	[M+H]	496.34	1809	1.7
blank2.d	LPC	LPC 16:0/0:0	O=C(OCC(O)COP(=O)([O-])OCC[N+](C)(C)C)CCCCCCCCCCCCCCC	[M+H]	496.34	1895	1.7
blank3.d	LPC	LPC 16:0/0:0	O=C(OCC(O)COP(=O)([O-])OCC[N+](C)(C)C)CCCCCCCCCCCCCCC	[M+H]	496.34	8702	1.7
cacao_5ug_1.d	LPC	LPC 16:0/0:0	O=C(OCC(O)COP(=O)([O-])OCC[N+](C)(C)C)CCCCCCCCCCCCCCC	[M+H]	496.34	635	1.7
cacao_5ug_2.d	LPC	LPC 16:0/0:0	O=C(OCC(O)COP(=O)([O-])OCC[N+](C)(C)C)CCCCCCCCCCCCCCC	[M+H]	496.34	5190	1.7
cacao_5ug_3.d	LPC	LPC 16:0/0:0	O=C(OCC(O)COP(=O)([O-])OCC[N+](C)(C)C)CCCCCCCCCCCCCCC	[M+H]	496.34	7937	1.7
CO_M.d	LPC	LPC 16:0/0:0	O=C(OCC(O)COP(=O)([O-])OCC[N+](C)(C)C)CCCCCCCCCCCCCCC	[M+H]	496.34	224209	1.7
ekviliad_6.6ug.d	LPC	LPC 16:0/0:0	O=C(OCC(O)COP(=O)([O-])OCC[N+](C)(C)C)CCCCCCCCCCCCCCC	[M+H]	496.34	6099	1.7
LG2_D.d	LPC	LPC 16:0/0:0	O=C(OCC(O)COP(=O)([O-])OCC[N+](C)(C)C)CCCCCCCCCCCCCCC	[M+H]	496.34	55327	1.7
LG2_M.d	LPC	LPC 16:0/0:0	O=C(OCC(O)COP(=O)([O-])OCC[N+](C)(C)C)CCCCCCCCCCCCCCC	[M+H]	496.34	39022	1.7
LG2_X.d	LPC	LPC 16:0/0:0	O=C(OCC(O)COP(=O)([O-])OCC[N+](C)(C)C)CCCCCCCCCCCCCCC	[M+H]	496.34	15769	1.7
OB1_D.d	LPC	LPC 16:0/0:0	O=C(OCC(O)COP(=O)([O-])OCC[N+](C)(C)C)CCCCCCCCCCCCCCC	[M+H]	496.34	39151	1.7
OB1_G.d	LPC	LPC 16:0/0:0	O=C(OCC(O)COP(=O)([O-])OCC[N+](C)(C)C)CCCCCCCCCCCCCCC	[M+H]	496.34	31101	1.7
OB1_M.d	LPC	LPC 16:0/0:0	O=C(OCC(O)COP(=O)([O-])OCC[N+](C)(C)C)CCCCCCCCCCCCCCC	[M+H]	496.34	208273	1.7
OB1_X.d	LPC	LPC 16:0/0:0	O=C(OCC(O)COP(=O)([O-])OCC[N+](C)(C)C)CCCCCCCCCCCCCCC	[M+H]	496.34	54224	1.7
sawdust_cofee.d	LPC	LPC 16:0/0:0	O=C(OCC(O)COP(=O)([O-])OCC[N+](C)(C)C)CCCCCCCCCCCCCCC	[M+H]	496.34	41674	1.7
sawdust_vsGl.d	LPC	LPC 16:0/0:0	O=C(OCC(O)COP(=O)([O-])OCC[N+](C)(C)C)CCCCCCCCCCCCCCC	[M+H]	496.34	121397	1.7
timka_silos.d	LPC	LPC 16:0/0:0	O=C(OCC(O)COP(=O)([O-])OCC[N+](C)(C)C)CCCCCCCCCCCCCCC	[M+H]	496.34	88534	1.7
VineCh.d	LPC	LPC 16:0/0:0	O=C(OCC(O)COP(=O)([O-])OCC[N+](C)(C)C)CCCCCCCCCCCCCCC	[M+H]	496.34	27608	1.7
blank.d	LPC	LPC 16:0/0:0	O=C(OCC(O)COP(=O)([O-])OCC[N+](C)(C)C)CCCCCCCCCCCCCCC	[M+H]	496.34	1764	1.7
DK01_pos.d	LPC	LPC 16:0/0:0	O=C(OCC(O)COP(=O)([O-])OCC[N+](C)(C)C)CCCCCCCCCCCCCCC	[M+H]	496.34	23269	1.7
DK02_pos.d	LPC	LPC 16:0/0:0	O=C(OCC(O)COP(=O)([O-])OCC[N+](C)(C)C)CCCCCCCCCCCCCCC	[M+H]	496.34	61888	1.7
DK04_pos.d	LPC	LPC 16:0/0:0	O=C(OCC(O)COP(=O)([O-])OCC[N+](C)(C)C)CCCCCCCCCCCCCCC	[M+H]	496.34	24419	1.7
DK05_pos.d	LPC	LPC 16:0/0:0	O=C(OCC(O)COP(=O)([O-])OCC[N+](C)(C)C)CCCCCCCCCCCCCCC	[M+H]	496.34	56849	1.7
DK06_pos.d	LPC	LPC 16:0/0:0	O=C(OCC(O)COP(=O)([O-])OCC[N+](C)(C)C)CCCCCCCCCCCCCCC	[M+H]	496.34	57524	1.7
DK07_pos.d	LPC	LPC 16:0/0:0	O=C(OCC(O)COP(=O)([O-])OCC[N+](C)(C)C)CCCCCCCCCCCCCCC	[M+H]	496.34	25635	1.7
DK08_pos.d	LPC	LPC 16:0/0:0	O=C(OCC(O)COP(=O)([O-])OCC[N+](C)(C)C)CCCCCCCCCCCCCCC	[M+H]	496.34	47193	1.7
DK09_pos.d	LPC	LPC 16:0/0:0	O=C(OCC(O)COP(=O)([O-])OCC[N+](C)(C)C)CCCCCCCCCCCCCCC	[M+H]	496.34	47165	1.7
DK10_pos.d	LPC	LPC 16:0/0:0	O=C(OCC(O)COP(=O)([O-])OCC[N+](C)(C)C)CCCCCCCCCCCCCCC	[M+H]	496.34	51261	1.7
DK11_pos.d	LPC	LPC 16:0/0:0	O=C(OCC(O)COP(=O)([O-])OCC[N+](C)(C)C)CCCCCCCCCCCCCCC	[M+H]	496.34	57356	1.7
AB2_D.d	LPC	LPC 16:0/0:0	O=C(OCC(O)COP(=O)([O-])OCC[N+](C)(C)C)CCCCCCCCCCCCCCC	[M+H]	496.34	22646	1.7
BeerCh_D.d	LPC	LPC 16:0/0:0	O=C(OCC(O)COP(=O)([O-])OCC[N+](C)(C)C)CCCCCCCCCCCCCCC	[M+H]	496.34	40695	1.7
BeerCh_G.d	LPC	LPC 16:0/0:0	O=C(OCC(O)COP(=O)([O-])OCC[N+](C)(C)C)CCCCCCCCCCCCCCC	[M+H]	496.34	18377	1.7
BeerCh_M.d	LPC	LPC 16:0/0:0	O=C(OCC(O)COP(=O)([O-])OCC[N+](C)(C)C)CCCCCCCCCCCCCCC	[M+H]	496.34	46036	1.7
blank.d	LPC	LPC 16:0/0:0	O=C(OCC(O)COP(=O)([O-])OCC[N+](C)(C)C)CCCCCCCCCCCCCCC	[M+H]	496.34	20423	1.7
blank1.d	LPC	LPC 16:0/0:0	O=C(OCC(O)COP(=O)([O-])OCC[N+](C)(C)C)CCCCCCCCCCCCCCC	[M+H]	496.34	6898	1.7
blank2.d	LPC	LPC 16:0/0:0	O=C(OCC(O)COP(=O)([O-])OCC[N+](C)(C)C)CCCCCCCCCCCCCCC	[M+H]	496.34	1592	1.7
blank3.d	LPC	LPC 16:0/0:0	O=C(OCC(O)COP(=O)([O-])OCC[N+](C)(C)C)CCCCCCCCCCCCCCC	[M+H]	496.34	6962	1.7
cacao_5ug_1.d	LPC	LPC 16:0/0:0	O=C(OCC(O)COP(=O)([O-])OCC[N+](C)(C)C)CCCCCCCCCCCCCCC	[M+H]	496.34	3192	1.7
cacao_5ug_2.d	LPC	LPC 16:0/0:0	O=C(OCC(O)COP(=O)([O-])OCC[N+](C)(C)C)CCCCCCCCCCCCCCC	[M+H]	496.34	6141	1.7
cacao_5ug_3.d	LPC	LPC 16:0/0:0	O=C(OCC(O)COP(=O)([O-])OCC[N+](C)(C)C)CCCCCCCCCCCCCCC	[M+H]	496.34	5662	1.7
CO_M.d	LPC	LPC 16:0/0:0	O=C(OCC(O)COP(=O)([O-])OCC[N+](C)(C)C)CCCCCCCCCCCCCCC	[M+H]	496.34	72131	1.7
ekviliad_6.6ug.d	LPC	LPC 16:0/0:0	O=C(OCC(O)COP(=O)([O-])OCC[N+](C)(C)C)CCCCCCCCCCCCCCC	[M+H]	496.34	7349	1.7
LG2_D.d	LPC	LPC 16:0/0:0	O=C(OCC(O)COP(=O)([O-])OCC[N+](C)(C)C)CCCCCCCCCCCCCCC	[M+H]	496.34	28124	1.7
LG2_M.d	LPC	LPC 16:0/0:0	O=C(OCC(O)COP(=O)([O-])OCC[N+](C)(C)C)CCCCCCCCCCCCCCC	[M+H]	496.34	16807	1.7
LG2_X.d	LPC	LPC 16:0/0:0	O=C(OCC(O)COP(=O)([O-])OCC[N+](C)(C)C)CCCCCCCCCCCCCCC	[M+H]	496.34	14143	1.7
OB1_D.d	LPC	LPC 16:0/0:0	O=C(OCC(O)COP(=O)([O-])OCC[N+](C)(C)C)CCCCCCCCCCCCCCC	[M+H]	496.34	16770	1.7
OB1_G.d	LPC	LPC 16:0/0:0	O=C(OCC(O)COP(=O)([O-])OCC[N+](C)(C)C)CCCCCCCCCCCCCCC	[M+H]	496.34	15524	1.7
OB1_M.d	LPC	LPC 16:0/0:0	O=C(OCC(O)COP(=O)([O-])OCC[N+](C)(C)C)CCCCCCCCCCCCCCC	[M+H]	496.34	69738	1.7
OB1_X.d	LPC	LPC 16:0/0:0	O=C(OCC(O)COP(=O)([O-])OCC[N+](C)(C)C)CCCCCCCCCCCCCCC	[M+H]	496.34	24402	1.7
sawdust_cofee.d	LPC	LPC 16:0/0:0	O=C(OCC(O)COP(=O)([O-])OCC[N+](C)(C)C)CCCCCCCCCCCCCCC	[M+H]	496.34	30426	1.7
sawdust_vsGl.d	LPC	LPC 16:0/0:0	O=C(OCC(O)COP(=O)([O-])OCC[N+](C)(C)C)CCCCCCCCCCCCCCC	[M+H]	496.34	52710	1.7
timka_silos.d	LPC	LPC 16:0/0:0	O=C(OCC(O)COP(=O)([O-])OCC[N+](C)(C)C)CCCCCCCCCCCCCCC	[M+H]	496.34	25672	1.7
VineCh.d	LPC	LPC 16:0/0:0	O=C(OCC(O)COP(=O)([O-])OCC[N+](C)(C)C)CCCCCCCCCCCCCCC	[M+H]	496.34	20861	1.7
blank.d	LPC	LPC 16:0/0:0	O=C(OCC(O)COP(=O)([O-])OCC[N+](C)(C)C)CCCCCCCCCCCCCCC	[M+H]	496.34	3145	1.7
DK01_pos.d	LPC	LPC 16:0/0:0	O=C(OCC(O)COP(=O)([O-])OCC[N+](C)(C)C)CCCCCCCCCCCCCCC	[M+H]	496.34	12900	1.7
DK02_pos.d	LPC	LPC 16:0/0:0	O=C(OCC(O)COP(=O)([O-])OCC[N+](C)(C)C)CCCCCCCCCCCCCCC	[M+H]	496.34	13849	1.7
DK04_pos.d	LPC	LPC 16:0/0:0	O=C(OCC(O)COP(=O)([O-])OCC[N+](C)(C)C)CCCCCCCCCCCCCCC	[M+H]	496.34	8843	1.7
DK05_pos.d	LPC	LPC 16:0/0:0	O=C(OCC(O)COP(=O)([O-])OCC[N+](C)(C)C)CCCCCCCCCCCCCCC	[M+H]	496.34	24686	1.7
DK06_pos.d	LPC	LPC 16:0/0:0	O=C(OCC(O)COP(=O)([O-])OCC[N+](C)(C)C)CCCCCCCCCCCCCCC	[M+H]	496.34	13444	1.7
DK07_pos.d	LPC	LPC 16:0/0:0	O=C(OCC(O)COP(=O)([O-])OCC[N+](C)(C)C)CCCCCCCCCCCCCCC	[M+H]	496.34	11684	1.7
DK08_pos.d	LPC	LPC 16:0/0:0	O=C(OCC(O)COP(=O)([O-])OCC[N+](C)(C)C)CCCCCCCCCCCCCCC	[M+H]	496.34	4535	1.7
DK09_pos.d	LPC	LPC 16:0/0:0	O=C(OCC(O)COP(=O)([O-])OCC[N+](C)(C)C)CCCCCCCCCCCCCCC	[M+H]	496.34	19024	1.7
DK10_pos.d	LPC	LPC 16:0/0:0	O=C(OCC(O)COP(=O)([O-])OCC[N+](C)(C)C)CCCCCCCCCCCCCCC	[M+H]	496.34	11162	1.7
DK11_pos.d	LPC	LPC 16:0/0:0	O=C(OCC(O)COP(=O)([O-])OCC[N+](C)(C)C)CCCCCCCCCCCCCCC	[M+H]	496.34	23966	1.7
AB2_D.d	LPC	LPC 16:0/0:0	O=C(OCC(O)COP(=O)([O-])OCC[N+](C)(C)C)CCCCCCCCCCCCCCC	[M+H]	496.34	22655	1.7
BeerCh_D.d	LPC	LPC 16:0/0:0	O=C(OCC(O)COP(=O)([O-])OCC[N+](C)(C)C)CCCCCCCCCCCCCCC	[M+H]	496.34	45419	1.7
BeerCh_G.d	LPC	LPC 16:0/0:0	O=C(OCC(O)COP(=O)([O-])OCC[N+](C)(C)C)CCCCCCCCCCCCCCC	[M+H]	496.34	32781	1.7
BeerCh_M.d	LPC	LPC 16:0/0:0	O=C(OCC(O)COP(=O)([O-])OCC[N+](C)(C)C)CCCCCCCCCCCCCCC	[M+H]	496.34	25287	1.7
blank.d	LPC	LPC 16:0/0:0	O=C(OCC(O)COP(=O)([O-])OCC[N+](C)(C)C)CCCCCCCCCCCCCCC	[M+H]	496.34	18697	1.7
blank1.d	LPC	LPC 16:0/0:0	O=C(OCC(O)COP(=O)([O-])OCC[N+](C)(C)C)CCCCCCCCCCCCCCC	[M+H]	496.34	10093	1.7
blank2.d	LPC	LPC 16:0/0:0	O=C(OCC(O)COP(=O)([O-])OCC[N+](C)(C)C)CCCCCCCCCCCCCCC	[M+H]	496.34	511	1.7
blank3.d	LPC	LPC 16:0/0:0	O=C(OCC(O)COP(=O)([O-])OCC[N+](C)(C)C)CCCCCCCCCCCCCCC	[M+H]	496.34	10426	1.7
cacao_5ug_1.d	LPC	LPC 16:0/0:0	O=C(OCC(O)COP(=O)([O-])OCC[N+](C)(C)C)CCCCCCCCCCCCCCC	[M+H]	496.34	2357	1.7
cacao_5ug_2.d	LPC	LPC 16:0/0:0	O=C(OCC(O)COP(=O)([O-])OCC[N+](C)(C)C)CCCCCCCCCCCCCCC	[M+H]	496.34	9190	1.7
cacao_5ug_3.d	LPC	LPC 16:0/0:0	O=C(OCC(O)COP(=O)([O-])OCC[N+](C)(C)C)CCCCCCCCCCCCCCC	[M+H]	496.34	2160	1.7
CO_M.d	LPC	LPC 16:0/0:0	O=C(OCC(O)COP(=O)([O-])OCC[N+](C)(C)C)CCCCCCCCCCCCCCC	[M+H]	496.34	19273	1.7
ekviliad_6.6ug.d	LPC	LPC 16:0/0:0	O=C(OCC(O)COP(=O)([O-])OCC[N+](C)(C)C)CCCCCCCCCCCCCCC	[M+H]	496.34	16440	1.7
LG2_D.d	LPC	LPC 16:0/0:0	O=C(OCC(O)COP(=O)([O-])OCC[N+](C)(C)C)CCCCCCCCCCCCCCC	[M+H]	496.34	32911	1.7
LG2_M.d	LPC	LPC 16:0/0:0	O=C(OCC(O)COP(=O)([O-])OCC[N+](C)(C)C)CCCCCCCCCCCCCCC	[M+H]	496.34	4225	1.7
LG2_X.d	LPC	LPC 16:0/0:0	O=C(OCC(O)COP(=O)([O-])OCC[N+](C)(C)C)CCCCCCCCCCCCCCC	[M+H]	496.34	26297	1.7
OB1_D.d	LPC	LPC 16:0/0:0	O=C(OCC(O)COP(=O)([O-])OCC[N+](C)(C)C)CCCCCCCCCCCCCCC	[M+H]	496.34	19250	1.7
OB1_G.d	LPC	LPC 16:0/0:0	O=C(OCC(O)COP(=O)([O-])OCC[N+](C)(C)C)CCCCCCCCCCCCCCC	[M+H]	496.34	24688	1.7
OB1_M.d	LPC	LPC 16:0/0:0	O=C(OCC(O)COP(=O)([O-])OCC[N+](C)(C)C)CCCCCCCCCCCCCCC	[M+H]	496.34	23050	1.7
OB1_X.d	LPC	LPC 16:0/0:0	O=C(OCC(O)COP(=O)([O-])OCC[N+](C)(C)C)CCCCCCCCCCCCCCC	[M+H]	496.34	19450	1.7
sawdust_cofee.d	LPC	LPC 16:0/0:0	O=C(OCC(O)COP(=O)([O-])OCC[N+](C)(C)C)CCCCCCCCCCCCCCC	[M+H]	496.34	21696	1.7
sawdust_vsGl.d	LPC	LPC 16:0/0:0	O=C(OCC(O)COP(=O)([O-])OCC[N+](C)(C)C)CCCCCCCCCCCCCCC	[M+H]	496.34	59692	1.7
timka_silos.d	LPC	LPC 16:0/0:0	O=C(OCC(O)COP(=O)([O-])OCC[N+](C)(C)C)CCCCCCCCCCCCCCC	[M+H]	496.34	9624	1.7
VineCh.d	LPC	LPC 16:0/0:0	O=C(OCC(O)COP(=O)([O-])OCC[N+](C)(C)C)CCCCCCCCCCCCCCC	[M+H]	496.34	21580	1.7
blank.d	LPC	LPC 16:0	O=C(OCC(O)COP(=O)([O-])OCC[N+](C)(C)C)CCCCCCCCCCCCCCC	[M+H]	496.34	3728	1.68
DK01_pos.d	LPC	LPC 16:0	O=C(OCC(O)COP(=O)([O-])OCC[N+](C)(C)C)CCCCCCCCCCCCCCC	[M+H]	496.34	52499	1.68
DK02_pos.d	LPC	LPC 16:0	O=C(OCC(O)COP(=O)([O-])OCC[N+](C)(C)C)CCCCCCCCCCCCCCC	[M+H]	496.34	209886	1.68
DK04_pos.d	LPC	LPC 16:0	O=C(OCC(O)COP(=O)([O-])OCC[N+](C)(C)C)CCCCCCCCCCCCCCC	[M+H]	496.34	68329	1.68
DK05_pos.d	LPC	LPC 16:0	O=C(OCC(O)COP(=O)([O-])OCC[N+](C)(C)C)CCCCCCCCCCCCCCC	[M+H]	496.34	186759	1.68
DK06_pos.d	LPC	LPC 16:0	O=C(OCC(O)COP(=O)([O-])OCC[N+](C)(C)C)CCCCCCCCCCCCCCC	[M+H]	496.34	174084	1.68
DK07_pos.d	LPC	LPC 16:0	O=C(OCC(O)COP(=O)([O-])OCC[N+](C)(C)C)CCCCCCCCCCCCCCC	[M+H]	496.34	91878	1.68
DK08_pos.d	LPC	LPC 16:0	O=C(OCC(O)COP(=O)([O-])OCC[N+](C)(C)C)CCCCCCCCCCCCCCC	[M+H]	496.34	118237	1.68
DK09_pos.d	LPC	LPC 16:0	O=C(OCC(O)COP(=O)([O-])OCC[N+](C)(C)C)CCCCCCCCCCCCCCC	[M+H]	496.34	173534	1.68
DK10_pos.d	LPC	LPC 16:0	O=C(OCC(O)COP(=O)([O-])OCC[N+](C)(C)C)CCCCCCCCCCCCCCC	[M+H]	496.34	170874	1.68
DK11_pos.d	LPC	LPC 16:0	O=C(OCC(O)COP(=O)([O-])OCC[N+](C)(C)C)CCCCCCCCCCCCCCC	[M+H]	496.34	178507	1.68
AB2_D.d	LPC	LPC 16:0	O=C(OCC(O)COP(=O)([O-])OCC[N+](C)(C)C)CCCCCCCCCCCCCCC	[M+H]	496.34	21617	1.68
BeerCh_D.d	LPC	LPC 16:0	O=C(OCC(O)COP(=O)([O-])OCC[N+](C)(C)C)CCCCCCCCCCCCCCC	[M+H]	496.34	70957	1.68
BeerCh_G.d	LPC	LPC 16:0	O=C(OCC(O)COP(=O)([O-])OCC[N+](C)(C)C)CCCCCCCCCCCCCCC	[M+H]	496.34	30876	1.68
BeerCh_M.d	LPC	LPC 16:0	O=C(OCC(O)COP(=O)([O-])OCC[N+](C)(C)C)CCCCCCCCCCCCCCC	[M+H]	496.34	100083	1.68
blank.d	LPC	LPC 16:0	O=C(OCC(O)COP(=O)([O-])OCC[N+](C)(C)C)CCCCCCCCCCCCCCC	[M+H]	496.34	6454	1.68
blank1.d	LPC	LPC 16:0	O=C(OCC(O)COP(=O)([O-])OCC[N+](C)(C)C)CCCCCCCCCCCCCCC	[M+H]	496.34	4021	1.68
blank2.d	LPC	LPC 16:0	O=C(OCC(O)COP(=O)([O-])OCC[N+](C)(C)C)CCCCCCCCCCCCCCC	[M+H]	496.34	4295	1.68
blank3.d	LPC	LPC 16:0	O=C(OCC(O)COP(=O)([O-])OCC[N+](C)(C)C)CCCCCCCCCCCCCCC	[M+H]	496.34	3063	1.68
cacao_5ug_1.d	LPC	LPC 16:0	O=C(OCC(O)COP(=O)([O-])OCC[N+](C)(C)C)CCCCCCCCCCCCCCC	[M+H]	496.34	7372	1.68
cacao_5ug_2.d	LPC	LPC 16:0	O=C(OCC(O)COP(=O)([O-])OCC[N+](C)(C)C)CCCCCCCCCCCCCCC	[M+H]	496.34	859	1.68
cacao_5ug_3.d	LPC	LPC 16:0	O=C(OCC(O)COP(=O)([O-])OCC[N+](C)(C)C)CCCCCCCCCCCCCCC	[M+H]	496.34	2455	1.68
CO_M.d	LPC	LPC 16:0	O=C(OCC(O)COP(=O)([O-])OCC[N+](C)(C)C)CCCCCCCCCCCCCCC	[M+H]	496.34	176805	1.68
ekviliad_6.6ug.d	LPC	LPC 16:0	O=C(OCC(O)COP(=O)([O-])OCC[N+](C)(C)C)CCCCCCCCCCCCCCC	[M+H]	496.34	3044	1.68
LG2_D.d	LPC	LPC 16:0	O=C(OCC(O)COP(=O)([O-])OCC[N+](C)(C)C)CCCCCCCCCCCCCCC	[M+H]	496.34	27721	1.68
LG2_M.d	LPC	LPC 16:0	O=C(OCC(O)COP(=O)([O-])OCC[N+](C)(C)C)CCCCCCCCCCCCCCC	[M+H]	496.34	34265	1.68
LG2_X.d	LPC	LPC 16:0	O=C(OCC(O)COP(=O)([O-])OCC[N+](C)(C)C)CCCCCCCCCCCCCCC	[M+H]	496.34	9497	1.68
OB1_D.d	LPC	LPC 16:0	O=C(OCC(O)COP(=O)([O-])OCC[N+](C)(C)C)CCCCCCCCCCCCCCC	[M+H]	496.34	26241	1.68
OB1_G.d	LPC	LPC 16:0	O=C(OCC(O)COP(=O)([O-])OCC[N+](C)(C)C)CCCCCCCCCCCCCCC	[M+H]	496.34	28533	1.68
OB1_M.d	LPC	LPC 16:0	O=C(OCC(O)COP(=O)([O-])OCC[N+](C)(C)C)CCCCCCCCCCCCCCC	[M+H]	496.34	152760	1.68
OB1_X.d	LPC	LPC 16:0	O=C(OCC(O)COP(=O)([O-])OCC[N+](C)(C)C)CCCCCCCCCCCCCCC	[M+H]	496.34	22585	1.68
sawdust_cofee.d	LPC	LPC 16:0	O=C(OCC(O)COP(=O)([O-])OCC[N+](C)(C)C)CCCCCCCCCCCCCCC	[M+H]	496.34	21977	1.68
sawdust_vsGl.d	LPC	LPC 16:0	O=C(OCC(O)COP(=O)([O-])OCC[N+](C)(C)C)CCCCCCCCCCCCCCC	[M+H]	496.34	103959	1.68
timka_silos.d	LPC	LPC 16:0	O=C(OCC(O)COP(=O)([O-])OCC[N+](C)(C)C)CCCCCCCCCCCCCCC	[M+H]	496.34	33524	1.68
VineCh.d	LPC	LPC 16:0	O=C(OCC(O)COP(=O)([O-])OCC[N+](C)(C)C)CCCCCCCCCCCCCCC	[M+H]	496.34	17451	1.68
blank.d	LPC	LPC 16:0	O=C(OCC(O)COP(=O)([O-])OCC[N+](C)(C)C)CCCCCCCCCCCCCCC	[M+H]	496.34	1764	1.68
DK01_pos.d	LPC	LPC 16:0	O=C(OCC(O)COP(=O)([O-])OCC[N+](C)(C)C)CCCCCCCCCCCCCCC	[M+H]	496.34	16908	1.68
DK02_pos.d	LPC	LPC 16:0	O=C(OCC(O)COP(=O)([O-])OCC[N+](C)(C)C)CCCCCCCCCCCCCCC	[M+H]	496.34	58046	1.68
DK04_pos.d	LPC	LPC 16:0	O=C(OCC(O)COP(=O)([O-])OCC[N+](C)(C)C)CCCCCCCCCCCCCCC	[M+H]	496.34	26797	1.68
DK05_pos.d	LPC	LPC 16:0	O=C(OCC(O)COP(=O)([O-])OCC[N+](C)(C)C)CCCCCCCCCCCCCCC	[M+H]	496.34	47959	1.68
DK06_pos.d	LPC	LPC 16:0	O=C(OCC(O)COP(=O)([O-])OCC[N+](C)(C)C)CCCCCCCCCCCCCCC	[M+H]	496.34	60540	1.68
DK07_pos.d	LPC	LPC 16:0	O=C(OCC(O)COP(=O)([O-])OCC[N+](C)(C)C)CCCCCCCCCCCCCCC	[M+H]	496.34	36184	1.68
DK08_pos.d	LPC	LPC 16:0	O=C(OCC(O)COP(=O)([O-])OCC[N+](C)(C)C)CCCCCCCCCCCCCCC	[M+H]	496.34	40429	1.68
DK09_pos.d	LPC	LPC 16:0	O=C(OCC(O)COP(=O)([O-])OCC[N+](C)(C)C)CCCCCCCCCCCCCCC	[M+H]	496.34	55741	1.68
DK10_pos.d	LPC	LPC 16:0	O=C(OCC(O)COP(=O)([O-])OCC[N+](C)(C)C)CCCCCCCCCCCCCCC	[M+H]	496.34	52389	1.68
DK11_pos.d	LPC	LPC 16:0	O=C(OCC(O)COP(=O)([O-])OCC[N+](C)(C)C)CCCCCCCCCCCCCCC	[M+H]	496.34	55849	1.68
AB2_D.d	LPC	LPC 16:0	O=C(OCC(O)COP(=O)([O-])OCC[N+](C)(C)C)CCCCCCCCCCCCCCC	[M+H]	496.34	16890	1.68
BeerCh_D.d	LPC	LPC 16:0	O=C(OCC(O)COP(=O)([O-])OCC[N+](C)(C)C)CCCCCCCCCCCCCCC	[M+H]	496.34	30148	1.68
BeerCh_G.d	LPC	LPC 16:0	O=C(OCC(O)COP(=O)([O-])OCC[N+](C)(C)C)CCCCCCCCCCCCCCC	[M+H]	496.34	18055	1.68
BeerCh_M.d	LPC	LPC 16:0	O=C(OCC(O)COP(=O)([O-])OCC[N+](C)(C)C)CCCCCCCCCCCCCCC	[M+H]	496.34	41690	1.68
blank.d	LPC	LPC 16:0	O=C(OCC(O)COP(=O)([O-])OCC[N+](C)(C)C)CCCCCCCCCCCCCCC	[M+H]	496.34	5615	1.68
blank1.d	LPC	LPC 16:0	O=C(OCC(O)COP(=O)([O-])OCC[N+](C)(C)C)CCCCCCCCCCCCCCC	[M+H]	496.34	3617	1.68
blank2.d	LPC	LPC 16:0	O=C(OCC(O)COP(=O)([O-])OCC[N+](C)(C)C)CCCCCCCCCCCCCCC	[M+H]	496.34	3312	1.68
blank3.d	LPC	LPC 16:0	O=C(OCC(O)COP(=O)([O-])OCC[N+](C)(C)C)CCCCCCCCCCCCCCC	[M+H]	496.34	4084	1.68
cacao_5ug_1.d	LPC	LPC 16:0	O=C(OCC(O)COP(=O)([O-])OCC[N+](C)(C)C)CCCCCCCCCCCCCCC	[M+H]	496.34	4144	1.68
cacao_5ug_2.d	LPC	LPC 16:0	O=C(OCC(O)COP(=O)([O-])OCC[N+](C)(C)C)CCCCCCCCCCCCCCC	[M+H]	496.34	3914	1.68
cacao_5ug_3.d	LPC	LPC 16:0	O=C(OCC(O)COP(=O)([O-])OCC[N+](C)(C)C)CCCCCCCCCCCCCCC	[M+H]	496.34	2423	1.68
CO_M.d	LPC	LPC 16:0	O=C(OCC(O)COP(=O)([O-])OCC[N+](C)(C)C)CCCCCCCCCCCCCCC	[M+H]	496.34	53360	1.68
ekviliad_6.6ug.d	LPC	LPC 16:0	O=C(OCC(O)COP(=O)([O-])OCC[N+](C)(C)C)CCCCCCCCCCCCCCC	[M+H]	496.34	3939	1.68
LG2_D.d	LPC	LPC 16:0	O=C(OCC(O)COP(=O)([O-])OCC[N+](C)(C)C)CCCCCCCCCCCCCCC	[M+H]	496.34	14868	1.68
LG2_M.d	LPC	LPC 16:0	O=C(OCC(O)COP(=O)([O-])OCC[N+](C)(C)C)CCCCCCCCCCCCCCC	[M+H]	496.34	11801	1.68
LG2_X.d	LPC	LPC 16:0	O=C(OCC(O)COP(=O)([O-])OCC[N+](C)(C)C)CCCCCCCCCCCCCCC	[M+H]	496.34	9319	1.68
OB1_D.d	LPC	LPC 16:0	O=C(OCC(O)COP(=O)([O-])OCC[N+](C)(C)C)CCCCCCCCCCCCCCC	[M+H]	496.34	11887	1.68
OB1_G.d	LPC	LPC 16:0	O=C(OCC(O)COP(=O)([O-])OCC[N+](C)(C)C)CCCCCCCCCCCCCCC	[M+H]	496.34	19039	1.68
OB1_M.d	LPC	LPC 16:0	O=C(OCC(O)COP(=O)([O-])OCC[N+](C)(C)C)CCCCCCCCCCCCCCC	[M+H]	496.34	48512	1.68
OB1_X.d	LPC	LPC 16:0	O=C(OCC(O)COP(=O)([O-])OCC[N+](C)(C)C)CCCCCCCCCCCCCCC	[M+H]	496.34	12425	1.68
sawdust_cofee.d	LPC	LPC 16:0	O=C(OCC(O)COP(=O)([O-])OCC[N+](C)(C)C)CCCCCCCCCCCCCCC	[M+H]	496.34	14410	1.68
sawdust_vsGl.d	LPC	LPC 16:0	O=C(OCC(O)COP(=O)([O-])OCC[N+](C)(C)C)CCCCCCCCCCCCCCC	[M+H]	496.34	39715	1.68
timka_silos.d	LPC	LPC 16:0	O=C(OCC(O)COP(=O)([O-])OCC[N+](C)(C)C)CCCCCCCCCCCCCCC	[M+H]	496.34	15319	1.68
VineCh.d	LPC	LPC 16:0	O=C(OCC(O)COP(=O)([O-])OCC[N+](C)(C)C)CCCCCCCCCCCCCCC	[M+H]	496.34	7558	1.68
blank.d	LPC	LPC 16:0	O=C(OCC(O)COP(=O)([O-])OCC[N+](C)(C)C)CCCCCCCCCCCCCCC	[M+H]	496.34	3918	1.68
DK01_pos.d	LPC	LPC 16:0	O=C(OCC(O)COP(=O)([O-])OCC[N+](C)(C)C)CCCCCCCCCCCCCCC	[M+H]	496.34	11687	1.68
DK02_pos.d	LPC	LPC 16:0	O=C(OCC(O)COP(=O)([O-])OCC[N+](C)(C)C)CCCCCCCCCCCCCCC	[M+H]	496.34	14824	1.68
DK04_pos.d	LPC	LPC 16:0	O=C(OCC(O)COP(=O)([O-])OCC[N+](C)(C)C)CCCCCCCCCCCCCCC	[M+H]	496.34	13153	1.68
DK05_pos.d	LPC	LPC 16:0	O=C(OCC(O)COP(=O)([O-])OCC[N+](C)(C)C)CCCCCCCCCCCCCCC	[M+H]	496.34	12936	1.68
DK06_pos.d	LPC	LPC 16:0	O=C(OCC(O)COP(=O)([O-])OCC[N+](C)(C)C)CCCCCCCCCCCCCCC	[M+H]	496.34	14422	1.68
DK07_pos.d	LPC	LPC 16:0	O=C(OCC(O)COP(=O)([O-])OCC[N+](C)(C)C)CCCCCCCCCCCCCCC	[M+H]	496.34	12135	1.68
DK08_pos.d	LPC	LPC 16:0	O=C(OCC(O)COP(=O)([O-])OCC[N+](C)(C)C)CCCCCCCCCCCCCCC	[M+H]	496.34	10676	1.68
DK09_pos.d	LPC	LPC 16:0	O=C(OCC(O)COP(=O)([O-])OCC[N+](C)(C)C)CCCCCCCCCCCCCCC	[M+H]	496.34	15944	1.68
DK10_pos.d	LPC	LPC 16:0	O=C(OCC(O)COP(=O)([O-])OCC[N+](C)(C)C)CCCCCCCCCCCCCCC	[M+H]	496.34	9374	1.68
DK11_pos.d	LPC	LPC 16:0	O=C(OCC(O)COP(=O)([O-])OCC[N+](C)(C)C)CCCCCCCCCCCCCCC	[M+H]	496.34	7830	1.68
AB2_D.d	LPC	LPC 16:0	O=C(OCC(O)COP(=O)([O-])OCC[N+](C)(C)C)CCCCCCCCCCCCCCC	[M+H]	496.34	15074	1.68
BeerCh_D.d	LPC	LPC 16:0	O=C(OCC(O)COP(=O)([O-])OCC[N+](C)(C)C)CCCCCCCCCCCCCCC	[M+H]	496.34	9143	1.68
BeerCh_G.d	LPC	LPC 16:0	O=C(OCC(O)COP(=O)([O-])OCC[N+](C)(C)C)CCCCCCCCCCCCCCC	[M+H]	496.34	4020	1.68
BeerCh_M.d	LPC	LPC 16:0	O=C(OCC(O)COP(=O)([O-])OCC[N+](C)(C)C)CCCCCCCCCCCCCCC	[M+H]	496.34	16640	1.68
blank.d	LPC	LPC 16:0	O=C(OCC(O)COP(=O)([O-])OCC[N+](C)(C)C)CCCCCCCCCCCCCCC	[M+H]	496.34	7352	1.68
blank1.d	LPC	LPC 16:0	O=C(OCC(O)COP(=O)([O-])OCC[N+](C)(C)C)CCCCCCCCCCCCCCC	[M+H]	496.34	559	1.68
blank2.d	LPC	LPC 16:0	O=C(OCC(O)COP(=O)([O-])OCC[N+](C)(C)C)CCCCCCCCCCCCCCC	[M+H]	496.34	1891	1.68
blank3.d	LPC	LPC 16:0	O=C(OCC(O)COP(=O)([O-])OCC[N+](C)(C)C)CCCCCCCCCCCCCCC	[M+H]	496.34	9186	1.68
cacao_5ug_1.d	LPC	LPC 16:0	O=C(OCC(O)COP(=O)([O-])OCC[N+](C)(C)C)CCCCCCCCCCCCCCC	[M+H]	496.34	2734	1.68
cacao_5ug_2.d	LPC	LPC 16:0	O=C(OCC(O)COP(=O)([O-])OCC[N+](C)(C)C)CCCCCCCCCCCCCCC	[M+H]	496.34	2969	1.68
cacao_5ug_3.d	LPC	LPC 16:0	O=C(OCC(O)COP(=O)([O-])OCC[N+](C)(C)C)CCCCCCCCCCCCCCC	[M+H]	496.34	8345	1.68
CO_M.d	LPC	LPC 16:0	O=C(OCC(O)COP(=O)([O-])OCC[N+](C)(C)C)CCCCCCCCCCCCCCC	[M+H]	496.34	23691	1.68
ekviliad_6.6ug.d	LPC	LPC 16:0	O=C(OCC(O)COP(=O)([O-])OCC[N+](C)(C)C)CCCCCCCCCCCCCCC	[M+H]	496.34	2061	1.68
LG2_D.d	LPC	LPC 16:0	O=C(OCC(O)COP(=O)([O-])OCC[N+](C)(C)C)CCCCCCCCCCCCCCC	[M+H]	496.34	3184	1.68
LG2_M.d	LPC	LPC 16:0	O=C(OCC(O)COP(=O)([O-])OCC[N+](C)(C)C)CCCCCCCCCCCCCCC	[M+H]	496.34	12424	1.68
LG2_X.d	LPC	LPC 16:0	O=C(OCC(O)COP(=O)([O-])OCC[N+](C)(C)C)CCCCCCCCCCCCCCC	[M+H]	496.34	6514	1.68
OB1_D.d	LPC	LPC 16:0	O=C(OCC(O)COP(=O)([O-])OCC[N+](C)(C)C)CCCCCCCCCCCCCCC	[M+H]	496.34	4847	1.68
OB1_G.d	LPC	LPC 16:0	O=C(OCC(O)COP(=O)([O-])OCC[N+](C)(C)C)CCCCCCCCCCCCCCC	[M+H]	496.34	6912	1.68
OB1_M.d	LPC	LPC 16:0	O=C(OCC(O)COP(=O)([O-])OCC[N+](C)(C)C)CCCCCCCCCCCCCCC	[M+H]	496.34	18379	1.68
OB1_X.d	LPC	LPC 16:0	O=C(OCC(O)COP(=O)([O-])OCC[N+](C)(C)C)CCCCCCCCCCCCCCC	[M+H]	496.34	5865	1.68
sawdust_cofee.d	LPC	LPC 16:0	O=C(OCC(O)COP(=O)([O-])OCC[N+](C)(C)C)CCCCCCCCCCCCCCC	[M+H]	496.34	11194	1.68
sawdust_vsGl.d	LPC	LPC 16:0	O=C(OCC(O)COP(=O)([O-])OCC[N+](C)(C)C)CCCCCCCCCCCCCCC	[M+H]	496.34	17852	1.68
timka_silos.d	LPC	LPC 16:0	O=C(OCC(O)COP(=O)([O-])OCC[N+](C)(C)C)CCCCCCCCCCCCCCC	[M+H]	496.34	6431	1.68
VineCh.d	LPC	LPC 16:0	O=C(OCC(O)COP(=O)([O-])OCC[N+](C)(C)C)CCCCCCCCCCCCCCC	[M+H]	496.34	11230	1.68
blank.d	LPC	LPC 16:0	O=C(OCC(O)COP(=O)([O-])OCC[N+](C)(C)C)CCCCCCCCCCCCCCC	[M+Na]	518.322	62	1.68
DK01_pos.d	LPC	LPC 16:0	O=C(OCC(O)COP(=O)([O-])OCC[N+](C)(C)C)CCCCCCCCCCCCCCC	[M+Na]	518.322	11229	1.68
DK02_pos.d	LPC	LPC 16:0	O=C(OCC(O)COP(=O)([O-])OCC[N+](C)(C)C)CCCCCCCCCCCCCCC	[M+Na]	518.322	23826	1.68
DK04_pos.d	LPC	LPC 16:0	O=C(OCC(O)COP(=O)([O-])OCC[N+](C)(C)C)CCCCCCCCCCCCCCC	[M+Na]	518.322	11449	1.68
DK05_pos.d	LPC	LPC 16:0	O=C(OCC(O)COP(=O)([O-])OCC[N+](C)(C)C)CCCCCCCCCCCCCCC	[M+Na]	518.322	23692	1.68
DK06_pos.d	LPC	LPC 16:0	O=C(OCC(O)COP(=O)([O-])OCC[N+](C)(C)C)CCCCCCCCCCCCCCC	[M+Na]	518.322	20330	1.68
DK07_pos.d	LPC	LPC 16:0	O=C(OCC(O)COP(=O)([O-])OCC[N+](C)(C)C)CCCCCCCCCCCCCCC	[M+Na]	518.322	9619	1.68
DK08_pos.d	LPC	LPC 16:0	O=C(OCC(O)COP(=O)([O-])OCC[N+](C)(C)C)CCCCCCCCCCCCCCC	[M+Na]	518.322	15194	1.68
DK09_pos.d	LPC	LPC 16:0	O=C(OCC(O)COP(=O)([O-])OCC[N+](C)(C)C)CCCCCCCCCCCCCCC	[M+Na]	518.322	20097	1.68
DK10_pos.d	LPC	LPC 16:0	O=C(OCC(O)COP(=O)([O-])OCC[N+](C)(C)C)CCCCCCCCCCCCCCC	[M+Na]	518.322	21480	1.68
DK11_pos.d	LPC	LPC 16:0	O=C(OCC(O)COP(=O)([O-])OCC[N+](C)(C)C)CCCCCCCCCCCCCCC	[M+Na]	518.322	17194	1.68
AB2_D.d	LPC	LPC 16:0	O=C(OCC(O)COP(=O)([O-])OCC[N+](C)(C)C)CCCCCCCCCCCCCCC	[M+Na]	518.322	4143	1.68
BeerCh_D.d	LPC	LPC 16:0	O=C(OCC(O)COP(=O)([O-])OCC[N+](C)(C)C)CCCCCCCCCCCCCCC	[M+Na]	518.322	11964	1.68
BeerCh_G.d	LPC	LPC 16:0	O=C(OCC(O)COP(=O)([O-])OCC[N+](C)(C)C)CCCCCCCCCCCCCCC	[M+Na]	518.322	8523	1.68
BeerCh_M.d	LPC	LPC 16:0	O=C(OCC(O)COP(=O)([O-])OCC[N+](C)(C)C)CCCCCCCCCCCCCCC	[M+Na]	518.322	18509	1.68
blank.d	LPC	LPC 16:0	O=C(OCC(O)COP(=O)([O-])OCC[N+](C)(C)C)CCCCCCCCCCCCCCC	[M+Na]	518.322	10646	1.68
blank1.d	LPC	LPC 16:0	O=C(OCC(O)COP(=O)([O-])OCC[N+](C)(C)C)CCCCCCCCCCCCCCC	[M+Na]	518.322	5116	1.68
blank2.d	LPC	LPC 16:0	O=C(OCC(O)COP(=O)([O-])OCC[N+](C)(C)C)CCCCCCCCCCCCCCC	[M+Na]	518.322	3816	1.68
blank3.d	LPC	LPC 16:0	O=C(OCC(O)COP(=O)([O-])OCC[N+](C)(C)C)CCCCCCCCCCCCCCC	[M+Na]	518.322	4169	1.68
cacao_5ug_1.d	LPC	LPC 16:0	O=C(OCC(O)COP(=O)([O-])OCC[N+](C)(C)C)CCCCCCCCCCCCCCC	[M+Na]	518.322	1467	1.68
cacao_5ug_2.d	LPC	LPC 16:0	O=C(OCC(O)COP(=O)([O-])OCC[N+](C)(C)C)CCCCCCCCCCCCCCC	[M+Na]	518.322	3090	1.68
cacao_5ug_3.d	LPC	LPC 16:0	O=C(OCC(O)COP(=O)([O-])OCC[N+](C)(C)C)CCCCCCCCCCCCCCC	[M+Na]	518.322	4416	1.68
CO_M.d	LPC	LPC 16:0	O=C(OCC(O)COP(=O)([O-])OCC[N+](C)(C)C)CCCCCCCCCCCCCCC	[M+Na]	518.322	22200	1.68
ekviliad_6.6ug.d	LPC	LPC 16:0	O=C(OCC(O)COP(=O)([O-])OCC[N+](C)(C)C)CCCCCCCCCCCCCCC	[M+Na]	518.322	4856	1.68
LG2_D.d	LPC	LPC 16:0	O=C(OCC(O)COP(=O)([O-])OCC[N+](C)(C)C)CCCCCCCCCCCCCCC	[M+Na]	518.322	8488	1.68
LG2_M.d	LPC	LPC 16:0	O=C(OCC(O)COP(=O)([O-])OCC[N+](C)(C)C)CCCCCCCCCCCCCCC	[M+Na]	518.322	7497	1.68
LG2_X.d	LPC	LPC 16:0	O=C(OCC(O)COP(=O)([O-])OCC[N+](C)(C)C)CCCCCCCCCCCCCCC	[M+Na]	518.322	5766	1.68
OB1_D.d	LPC	LPC 16:0	O=C(OCC(O)COP(=O)([O-])OCC[N+](C)(C)C)CCCCCCCCCCCCCCC	[M+Na]	518.322	8681	1.68
OB1_G.d	LPC	LPC 16:0	O=C(OCC(O)COP(=O)([O-])OCC[N+](C)(C)C)CCCCCCCCCCCCCCC	[M+Na]	518.322	2312	1.68
OB1_M.d	LPC	LPC 16:0	O=C(OCC(O)COP(=O)([O-])OCC[N+](C)(C)C)CCCCCCCCCCCCCCC	[M+Na]	518.322	14959	1.68
OB1_X.d	LPC	LPC 16:0	O=C(OCC(O)COP(=O)([O-])OCC[N+](C)(C)C)CCCCCCCCCCCCCCC	[M+Na]	518.322	9411	1.68
sawdust_cofee.d	LPC	LPC 16:0	O=C(OCC(O)COP(=O)([O-])OCC[N+](C)(C)C)CCCCCCCCCCCCCCC	[M+Na]	518.322	11963	1.68
sawdust_vsGl.d	LPC	LPC 16:0	O=C(OCC(O)COP(=O)([O-])OCC[N+](C)(C)C)CCCCCCCCCCCCCCC	[M+Na]	518.322	12533	1.68
timka_silos.d	LPC	LPC 16:0	O=C(OCC(O)COP(=O)([O-])OCC[N+](C)(C)C)CCCCCCCCCCCCCCC	[M+Na]	518.322	12427	1.68
VineCh.d	LPC	LPC 16:0	O=C(OCC(O)COP(=O)([O-])OCC[N+](C)(C)C)CCCCCCCCCCCCCCC	[M+Na]	518.322	4422	1.68
blank.d	LPC	LPC 16:0	O=C(OCC(O)COP(=O)([O-])OCC[N+](C)(C)C)CCCCCCCCCCCCCCC	[M+Na]	518.322	2291	1.68
DK01_pos.d	LPC	LPC 16:0	O=C(OCC(O)COP(=O)([O-])OCC[N+](C)(C)C)CCCCCCCCCCCCCCC	[M+Na]	518.322	9153	1.68
DK02_pos.d	LPC	LPC 16:0	O=C(OCC(O)COP(=O)([O-])OCC[N+](C)(C)C)CCCCCCCCCCCCCCC	[M+Na]	518.322	8047	1.68
DK04_pos.d	LPC	LPC 16:0	O=C(OCC(O)COP(=O)([O-])OCC[N+](C)(C)C)CCCCCCCCCCCCCCC	[M+Na]	518.322	8747	1.68
DK05_pos.d	LPC	LPC 16:0	O=C(OCC(O)COP(=O)([O-])OCC[N+](C)(C)C)CCCCCCCCCCCCCCC	[M+Na]	518.322	5694	1.68
DK06_pos.d	LPC	LPC 16:0	O=C(OCC(O)COP(=O)([O-])OCC[N+](C)(C)C)CCCCCCCCCCCCCCC	[M+Na]	518.322	11912	1.68
DK07_pos.d	LPC	LPC 16:0	O=C(OCC(O)COP(=O)([O-])OCC[N+](C)(C)C)CCCCCCCCCCCCCCC	[M+Na]	518.322	10114	1.68
DK08_pos.d	LPC	LPC 16:0	O=C(OCC(O)COP(=O)([O-])OCC[N+](C)(C)C)CCCCCCCCCCCCCCC	[M+Na]	518.322	8140	1.68
DK09_pos.d	LPC	LPC 16:0	O=C(OCC(O)COP(=O)([O-])OCC[N+](C)(C)C)CCCCCCCCCCCCCCC	[M+Na]	518.322	5449	1.68
DK10_pos.d	LPC	LPC 16:0	O=C(OCC(O)COP(=O)([O-])OCC[N+](C)(C)C)CCCCCCCCCCCCCCC	[M+Na]	518.322	12161	1.68
DK11_pos.d	LPC	LPC 16:0	O=C(OCC(O)COP(=O)([O-])OCC[N+](C)(C)C)CCCCCCCCCCCCCCC	[M+Na]	518.322	11982	1.68
AB2_D.d	LPC	LPC 16:0	O=C(OCC(O)COP(=O)([O-])OCC[N+](C)(C)C)CCCCCCCCCCCCCCC	[M+Na]	518.322	39168	1.68
BeerCh_D.d	LPC	LPC 16:0	O=C(OCC(O)COP(=O)([O-])OCC[N+](C)(C)C)CCCCCCCCCCCCCCC	[M+Na]	518.322	45588	1.68
BeerCh_G.d	LPC	LPC 16:0	O=C(OCC(O)COP(=O)([O-])OCC[N+](C)(C)C)CCCCCCCCCCCCCCC	[M+Na]	518.322	13028	1.68
BeerCh_M.d	LPC	LPC 16:0	O=C(OCC(O)COP(=O)([O-])OCC[N+](C)(C)C)CCCCCCCCCCCCCCC	[M+Na]	518.322	24229	1.68
blank.d	LPC	LPC 16:0	O=C(OCC(O)COP(=O)([O-])OCC[N+](C)(C)C)CCCCCCCCCCCCCCC	[M+Na]	518.322	2406	1.68
blank1.d	LPC	LPC 16:0	O=C(OCC(O)COP(=O)([O-])OCC[N+](C)(C)C)CCCCCCCCCCCCCCC	[M+Na]	518.322	374	1.68
blank2.d	LPC	LPC 16:0	O=C(OCC(O)COP(=O)([O-])OCC[N+](C)(C)C)CCCCCCCCCCCCCCC	[M+Na]	518.322	1760	1.68
blank3.d	LPC	LPC 16:0	O=C(OCC(O)COP(=O)([O-])OCC[N+](C)(C)C)CCCCCCCCCCCCCCC	[M+Na]	518.322	2322	1.68
cacao_5ug_1.d	LPC	LPC 16:0	O=C(OCC(O)COP(=O)([O-])OCC[N+](C)(C)C)CCCCCCCCCCCCCCC	[M+Na]	518.322	3893	1.68
cacao_5ug_2.d	LPC	LPC 16:0	O=C(OCC(O)COP(=O)([O-])OCC[N+](C)(C)C)CCCCCCCCCCCCCCC	[M+Na]	518.322	2541	1.68
cacao_5ug_3.d	LPC	LPC 16:0	O=C(OCC(O)COP(=O)([O-])OCC[N+](C)(C)C)CCCCCCCCCCCCCCC	[M+Na]	518.322	3777	1.68
CO_M.d	LPC	LPC 16:0	O=C(OCC(O)COP(=O)([O-])OCC[N+](C)(C)C)CCCCCCCCCCCCCCC	[M+Na]	518.322	28875	1.68
ekviliad_6.6ug.d	LPC	LPC 16:0	O=C(OCC(O)COP(=O)([O-])OCC[N+](C)(C)C)CCCCCCCCCCCCCCC	[M+Na]	518.322	5058	1.68
LG2_D.d	LPC	LPC 16:0	O=C(OCC(O)COP(=O)([O-])OCC[N+](C)(C)C)CCCCCCCCCCCCCCC	[M+Na]	518.322	31478	1.68
LG2_M.d	LPC	LPC 16:0	O=C(OCC(O)COP(=O)([O-])OCC[N+](C)(C)C)CCCCCCCCCCCCCCC	[M+Na]	518.322	16291	1.68
LG2_X.d	LPC	LPC 16:0	O=C(OCC(O)COP(=O)([O-])OCC[N+](C)(C)C)CCCCCCCCCCCCCCC	[M+Na]	518.322	10909	1.68
OB1_D.d	LPC	LPC 16:0	O=C(OCC(O)COP(=O)([O-])OCC[N+](C)(C)C)CCCCCCCCCCCCCCC	[M+Na]	518.322	23121	1.68
OB1_G.d	LPC	LPC 16:0	O=C(OCC(O)COP(=O)([O-])OCC[N+](C)(C)C)CCCCCCCCCCCCCCC	[M+Na]	518.322	23050	1.68
OB1_M.d	LPC	LPC 16:0	O=C(OCC(O)COP(=O)([O-])OCC[N+](C)(C)C)CCCCCCCCCCCCCCC	[M+Na]	518.322	29716	1.68
OB1_X.d	LPC	LPC 16:0	O=C(OCC(O)COP(=O)([O-])OCC[N+](C)(C)C)CCCCCCCCCCCCCCC	[M+Na]	518.322	23054	1.68
sawdust_cofee.d	LPC	LPC 16:0	O=C(OCC(O)COP(=O)([O-])OCC[N+](C)(C)C)CCCCCCCCCCCCCCC	[M+Na]	518.322	31371	1.68
sawdust_vsGl.d	LPC	LPC 16:0	O=C(OCC(O)COP(=O)([O-])OCC[N+](C)(C)C)CCCCCCCCCCCCCCC	[M+Na]	518.322	70046	1.68
timka_silos.d	LPC	LPC 16:0	O=C(OCC(O)COP(=O)([O-])OCC[N+](C)(C)C)CCCCCCCCCCCCCCC	[M+Na]	518.322	20786	1.68
VineCh.d	LPC	LPC 16:0	O=C(OCC(O)COP(=O)([O-])OCC[N+](C)(C)C)CCCCCCCCCCCCCCC	[M+Na]	518.322	34139	1.68
blank.d	LPC	LPC 16:0	O=C(OCC(O)COP(=O)([O-])OCC[N+](C)(C)C)CCCCCCCCCCCCCCC	[M+Na]	518.322	942	1.68
DK01_pos.d	LPC	LPC 16:0	O=C(OCC(O)COP(=O)([O-])OCC[N+](C)(C)C)CCCCCCCCCCCCCCC	[M+Na]	518.322	8070	1.68
DK02_pos.d	LPC	LPC 16:0	O=C(OCC(O)COP(=O)([O-])OCC[N+](C)(C)C)CCCCCCCCCCCCCCC	[M+Na]	518.322	1752	1.68
DK04_pos.d	LPC	LPC 16:0	O=C(OCC(O)COP(=O)([O-])OCC[N+](C)(C)C)CCCCCCCCCCCCCCC	[M+Na]	518.322	4453	1.68
[truncated: 17,251 more rows]

## Sheet: blank3
File Name	Molecule List Name	Molecule Name	SMILES	Precursor Adduct	Precursor Mz	Area	Average Measured Retention Time
blank.d	RIKEN	RIKEN P-VS1 ID-5903 from Cell_C2C12_WT_N_4hCtr		[M+]	605.548	11902	13.62
DK01_pos.d	RIKEN	RIKEN P-VS1 ID-5903 from Cell_C2C12_WT_N_4hCtr		[M+]	605.548	149063	13.62
DK02_pos.d	RIKEN	RIKEN P-VS1 ID-5903 from Cell_C2C12_WT_N_4hCtr		[M+]	605.548	1876957	13.62
DK04_pos.d	RIKEN	RIKEN P-VS1 ID-5903 from Cell_C2C12_WT_N_4hCtr		[M+]	605.548	918831	13.62
DK05_pos.d	RIKEN	RIKEN P-VS1 ID-5903 from Cell_C2C12_WT_N_4hCtr		[M+]	605.548	1679749	13.62
DK06_pos.d	RIKEN	RIKEN P-VS1 ID-5903 from Cell_C2C12_WT_N_4hCtr		[M+]	605.548	1879234	13.62
DK07_pos.d	RIKEN	RIKEN P-VS1 ID-5903 from Cell_C2C12_WT_N_4hCtr		[M+]	605.548	2373104	13.62
DK08_pos.d	RIKEN	RIKEN P-VS1 ID-5903 from Cell_C2C12_WT_N_4hCtr		[M+]	605.548	2298137	13.62
DK09_pos.d	RIKEN	RIKEN P-VS1 ID-5903 from Cell_C2C12_WT_N_4hCtr		[M+]	605.548	2311171	13.62
DK10_pos.d	RIKEN	RIKEN P-VS1 ID-5903 from Cell_C2C12_WT_N_4hCtr		[M+]	605.548	1936345	13.62
DK11_pos.d	RIKEN	RIKEN P-VS1 ID-5903 from Cell_C2C12_WT_N_4hCtr		[M+]	605.548	2099169	13.62
AB2_D.d	RIKEN	RIKEN P-VS1 ID-5903 from Cell_C2C12_WT_N_4hCtr		[M+]	605.548	1080838	13.62
BeerCh_D.d	RIKEN	RIKEN P-VS1 ID-5903 from Cell_C2C12_WT_N_4hCtr		[M+]	605.548	1483942	13.62
BeerCh_G.d	RIKEN	RIKEN P-VS1 ID-5903 from Cell_C2C12_WT_N_4hCtr		[M+]	605.548	967141	13.62
BeerCh_M.d	RIKEN	RIKEN P-VS1 ID-5903 from Cell_C2C12_WT_N_4hCtr		[M+]	605.548	970178	13.62
blank.d	RIKEN	RIKEN P-VS1 ID-5903 from Cell_C2C12_WT_N_4hCtr		[M+]	605.548	32924	13.62
blank1.d	RIKEN	RIKEN P-VS1 ID-5903 from Cell_C2C12_WT_N_4hCtr		[M+]	605.548	81931	13.62
blank2.d	RIKEN	RIKEN P-VS1 ID-5903 from Cell_C2C12_WT_N_4hCtr		[M+]	605.548	37679	13.62
blank3.d	RIKEN	RIKEN P-VS1 ID-5903 from Cell_C2C12_WT_N_4hCtr		[M+]	605.548	64314	13.62
cacao_5ug_1.d	RIKEN	RIKEN P-VS1 ID-5903 from Cell_C2C12_WT_N_4hCtr		[M+]	605.548	126656	13.62
cacao_5ug_2.d	RIKEN	RIKEN P-VS1 ID-5903 from Cell_C2C12_WT_N_4hCtr		[M+]	605.548	118102	13.62
cacao_5ug_3.d	RIKEN	RIKEN P-VS1 ID-5903 from Cell_C2C12_WT_N_4hCtr		[M+]	605.548	130724	13.62
CO_M.d	RIKEN	RIKEN P-VS1 ID-5903 from Cell_C2C12_WT_N_4hCtr		[M+]	605.548	1040287	13.62
ekviliad_6.6ug.d	RIKEN	RIKEN P-VS1 ID-5903 from Cell_C2C12_WT_N_4hCtr		[M+]	605.548	276310	13.62
LG2_D.d	RIKEN	RIKEN P-VS1 ID-5903 from Cell_C2C12_WT_N_4hCtr		[M+]	605.548	1446067	13.62
LG2_M.d	RIKEN	RIKEN P-VS1 ID-5903 from Cell_C2C12_WT_N_4hCtr		[M+]	605.548	915492	13.62
LG2_X.d	RIKEN	RIKEN P-VS1 ID-5903 from Cell_C2C12_WT_N_4hCtr		[M+]	605.548	599556	13.62
OB1_D.d	RIKEN	RIKEN P-VS1 ID-5903 from Cell_C2C12_WT_N_4hCtr		[M+]	605.548	1159126	13.62
OB1_G.d	RIKEN	RIKEN P-VS1 ID-5903 from Cell_C2C12_WT_N_4hCtr		[M+]	605.548	1315627	13.62
OB1_M.d	RIKEN	RIKEN P-VS1 ID-5903 from Cell_C2C12_WT_N_4hCtr		[M+]	605.548	1038561	13.62
OB1_X.d	RIKEN	RIKEN P-VS1 ID-5903 from Cell_C2C12_WT_N_4hCtr		[M+]	605.548	907957	13.62
sawdust_cofee.d	RIKEN	RIKEN P-VS1 ID-5903 from Cell_C2C12_WT_N_4hCtr		[M+]	605.548	905698	13.62
sawdust_vsGl.d	RIKEN	RIKEN P-VS1 ID-5903 from Cell_C2C12_WT_N_4hCtr		[M+]	605.548	692273	13.62
timka_silos.d	RIKEN	RIKEN P-VS1 ID-5903 from Cell_C2C12_WT_N_4hCtr		[M+]	605.548	140519	13.62
VineCh.d	RIKEN	RIKEN P-VS1 ID-5903 from Cell_C2C12_WT_N_4hCtr		[M+]	605.548	592358	13.62
blank.d	RIKEN	RIKEN P-VS1 ID-5858 from Mouse_Plasma_ApoEKO_N_F1DHA		[M+]	603.535	26036	13.25
DK01_pos.d	RIKEN	RIKEN P-VS1 ID-5858 from Mouse_Plasma_ApoEKO_N_F1DHA		[M+]	603.535	527325	13.25
DK02_pos.d	RIKEN	RIKEN P-VS1 ID-5858 from Mouse_Plasma_ApoEKO_N_F1DHA		[M+]	603.535	1878635	13.25
DK04_pos.d	RIKEN	RIKEN P-VS1 ID-5858 from Mouse_Plasma_ApoEKO_N_F1DHA		[M+]	603.535	1497323	13.25
DK05_pos.d	RIKEN	RIKEN P-VS1 ID-5858 from Mouse_Plasma_ApoEKO_N_F1DHA		[M+]	603.535	1967339	13.25
DK06_pos.d	RIKEN	RIKEN P-VS1 ID-5858 from Mouse_Plasma_ApoEKO_N_F1DHA		[M+]	603.535	1977897	13.25
DK07_pos.d	RIKEN	RIKEN P-VS1 ID-5858 from Mouse_Plasma_ApoEKO_N_F1DHA		[M+]	603.535	2135320	13.25
DK08_pos.d	RIKEN	RIKEN P-VS1 ID-5858 from Mouse_Plasma_ApoEKO_N_F1DHA		[M+]	603.535	1976681	13.25
DK09_pos.d	RIKEN	RIKEN P-VS1 ID-5858 from Mouse_Plasma_ApoEKO_N_F1DHA		[M+]	603.535	2243664	13.25
DK10_pos.d	RIKEN	RIKEN P-VS1 ID-5858 from Mouse_Plasma_ApoEKO_N_F1DHA		[M+]	603.535	2448395	13.25
DK11_pos.d	RIKEN	RIKEN P-VS1 ID-5858 from Mouse_Plasma_ApoEKO_N_F1DHA		[M+]	603.535	2337002	13.25
AB2_D.d	RIKEN	RIKEN P-VS1 ID-5858 from Mouse_Plasma_ApoEKO_N_F1DHA		[M+]	603.535	2132311	13.25
BeerCh_D.d	RIKEN	RIKEN P-VS1 ID-5858 from Mouse_Plasma_ApoEKO_N_F1DHA		[M+]	603.535	2681191	13.25
BeerCh_G.d	RIKEN	RIKEN P-VS1 ID-5858 from Mouse_Plasma_ApoEKO_N_F1DHA		[M+]	603.535	2048614	13.25
BeerCh_M.d	RIKEN	RIKEN P-VS1 ID-5858 from Mouse_Plasma_ApoEKO_N_F1DHA		[M+]	603.535	2143044	13.25
blank.d	RIKEN	RIKEN P-VS1 ID-5858 from Mouse_Plasma_ApoEKO_N_F1DHA		[M+]	603.535	121367	13.25
blank1.d	RIKEN	RIKEN P-VS1 ID-5858 from Mouse_Plasma_ApoEKO_N_F1DHA		[M+]	603.535	307881	13.25
blank2.d	RIKEN	RIKEN P-VS1 ID-5858 from Mouse_Plasma_ApoEKO_N_F1DHA		[M+]	603.535	242678	13.25
blank3.d	RIKEN	RIKEN P-VS1 ID-5858 from Mouse_Plasma_ApoEKO_N_F1DHA		[M+]	603.535	189957	13.25
cacao_5ug_1.d	RIKEN	RIKEN P-VS1 ID-5858 from Mouse_Plasma_ApoEKO_N_F1DHA		[M+]	603.535	170938	13.25
cacao_5ug_2.d	RIKEN	RIKEN P-VS1 ID-5858 from Mouse_Plasma_ApoEKO_N_F1DHA		[M+]	603.535	253131	13.25
cacao_5ug_3.d	RIKEN	RIKEN P-VS1 ID-5858 from Mouse_Plasma_ApoEKO_N_F1DHA		[M+]	603.535	198598	13.25
CO_M.d	RIKEN	RIKEN P-VS1 ID-5858 from Mouse_Plasma_ApoEKO_N_F1DHA		[M+]	603.535	1563612	13.25
ekviliad_6.6ug.d	RIKEN	RIKEN P-VS1 ID-5858 from Mouse_Plasma_ApoEKO_N_F1DHA		[M+]	603.535	251824	13.25
LG2_D.d	RIKEN	RIKEN P-VS1 ID-5858 from Mouse_Plasma_ApoEKO_N_F1DHA		[M+]	603.535	2723252	13.25
LG2_M.d	RIKEN	RIKEN P-VS1 ID-5858 from Mouse_Plasma_ApoEKO_N_F1DHA		[M+]	603.535	2538109	13.25
LG2_X.d	RIKEN	RIKEN P-VS1 ID-5858 from Mouse_Plasma_ApoEKO_N_F1DHA		[M+]	603.535	1641136	13.25
OB1_D.d	RIKEN	RIKEN P-VS1 ID-5858 from Mouse_Plasma_ApoEKO_N_F1DHA		[M+]	603.535	1829091	13.25
OB1_G.d	RIKEN	RIKEN P-VS1 ID-5858 from Mouse_Plasma_ApoEKO_N_F1DHA		[M+]	603.535	1922917	13.25
OB1_M.d	RIKEN	RIKEN P-VS1 ID-5858 from Mouse_Plasma_ApoEKO_N_F1DHA		[M+]	603.535	2201164	13.25
OB1_X.d	RIKEN	RIKEN P-VS1 ID-5858 from Mouse_Plasma_ApoEKO_N_F1DHA		[M+]	603.535	1752594	13.25
sawdust_cofee.d	RIKEN	RIKEN P-VS1 ID-5858 from Mouse_Plasma_ApoEKO_N_F1DHA		[M+]	603.535	2035257	13.25
sawdust_vsGl.d	RIKEN	RIKEN P-VS1 ID-5858 from Mouse_Plasma_ApoEKO_N_F1DHA		[M+]	603.535	1655492	13.25
timka_silos.d	RIKEN	RIKEN P-VS1 ID-5858 from Mouse_Plasma_ApoEKO_N_F1DHA		[M+]	603.535	1580119	13.25
VineCh.d	RIKEN	RIKEN P-VS1 ID-5858 from Mouse_Plasma_ApoEKO_N_F1DHA		[M+]	603.535	1559489	13.25
blank.d	RIKEN	RIKEN P-VS1 ID-2808 from Mouse_Macrophage_WT_N_F1AA		[M+]	415.211	142823	0.75
DK01_pos.d	RIKEN	RIKEN P-VS1 ID-2808 from Mouse_Macrophage_WT_N_F1AA		[M+]	415.211	1611514	0.75
DK02_pos.d	RIKEN	RIKEN P-VS1 ID-2808 from Mouse_Macrophage_WT_N_F1AA		[M+]	415.211	2339255	0.75
DK04_pos.d	RIKEN	RIKEN P-VS1 ID-2808 from Mouse_Macrophage_WT_N_F1AA		[M+]	415.211	1515334	0.75
DK05_pos.d	RIKEN	RIKEN P-VS1 ID-2808 from Mouse_Macrophage_WT_N_F1AA		[M+]	415.211	1475507	0.75
DK06_pos.d	RIKEN	RIKEN P-VS1 ID-2808 from Mouse_Macrophage_WT_N_F1AA		[M+]	415.211	1555709	0.75
[truncated: 19,174 more rows]

## Sheet: BeerCh_D
File Name	Molecule List Name	Molecule Name	SMILES	Precursor Adduct	Precursor Mz	Area	Average Measured Retention Time
[truncated: 19,250 more rows]

[truncated: 9 more sheets: BeerCh_G, BeerCh_M, LG2_D, LG2_M, LG2_X, OB1_D, OB1_G, OB1_M, OB1_X]
