# Supplementary material for: Characterization of a Collection of Natural Oleogenic Yeasts to Identify Promising Producers of Food Oil Analogues
Source: Int J Mol Sci. 2026 Jan 6;27(2):578. doi: 10.3390/ijms27020578 (PMC12840915; doi:10.3390/ijms27020578)
Supplement: Supplementary file 1 [file ijms-27-00578-s001.zip › Table S6.xlsx]

## Sheet: Sheet1
Code	Source	Country of origin (fruits)
Aci	Dairy (Acidofilin)	Moscow (Russia)
Ap1	Apple	Krasnodar region (Russia)
Ap3	Apple	Krasnodar region (Russia)
Ap4	Apple	Krasnodar region (Russia)
Ap5	Apple	Krasnodar region (Russia)
Ap6	Apple	Krasnodar region (Russia)
Ap7	Apple	Krasnodar region (Russia)
Ap8	Apple	Krasnodar region (Russia)
АВ1	Mushroom (Lactárius nécator)	Moscow region (Russia)
АВ2	Mushroom (Suillus luteus)	Moscow region (Russia)
Ban1	Banana	Ecuador
Ban3	Banana	Ecuador
Ban4	Banana	Ecuador
Ban5	Banana	Ecuador
Ban6	Banana	Ecuador
BanSk	Banana	Ecuador
BCh	Cheese	Moscow (Russia)
But	Dairy (Airan)	Moscow (Russia)
Cab	Cabbage	Moscow (Russia)
CAD1	Mushroom (Lactárius nécator)	Moscow (Russia)
CHG1	Kombucha	the author's home culture of kombucha
CHG3	Kombucha	the author's home culture of kombucha
Con1	Condensed milk	Moscow (Russia)
Con2	Condensed milk	Moscow (Russia)
Con3	Condensed milk	Moscow (Russia)
Con4	Condensed milk	Moscow (Russia)
Con5	Condensed milk	Moscow (Russia)
FC	Cheese	Moscow (Russia)
Gr1	Grape	Uzbekistan
Gr2	Grape	Uzbekistan
Gr3	Grape	Uzbekistan
GrSk	Grape	Uzbekistan
IP11R	Soil	courtyard of the Engelhardt Institute of Molecular Biology
IP11W	Soil	courtyard of the Engelhardt Institute of Molecular Biology
IP12	Soil	courtyard of the Engelhardt Institute of Molecular Biology
IP13W	Soil	courtyard of the Engelhardt Institute of Molecular Biology
IP14	Soil	courtyard of the Engelhardt Institute of Molecular Biology
IP15	Soil	courtyard of the Engelhardt Institute of Molecular Biology
IP15B	Soil	courtyard of the Engelhardt Institute of Molecular Biology
IP16B	Soil	courtyard of the Engelhardt Institute of Molecular Biology
IP16S	Soil	courtyard of the Engelhardt Institute of Molecular Biology
IP17	Soil	courtyard of the Engelhardt Institute of Molecular Biology
К2	Mushroom (Bolétus edúlis)	Moscow (Russia)
Ki1	Kiwi	Iran
Ki2	Kiwi	Iran
Le1	Lemon	Turkey
Le2	Lemon	Turkey
Le3	Lemon	Turkey
Le4	Lemon	Turkey
Le5	Lemon	Turkey
LG1	Mushroom (Suillus luteus)	Moscow region (Russia)
LG2	Mushroom (Suillus luteus)	Moscow region (Russia)
Lic1	Lichen (Evernia prunastri)	Moscow region (Russia)
Lic2	Lichen (Evernia prunastri)	Moscow region (Russia)
НК1	Mushroom (Bolétus edúlis)	Moscow region (Russia)
НК2	Mushroom (Bolétus edúlis)	Moscow region (Russia)
NN117	Condensed milk	Moscow (Russia)
ОВ1	Mushroom (Suillus luteus)	Moscow region (Russia)
OB1W	Mushroom (Suillus luteus)	Moscow region (Russia)
ОВ2	Mushroom (Suillus luteus)	Moscow region (Russia)
Or1	Orange	Turkey
Or2	Orange	Turkey
Or3	Orange	Turkey
Or4	Orange	Turkey
Pe1	Pear	Krasnodar region (Russia)
Pe2	Pear	Krasnodar region (Russia)
Pe3	Pear	Krasnodar region (Russia)
Pe4	Pear	Krasnodar region (Russia)
Pe5	Pear	Krasnodar region (Russia)
Pe6B	Pear	Krasnodar region (Russia)
Pe6W	Pear	Krasnodar region (Russia)
Pe7	Pear	Krasnodar region (Russia)
Pe8	Pear	Krasnodar region (Russia)
Pe9	Pear	Krasnodar region (Russia)
Per2	Persimmon	Uzbekistan
Per4	Persimmon	Uzbekistan
Per5	Persimmon	Uzbekistan
Pin3	Pineapple	Ecuador
Pin4	Pineapple	Ecuador
Pin5	Pineapple	Ecuador
Pin6	Pineapple	Ecuador
Pin7	Pineapple	Ecuador
Pin8	Pineapple	Ecuador
Pin9	Pineapple	Ecuador
Pin10	Pineapple	Ecuador
Pom1	Pomegranate	Azerbaijan
Pom2	Pomegranate	Azerbaijan
Pom5	Pomegranate	Azerbaijan
Pom6	Pomegranate	Azerbaijan
Pomel1	Pomelo	China
Pomel2	Pomelo	China
Qsab	Soil	leaf litter under a palm tree, UAE
SawC	Sawdust	Malakhovo village; Golovenkovsky municipal district, Shchekino district, Tula region
SC	Cheese	Moscow (Russia)
Scr1	Dairy	Moscow (Russia)
Sil	Silo	Department of Animal Science Timiryazev's RSAU Moscow Agricultural Academy
Sk5	Larvae of Cantharis sp.	Moscow (Russia)
VC	Cheese	Moscow (Russia)
WCh	Cheese	Moscow (Russia)
YogB	Dairy (Yogurt)	Moscow (Russia)
YogL	Dairy (Yogurt)	Moscow (Russia)
